# Supplementary material for: Crystal structure, Hirshfeld surface analysis and DFT study of N-(2-amino-5-methyl­phen­yl)-2-(5-methyl-1H-pyrazol-3-yl)acetamide
Source: Acta Crystallogr E Crystallogr Commun. 2021 May 14;77(Pt 6):638–42. doi: 10.1107/S205698902100503X (PMC8183437; doi:10.1107/S205698902100503X)
Supplement: Supplementary file 1 [file e-77-00638-sup1.cif]

##############################################################################
#                                                                            #
# This CIF contains the data in a paper accepted for publication in          #
# Acta Crystallographica Section E. It conforms to the requirements of       #
# Notes for Authors for Acta Crystallographica Section E, and has been       #
# peer reviewed under the auspices of the IUCr Commission on Journals.       #
#                                                                            #
# Full details of the Crystallographic Information File format               #
# are given in the paper "The Crystallographic Information File (CIF):       #
# a New Standard Archive File for Crystallography" by S. R. Hall, F. H.      #
# Allen and I. D. Brown [Acta Cryst. (1991), A47, 655-685].                  #
#                                                                            #
# The current version of the core CIF dictionary is obtainable from          #
# ftp://ftp.iucr.org/pub/cif_core.dic.                                       #
#                                                                            #
# Software is freely available for graphical display of the structure(s)     #
# in this CIF. For information consult the CIF software page                 #
# http://www.iucr.org/resources/cif/software.                                #
#                                                                            #
# This file may be used for bona fide research purposes within the           #
# scientific community so long as proper attribution is given to the journal # 
# article from which it was obtained.                                        #
#                                                                            #
##############################################################################
data_global
_audit_creation_method     'APEX3 v2019.11-0'
_journal_date_recd_electronic     2021-03-30
_journal_date_accepted     2021-05-11
_journal_name_full     'Acta Crystallographica, Section E'
_journal_year     2021
_journal_volume     77
_journal_issue      6
_journal_page_first     638
_journal_page_last     642
_journal_paper_category     GO
_journal_paper_doi     10.1107/S205698902100503X
_journal_coeditor_code     DJ2025
_publ_contact_author_name     'Abad, Nadeem'
_publ_contact_author_address
;
;
_publ_contact_author_email     abadnadeem3@gmail.com
_publ_contact_author_fax     ?
_publ_contact_author_phone     ?
_publ_section_title
;\
Crystal structure, Hirshfeld surface analysis and DFT study of
<i>N</i>-(2-amino-5-methylphenyl)-2-(5-methyl-1<i>H</i>-pyrazol-3-yl)\
acetamide
;
loop_
    _publ_author_name
    _publ_author_footnote
    _publ_author_address
    'Al Ati, Gamal' .
;
Laboratory of Heterocyclic Organic Chemistry URAC 21,
 Pharmacochemistry Competence Center, Av. Ibn Battouta, BP 1014,
Faculty of Sciences, Mohammed V University, Rabat, Morocco
;
    'Chkirate, Karim' .
;
Laboratory of Heterocyclic Organic Chemistry URAC 21,
Pharmacochemistry Competence Center, Av. Ibn Battouta, BP 1014,
Faculty of Sciences, Mohammed V University, Rabat, Morocco
;
    'Mague, Joel T.' .
;
Department of Chemistry
Tulane University
New Orleans, LA 70118
USA
;
    'Abad, Nadeem' .
;
Department of Biochemistry, Faculty of Education & Science,
Al-Baydha University, Yemen
;
    'Achour, Redouane' .
;
Laboratory of Heterocyclic Organic Chemistry URAC 21,
 Pharmacochemistry Competence Center, Av. Ibn Battouta, BP 1014,
Faculty of Sciences, Mohammed V University, Rabat, Morocco
;
    'Essassi, El Mokhtar' .
;
Laboratory of Heterocyclic Organic Chemistry URAC 21,
 Pharmacochemistry Competence Center, Av. Ibn Battouta, BP 1014,
Faculty of Sciences, Mohammed V University, Rabat, Morocco
;
_publ_section_synopsis
;
The title molecule adopts an angular conformation. In the crystal, N---H...O
and N---H...N hydrogen bonds together with C---H...\p(ring) interactions form
chains extending along the <i>a</i>-axis direction. Additional N---H...O
hydrogen bonds link the chains into layers parallel to (100).
;
data_I
_audit_creation_method     'SHELXL-2018/3'
_chemical_name_systematic
;
<i>N</i>-(2-Amino-5-methylphenyl)-2-(5-methyl-1<i>H</i>-pyrazol-3-yl)acetamide
;
_chemical_name_common     ?
_chemical_formula_moiety     'C13 H16 N4 O'
_chemical_formula_sum     'C13 H16 N4 O'
_chemical_formula_iupac     'C13 H16 N4 O'
_chemical_formula_weight     244.30
_chemical_melting_point     ?
_space_group_crystal_system     monoclinic
_space_group_name_H-M_alt     'P 21/c'
_space_group_name_Hall     '-P 2ybc'
loop_
    _space_group_symop_operation_xyz
    'x, y, z'
    '-x, y+1/2, -z+1/2'
    '-x, -y, -z'
    'x, -y-1/2, z-1/2'
_cell_length_a     7.1271(3)
_cell_length_b     8.9295(3)
_cell_length_c     19.2508(7)
_cell_angle_alpha     90
_cell_angle_beta     94.6830(10)
_cell_angle_gamma     90
_cell_volume     1221.06(8)
_cell_formula_units_Z     4
_cell_measurement_reflns_used     9878
_cell_measurement_theta_min     2.5159
_cell_measurement_theta_max     34.3581
_cell_measurement_temperature     150(2)
_exptl_crystal_description     parallelepiped
_exptl_crystal_colour     colourless
_exptl_crystal_size_max     0.367
_exptl_crystal_size_mid     0.260
_exptl_crystal_size_min     0.158
_exptl_crystal_density_diffrn     1.329
_exptl_crystal_density_meas     ?
_exptl_crystal_density_method     'not measured'
_exptl_crystal_F_000     520
_exptl_absorpt_coefficient_mu     0.089
_exptl_absorpt_correction_type     numerical
_exptl_absorpt_process_details
;
(<i>SADABS</i>; Krause <i>et al.</i>, 2015)
;
_exptl_absorpt_correction_T_min     0.93
_exptl_absorpt_correction_T_max     0.99
_exptl_special_details
;
The diffraction data were obtained from 9 sets of frames,
each of width 0.5\% in \w or \f, collected with scan parameters
determined by the "strategy" routine in <i>APEX3</i>. The scan
time was 15 sec/frame.
;
_diffrn_ambient_temperature     150(2)
_diffrn_source     'fine-focus sealed tube'
_diffrn_radiation_type     MoK\a
_diffrn_radiation_wavelength     0.71073
_diffrn_radiation_monochromator     graphite
_diffrn_measurement_device_type     'Bruker D8 QUEST PHOTON 3 diffractometer'
_diffrn_measurement_method     '\f and \w scans'
_diffrn_detector_area_resol_mean     7.3910
_diffrn_reflns_number     66426
_diffrn_reflns_av_R_equivalents     0.0277
_diffrn_reflns_av_unetI/netI     0.0136
_diffrn_reflns_theta_min     2.516
_diffrn_reflns_theta_max     34.361
_diffrn_reflns_theta_full     34.350
_diffrn_measured_fraction_theta_max     0.997
_diffrn_measured_fraction_theta_full     0.997
_diffrn_reflns_limit_h_min     -11
_diffrn_reflns_limit_h_max     11
_diffrn_reflns_limit_k_min     -14
_diffrn_reflns_limit_k_max     14
_diffrn_reflns_limit_l_min     -30
_diffrn_reflns_limit_l_max     30
_refine_special_details
;
Refinement of F^2^ against ALL reflections.  The weighted R-factor wR and
goodness of fit S are based on F^2^, conventional R-factors R are based
on F, with F set to zero for negative F^2^. The threshold expression of
F^2^ > 2sigma(F^2^) is used only for calculating R-factors(gt) etc. and is
not relevant to the choice of reflections for refinement.  R-factors based
on F^2^ are statistically about twice as large as those based on F, and R-
factors based on ALL data will be even larger. H-atoms were included as
riding contributions in idealized positions with isotropic displacement
parameters 1.2 - 1.5 times those of the attached atoms. Residual density
observed after the initial refinement converged was identified as an
isomer of the primary molecule having the C7 methyl group attached to C3
instead of to C4 and with a refined occupancy of 5%. The final model was
generated with a combination of rigid group and restrained refinement to
make the minor component have a comparable geometry to that of the major
component.
;
_reflns_number_total     5120
_reflns_number_gt     4794
_reflns_threshold_expression     'I > 2\s(I)'
_refine_ls_structure_factor_coef     Fsqd
_refine_ls_matrix_type     full
_refine_ls_R_factor_all     0.0707
_refine_ls_R_factor_gt     0.0672
_refine_ls_wR_factor_gt     0.1626
_refine_ls_wR_factor_ref     0.1643
_refine_ls_goodness_of_fit_ref     1.226
_refine_ls_restrained_S_all     1.227
_refine_ls_number_reflns     5120
_refine_ls_number_parameters     212
_refine_ls_number_restraints     32
_refine_ls_hydrogen_treatment     mixed
_refine_ls_weighting_scheme     calc
_refine_ls_weighting_details
              'w=1/[\s^2^(Fo^2^)+(0.0465P)^2^+0.8885P] where P=(Fo^2^+2Fc^2^)/3'
_atom_sites_solution_hydrogens     mixed
_atom_sites_solution_primary     dual
_atom_sites_solution_secondary     difmap
_refine_ls_shift/su_max     0.007
_refine_ls_shift/su_mean     0.000
_refine_diff_density_max     0.440
_refine_diff_density_min     -0.328
_refine_ls_extinction_method     none
_refine_ls_extinction_coef     .
loop_
    _atom_type_symbol
    _atom_type_description
    _atom_type_scat_dispersion_real
    _atom_type_scat_dispersion_imag
    _atom_type_scat_source
    'C' 'C' 0.0033 0.0016
                         'International Tables Vol C Tables 4.2.6.8 and 6.1.1.4'
    'H' 'H' 0.0000 0.0000
                         'International Tables Vol C Tables 4.2.6.8 and 6.1.1.4'
    'N' 'N' 0.0061 0.0033
                         'International Tables Vol C Tables 4.2.6.8 and 6.1.1.4'
    'O' 'O' 0.0106 0.0060
                         'International Tables Vol C Tables 4.2.6.8 and 6.1.1.4'
_computing_data_collection
;
<i>APEX3</i> (Bruker, 2020)
;
_computing_cell_refinement
;
<i>SAINT</i> (Bruker, 2020)
;
_computing_data_reduction
;
<i>SAINT</i> (Bruker, 2020)
;
_computing_structure_solution
;
<i>SHELXT</i> (Sheldrick, 2015<i>a</i>)
;
_computing_structure_refinement
;
<i>SHELXL2018/1</i> (Sheldrick, 2015<i>b</i>)
;
_computing_molecular_graphics
;
<i>DIAMOND</i> (Brandenburg & Putz, 2012)
;
_computing_publication_material
;
<i>SHELXTL</i> (Sheldrick, 2008)
;
loop_
    _atom_site_type_symbol
    _atom_site_label
    _atom_site_fract_x
    _atom_site_fract_y
    _atom_site_fract_z
    _atom_site_U_iso_or_equiv
    _atom_site_adp_type
    _atom_site_calc_flag
    _atom_site_occupancy
    _atom_site_disorder_assembly
    _atom_site_disorder_group
    O O1 0.59624(16) 0.37274(17) 0.37033(6) 0.0232(2) Uani d 0.9480(17) A 1
    N N1 0.71759(18) 0.54183(13) 0.54033(7) 0.0217(2) Uani d 0.9480(17) A 1
    H H1A 0.705685 0.575800 0.495619 0.032 Uiso d 0.9480(17) A 1
    H H1B 0.625376 0.578103 0.565705 0.032 Uiso d 0.9480(17) A 1
    N N2 0.87261(16) 0.36438(14) 0.43708(6) 0.0194(2) Uani d 0.9480(17) A 1
    H H2A 0.997675 0.386010 0.438829 0.029 Uiso d 0.9480(17) A 1
    O O1A 0.611(2) 0.392(4) 0.3551(15) 0.0232(2) Uani d 0.0520(17) A 2
    N N1A 0.726(2) 0.5270(12) 0.5246(10) 0.0217(2) Uani d 0.0520(17) A 2
    H H1C 0.714407 0.560992 0.479901 0.032 Uiso d 0.0520(17) A 2
    H H1D 0.634098 0.563294 0.549991 0.032 Uiso d 0.0520(17) A 2
    N N2A 0.892(3) 0.379(3) 0.4164(9) 0.0194(2) Uani d 0.0520(17) A 2
    H H2C 1.010632 0.408561 0.419618 0.023 Uiso calc 0.0520(17) A 2
    C C1 0.71306(17) 0.38417(14) 0.54490(7) 0.0183(2) Uani d 0.9480(17) A 1
    C C2 0.63639(19) 0.31229(16) 0.60084(8) 0.0211(2) Uani d 0.9480(17) A 1
    H H2 0.581442 0.370326 0.635231 0.025 Uiso calc 0.9480(17) A 1
    C C3 0.63985(19) 0.15736(16) 0.60656(8) 0.0217(2) Uani d 0.9480(17) A 1
    H H3 0.588038 0.111015 0.645085 0.026 Uiso calc 0.9480(17) A 1
    C C4 0.71811(19) 0.06826(15) 0.55670(7) 0.0201(2) Uani d 0.9480(17) A 1
    C C5 0.79467(18) 0.13954(15) 0.50122(7) 0.0190(2) Uani d 0.9480(17) A 1
    H H5 0.848761 0.081079 0.466773 0.023 Uiso calc 0.9480(17) A 1
    C C6 0.79337(17) 0.29531(14) 0.49529(7) 0.0173(2) Uani d 0.9480(17) A 1
    C C7 0.7163(2) -0.10021(16) 0.56184(9) 0.0267(3) Uani d 0.9480(17) A 1
    H H7A 0.762818 -0.143428 0.519718 0.040 Uiso calc 0.9480(17) A 1
    H H7B 0.587355 -0.134775 0.566403 0.040 Uiso calc 0.9480(17) A 1
    H H7C 0.797458 -0.131927 0.602734 0.040 Uiso calc 0.9480(17) A 1
    C C8 0.76818(18) 0.39484(15) 0.37725(7) 0.0181(2) Uani d 0.9480(17) A 1
    C C9 0.87268(19) 0.45874(17) 0.31874(7) 0.0233(3) Uani d 0.9480(17) A 1
    H H9A 1.009431 0.458403 0.332792 0.028 Uiso calc 0.9480(17) A 1
    H H9B 0.850612 0.394239 0.277043 0.028 Uiso calc 0.9480(17) A 1
    C C1A 0.7392(15) 0.3693(12) 0.5253(6) 0.0183(2) Uani d 0.0520(17) A 2
    C C2A 0.664(2) 0.2879(16) 0.5780(7) 0.0211(2) Uani d 0.0520(17) A 2
    H H2B 0.604271 0.338398 0.613539 0.025 Uiso calc 0.0520(17) A 2
    C C3A 0.677(2) 0.1325(16) 0.5786(8) 0.0217(2) Uani d 0.0520(17) A 2
    C C4A 0.764(2) 0.0586(12) 0.5266(9) 0.0201(2) Uani d 0.0520(17) A 2
    H H4A 0.773122 -0.047555 0.527024 0.024 Uiso calc 0.0520(17) A 2
    C C5A 0.839(2) 0.1400(14) 0.4739(8) 0.0190(2) Uani d 0.0520(17) A 2
    H H5A 0.899373 0.089494 0.438300 0.023 Uiso calc 0.0520(17) A 2
    C C6A 0.827(2) 0.2954(14) 0.4732(7) 0.0173(2) Uani d 0.0520(17) A 2
    C C7A 0.603(4) 0.043(3) 0.6369(11) 0.0267(3) Uani d 0.0520(17) A 2
    H H7D 0.545542 0.110860 0.669177 0.040 Uiso calc 0.0520(17) A 2
    H H7E 0.508277 -0.028421 0.617575 0.040 Uiso calc 0.0520(17) A 2
    H H7F 0.706943 -0.011442 0.661987 0.040 Uiso calc 0.0520(17) A 2
    C C8A 0.783(2) 0.415(3) 0.3584(9) 0.0181(2) Uani d 0.0520(17) A 2
    C C9A 0.890(3) 0.487(2) 0.3025(7) 0.0233(3) Uani d 0.0520(17) A 2
    H H9C 1.025101 0.495079 0.318091 0.028 Uiso calc 0.0520(17) A 2
    H H9D 0.876172 0.427022 0.259173 0.028 Uiso calc 0.0520(17) A 2
    N N3 0.67894(16) 0.63909(15) 0.24804(6) 0.0255(3) Uani d 0.9480(17) A 1
    N N4 0.65868(16) 0.79091(15) 0.24611(6) 0.0252(3) Uani d 0.9480(17) A 1
    H H4 0.574(3) 0.834(3) 0.2145(10) 0.036(6) Uiso d 0.9480(17) A 1
    C C10 0.81137(15) 0.61509(16) 0.30054(6) 0.0208(2) Uani d 0.9480(17) A 1
    C C11 0.87425(16) 0.75120(17) 0.33163(7) 0.0218(2) Uani d 0.9480(17) A 1
    H H11 0.966736 0.764031 0.369572 0.026 Uiso calc 0.9480(17) A 1
    C C12 0.77310(17) 0.86140(17) 0.29529(6) 0.0219(3) Uani d 0.9480(17) A 1
    C C13 0.7758(2) 1.0282(2) 0.30308(9) 0.0301(3) Uani d 0.9480(17) A 1
    H H13A 0.898183 1.059745 0.325150 0.045 Uiso calc 0.9480(17) A 1
    H H13B 0.675980 1.059071 0.332152 0.045 Uiso calc 0.9480(17) A 1
    H H13C 0.754972 1.074905 0.257033 0.045 Uiso calc 0.9480(17) A 1
    N N3A 0.6378(14) 0.668(2) 0.2606(3) 0.0255(3) Uani d 0.0520(17) A 2
    N N4A 0.6309(16) 0.819(2) 0.2618(3) 0.0252(3) Uani d 0.0520(17) A 2
    H H4B 0.530526 0.868604 0.244696 0.036(6) Uiso calc 0.0520(17) A 2
    C C10A 0.8062(14) 0.639(2) 0.2901(3) 0.0208(2) Uani d 0.0520(17) A 2
    C C11A 0.900(2) 0.773(2) 0.3088(5) 0.0218(2) Uani d 0.0520(17) A 2
    H H11B 1.023731 0.780410 0.330902 0.026 Uiso calc 0.0520(17) A 2
    C C12A 0.783(3) 0.891(2) 0.2898(6) 0.0219(3) Uani d 0.0520(17) A 2
    C C13A 0.809(4) 1.053(3) 0.2971(9) 0.0301(3) Uani d 0.0520(17) A 2
    H H13D 0.934950 1.073535 0.319707 0.045 Uiso calc 0.0520(17) A 2
    H H13E 0.797247 1.099750 0.250883 0.045 Uiso calc 0.0520(17) A 2
    H H13F 0.713733 1.094159 0.325523 0.045 Uiso calc 0.0520(17) A 2
loop_
    _atom_site_aniso_label
    _atom_site_aniso_U_11
    _atom_site_aniso_U_22
    _atom_site_aniso_U_33
    _atom_site_aniso_U_12
    _atom_site_aniso_U_13
    _atom_site_aniso_U_23
    O1 0.0175(4) 0.0273(6) 0.0240(6) -0.0023(4) -0.0030(4) 0.0038(5)
    N1 0.0196(5) 0.0157(5) 0.0292(6) 0.0003(4) -0.0008(4) 0.0004(4)
    N2 0.0152(4) 0.0210(5) 0.0216(5) -0.0027(4) -0.0012(4) 0.0056(4)
    O1A 0.0175(4) 0.0273(6) 0.0240(6) -0.0023(4) -0.0030(4) 0.0038(5)
    N1A 0.0196(5) 0.0157(5) 0.0292(6) 0.0003(4) -0.0008(4) 0.0004(4)
    N2A 0.0152(4) 0.0210(5) 0.0216(5) -0.0027(4) -0.0012(4) 0.0056(4)
    C1 0.0140(5) 0.0165(5) 0.0237(6) -0.0001(4) -0.0026(4) 0.0018(4)
    C2 0.0183(5) 0.0204(6) 0.0245(6) 0.0016(4) 0.0020(4) 0.0013(5)
    C3 0.0192(5) 0.0217(6) 0.0244(6) -0.0005(4) 0.0029(4) 0.0049(5)
    C4 0.0185(5) 0.0165(5) 0.0250(6) -0.0017(4) -0.0003(4) 0.0042(4)
    C5 0.0184(5) 0.0170(5) 0.0211(5) -0.0004(4) -0.0003(4) 0.0012(4)
    C6 0.0153(5) 0.0163(5) 0.0200(5) -0.0016(4) -0.0012(4) 0.0032(4)
    C7 0.0276(6) 0.0175(6) 0.0350(7) -0.0023(5) 0.0027(5) 0.0061(5)
    C8 0.0183(5) 0.0153(5) 0.0204(6) 0.0008(4) 0.0000(4) 0.0021(4)
    C9 0.0233(6) 0.0237(6) 0.0233(6) 0.0026(5) 0.0052(5) 0.0059(5)
    C1A 0.0140(5) 0.0165(5) 0.0237(6) -0.0001(4) -0.0026(4) 0.0018(4)
    C2A 0.0183(5) 0.0204(6) 0.0245(6) 0.0016(4) 0.0020(4) 0.0013(5)
    C3A 0.0192(5) 0.0217(6) 0.0244(6) -0.0005(4) 0.0029(4) 0.0049(5)
    C4A 0.0185(5) 0.0165(5) 0.0250(6) -0.0017(4) -0.0003(4) 0.0042(4)
    C5A 0.0184(5) 0.0170(5) 0.0211(5) -0.0004(4) -0.0003(4) 0.0012(4)
    C6A 0.0153(5) 0.0163(5) 0.0200(5) -0.0016(4) -0.0012(4) 0.0032(4)
    C7A 0.0276(6) 0.0175(6) 0.0350(7) -0.0023(5) 0.0027(5) 0.0061(5)
    C8A 0.0183(5) 0.0153(5) 0.0204(6) 0.0008(4) 0.0000(4) 0.0021(4)
    C9A 0.0233(6) 0.0237(6) 0.0233(6) 0.0026(5) 0.0052(5) 0.0059(5)
    N3 0.0249(6) 0.0251(6) 0.0254(5) 0.0008(4) -0.0042(4) 0.0001(4)
    N4 0.0234(5) 0.0266(6) 0.0244(6) 0.0024(4) -0.0054(4) 0.0024(5)
    C10 0.0180(5) 0.0231(6) 0.0210(5) 0.0005(4) 0.0003(4) 0.0049(4)
    C11 0.0175(5) 0.0257(6) 0.0213(6) 0.0004(4) -0.0027(4) 0.0026(5)
    C12 0.0179(5) 0.0232(7) 0.0243(6) 0.0012(5) 0.0005(4) 0.0033(5)
    C13 0.0283(8) 0.0251(7) 0.0368(8) 0.0005(6) 0.0012(6) 0.0012(6)
    N3A 0.0249(6) 0.0251(6) 0.0254(5) 0.0008(4) -0.0042(4) 0.0001(4)
    N4A 0.0234(5) 0.0266(6) 0.0244(6) 0.0024(4) -0.0054(4) 0.0024(5)
    C10A 0.0180(5) 0.0231(6) 0.0210(5) 0.0005(4) 0.0003(4) 0.0049(4)
    C11A 0.0175(5) 0.0257(6) 0.0213(6) 0.0004(4) -0.0027(4) 0.0026(5)
    C12A 0.0179(5) 0.0232(7) 0.0243(6) 0.0012(5) 0.0005(4) 0.0033(5)
    C13A 0.0283(8) 0.0251(7) 0.0368(8) 0.0005(6) 0.0012(6) 0.0012(6)
_geom_special_details
;
 All esds (except the esd in the dihedral angle between two l.s. planes)
 are estimated using the full covariance matrix.  The cell esds are taken
 into account individually in the estimation of esds in distances, angles
 and torsion angles; correlations between esds in cell parameters are only
 used when they are defined by crystal symmetry.  An approximate (isotropic)
 treatment of cell esds is used for estimating esds involving l.s. planes.
;
loop_
    _geom_bond_atom_site_label_1
    _geom_bond_atom_site_label_2
    _geom_bond_site_symmetry_2
    _geom_bond_distance
    _geom_bond_publ_flag
    O1 C8 . 1.2376(16) ?
    N1 C1 . 1.4112(17) ?
    N1 H1A . 0.9099 ?
    N1 H1B . 0.9099 ?
    N2 C8 . 1.3471(17) ?
    N2 C6 . 1.4347(17) ?
    N2 H2A . 0.9100 ?
    O1A C8A . 1.238(3) ?
    N1A C1A . 1.412(3) ?
    N1A H1C . 0.9099 ?
    N1A H1D . 0.9100 ?
    N2A C8A . 1.347(3) ?
    N2A C6A . 1.434(3) ?
    N2A H2C . 0.8800 ?
    C1 C6 . 1.3995(19) ?
    C1 C2 . 1.4022(19) ?
    C2 C3 . 1.388(2) ?
    C2 H2 . 0.9500 ?
    C3 C4 . 1.397(2) ?
    C3 H3 . 0.9500 ?
    C4 C5 . 1.3925(18) ?
    C4 C7 . 1.5077(19) ?
    C5 C6 . 1.3956(18) ?
    C5 H5 . 0.9500 ?
    C7 H7A . 0.9800 ?
    C7 H7B . 0.9800 ?
    C7 H7C . 0.9800 ?
    C8 C9 . 1.5119(18) ?
    C9 C10 . 1.496(2) ?
    C9 H9A . 0.9900 ?
    C9 H9B . 0.9900 ?
    C1A C2A . 1.3900 ?
    C1A C6A . 1.3900 ?
    C2A C3A . 1.3900 ?
    C2A H2B . 0.9500 ?
    C3A C4A . 1.3900 ?
    C3A C7A . 1.508(3) ?
    C4A C5A . 1.3900 ?
    C4A H4A . 0.9500 ?
    C5A C6A . 1.3900 ?
    C5A H5A . 0.9500 ?
    C7A H7D . 0.9800 ?
    C7A H7E . 0.9800 ?
    C7A H7F . 0.9800 ?
    C8A C9A . 1.511(3) ?
    C9A C10A . 1.496(3) ?
    C9A H9C . 0.9900 ?
    C9A H9D . 0.9900 ?
    N3 C10 . 1.3425(18) ?
    N3 N4 . 1.3635(19) ?
    N4 C12 . 1.3534(19) ?
    N4 H4 . 0.907(9) ?
    C10 C11 . 1.412(2) ?
    C11 C12 . 1.3766(19) ?
    C11 H11 . 0.9500 ?
    C12 C13 . 1.497(2) ?
    C13 H13A . 0.9800 ?
    C13 H13B . 0.9800 ?
    C13 H13C . 0.9800 ?
    N3A C10A . 1.311(12) ?
    N3A N4A . 1.351(17) ?
    N4A C12A . 1.331(16) ?
    N4A H4B . 0.8800 ?
    C10A C11A . 1.397(16) ?
    C11A C12A . 1.375(17) ?
    C11A H11B . 0.9500 ?
    C12A C13A . 1.468(17) ?
    C13A H13D . 0.9800 ?
    C13A H13E . 0.9800 ?
    C13A H13F . 0.9800 ?
loop_
    _geom_angle_atom_site_label_1
    _geom_angle_atom_site_label_2
    _geom_angle_atom_site_label_3
    _geom_angle_site_symmetry_1
    _geom_angle_site_symmetry_3
    _geom_angle
    _geom_angle_publ_flag
    C1 N1 H1A . . 113.0 ?
    C1 N1 H1B . . 107.5 ?
    H1A N1 H1B . . 111.9 ?
    C8 N2 C6 . . 121.97(11) ?
    C8 N2 H2A . . 117.4 ?
    C6 N2 H2A . . 120.6 ?
    C1A N1A H1C . . 110.0 ?
    C1A N1A H1D . . 113.5 ?
    H1C N1A H1D . . 111.9 ?
    C8A N2A C6A . . 123.6(15) ?
    C8A N2A H2C . . 118.2 ?
    C6A N2A H2C . . 118.2 ?
    C6 C1 C2 . . 118.12(12) ?
    C6 C1 N1 . . 120.68(12) ?
    C2 C1 N1 . . 121.12(12) ?
    C3 C2 C1 . . 120.77(13) ?
    C3 C2 H2 . . 119.6 ?
    C1 C2 H2 . . 119.6 ?
    C2 C3 C4 . . 121.24(13) ?
    C2 C3 H3 . . 119.4 ?
    C4 C3 H3 . . 119.4 ?
    C5 C4 C3 . . 118.03(12) ?
    C5 C4 C7 . . 120.82(13) ?
    C3 C4 C7 . . 121.13(13) ?
    C4 C5 C6 . . 121.19(12) ?
    C4 C5 H5 . . 119.4 ?
    C6 C5 H5 . . 119.4 ?
    C5 C6 C1 . . 120.64(12) ?
    C5 C6 N2 . . 119.46(12) ?
    C1 C6 N2 . . 119.89(11) ?
    C4 C7 H7A . . 109.5 ?
    C4 C7 H7B . . 109.5 ?
    H7A C7 H7B . . 109.5 ?
    C4 C7 H7C . . 109.5 ?
    H7A C7 H7C . . 109.5 ?
    H7B C7 H7C . . 109.5 ?
    O1 C8 N2 . . 122.20(12) ?
    O1 C8 C9 . . 121.58(12) ?
    N2 C8 C9 . . 116.22(11) ?
    C10 C9 C8 . . 111.99(9) ?
    C10 C9 H9A . . 109.2 ?
    C8 C9 H9A . . 109.2 ?
    C10 C9 H9B . . 109.2 ?
    C8 C9 H9B . . 109.2 ?
    H9A C9 H9B . . 107.9 ?
    C2A C1A C6A . . 120.0 ?
    C2A C1A N1A . . 119.99(8) ?
    C6A C1A N1A . . 120.01(8) ?
    C1A C2A C3A . . 120.0 ?
    C1A C2A H2B . . 120.0 ?
    C3A C2A H2B . . 120.0 ?
    C4A C3A C2A . . 120.0 ?
    C4A C3A C7A . . 119.3(14) ?
    C2A C3A C7A . . 120.6(14) ?
    C3A C4A C5A . . 120.0 ?
    C3A C4A H4A . . 120.0 ?
    C5A C4A H4A . . 120.0 ?
    C6A C5A C4A . . 120.0 ?
    C6A C5A H5A . . 120.0 ?
    C4A C5A H5A . . 120.0 ?
    C5A C6A C1A . . 120.0 ?
    C5A C6A N2A . . 120.1(13) ?
    C1A C6A N2A . . 119.7(13) ?
    C3A C7A H7D . . 109.5 ?
    C3A C7A H7E . . 109.5 ?
    H7D C7A H7E . . 109.5 ?
    C3A C7A H7F . . 109.5 ?
    H7D C7A H7F . . 109.5 ?
    H7E C7A H7F . . 109.5 ?
    O1A C8A N2A . . 120.4(18) ?
    O1A C8A C9A . . 126(2) ?
    N2A C8A C9A . . 113.7(11) ?
    C10A C9A C8A . . 106.6(14) ?
    C10A C9A H9C . . 110.4 ?
    C8A C9A H9C . . 110.4 ?
    C10A C9A H9D . . 110.4 ?
    C8A C9A H9D . . 110.4 ?
    H9C C9A H9D . . 108.6 ?
    C10 N3 N4 . . 104.22(12) ?
    C12 N4 N3 . . 112.76(12) ?
    C12 N4 H4 . . 126.7(16) ?
    N3 N4 H4 . . 120.5(16) ?
    N3 C10 C11 . . 111.17(12) ?
    N3 C10 C9 . . 119.95(13) ?
    C11 C10 C9 . . 128.88(12) ?
    C12 C11 C10 . . 105.37(12) ?
    C12 C11 H11 . . 127.3 ?
    C10 C11 H11 . . 127.3 ?
    N4 C12 C11 . . 106.48(13) ?
    N4 C12 C13 . . 122.33(14) ?
    C11 C12 C13 . . 131.18(14) ?
    C12 C13 H13A . . 109.5 ?
    C12 C13 H13B . . 109.5 ?
    H13A C13 H13B . . 109.5 ?
    C12 C13 H13C . . 109.5 ?
    H13A C13 H13C . . 109.5 ?
    H13B C13 H13C . . 109.5 ?
    C10A N3A N4A . . 102.8(12) ?
    C12A N4A N3A . . 117.0(13) ?
    C12A N4A H4B . . 121.5 ?
    N3A N4A H4B . . 121.5 ?
    N3A C10A C11A . . 110.3(14) ?
    N3A C10A C9A . . 125.8(16) ?
    C11A C10A C9A . . 123.9(14) ?
    C12A C11A C10A . . 108.4(13) ?
    C12A C11A H11B . . 125.8 ?
    C10A C11A H11B . . 125.8 ?
    N4A C12A C11A . . 101.4(13) ?
    N4A C12A C13A . . 127.2(19) ?
    C11A C12A C13A . . 131.3(18) ?
    C12A C13A H13D . . 109.5 ?
    C12A C13A H13E . . 109.5 ?
    H13D C13A H13E . . 109.5 ?
    C12A C13A H13F . . 109.5 ?
    H13D C13A H13F . . 109.5 ?
    H13E C13A H13F . . 109.5 ?
loop_
    _geom_torsion_atom_site_label_1
    _geom_torsion_atom_site_label_2
    _geom_torsion_atom_site_label_3
    _geom_torsion_atom_site_label_4
    _geom_torsion_site_symmetry_1
    _geom_torsion_site_symmetry_2
    _geom_torsion_site_symmetry_3
    _geom_torsion_site_symmetry_4
    _geom_torsion
    _geom_torsion_publ_flag
    C6 C1 C2 C3 . . . . -0.18(19) ?
    N1 C1 C2 C3 . . . . -177.18(12) ?
    C1 C2 C3 C4 . . . . -0.5(2) ?
    C2 C3 C4 C5 . . . . 0.6(2) ?
    C2 C3 C4 C7 . . . . -178.08(13) ?
    C3 C4 C5 C6 . . . . -0.09(19) ?
    C7 C4 C5 C6 . . . . 178.64(13) ?
    C4 C5 C6 C1 . . . . -0.60(19) ?
    C4 C5 C6 N2 . . . . -179.60(11) ?
    C2 C1 C6 C5 . . . . 0.73(18) ?
    N1 C1 C6 C5 . . . . 177.74(12) ?
    C2 C1 C6 N2 . . . . 179.72(11) ?
    N1 C1 C6 N2 . . . . -3.27(18) ?
    C8 N2 C6 C5 . . . . 90.79(16) ?
    C8 N2 C6 C1 . . . . -88.21(16) ?
    C6 N2 C8 O1 . . . . 4.1(2) ?
    C6 N2 C8 C9 . . . . -176.27(12) ?
    O1 C8 C9 C10 . . . . 64.49(19) ?
    N2 C8 C9 C10 . . . . -115.16(14) ?
    C6A C1A C2A C3A . . . . 0.0 ?
    N1A C1A C2A C3A . . . . 180.0 ?
    C1A C2A C3A C4A . . . . 0.0 ?
    C1A C2A C3A C7A . . . . 177.6(19) ?
    C2A C3A C4A C5A . . . . 0.0 ?
    C7A C3A C4A C5A . . . . -177.6(18) ?
    C3A C4A C5A C6A . . . . 0.0 ?
    C4A C5A C6A C1A . . . . 0.0 ?
    C4A C5A C6A N2A . . . . -175.7(15) ?
    C2A C1A C6A C5A . . . . 0.0 ?
    N1A C1A C6A C5A . . . . 180.0 ?
    C2A C1A C6A N2A . . . . 175.7(15) ?
    N1A C1A C6A N2A . . . . -4.3(15) ?
    C8A N2A C6A C5A . . . . 90(3) ?
    C8A N2A C6A C1A . . . . -86(3) ?
    C6A N2A C8A O1A . . . . 9(5) ?
    C6A N2A C8A C9A . . . . -173(2) ?
    O1A C8A C9A C10A . . . . 59(4) ?
    N2A C8A C9A C10A . . . . -119(2) ?
    C10 N3 N4 C12 . . . . -0.05(3) ?
    N4 N3 C10 C11 . . . . 0.05(2) ?
    N4 N3 C10 C9 . . . . -179.92(3) ?
    C8 C9 C10 N3 . . . . -95.38(12) ?
    C8 C9 C10 C11 . . . . 84.65(12) ?
    N3 C10 C11 C12 . . . . -0.04(4) ?
    C9 C10 C11 C12 . . . . 179.93(5) ?
    N3 N4 C12 C11 . . . . 0.02(5) ?
    N3 N4 C12 C13 . . . . 179.89(4) ?
    C10 C11 C12 N4 . . . . 0.01(5) ?
    C10 C11 C12 C13 . . . . -179.84(5) ?
    C10A N3A N4A C12A . . . . 0.00(3) ?
    N4A N3A C10A C11A . . . . 0.00(3) ?
    N4A N3A C10A C9A . . . . 180.00(4) ?
    C8A C9A C10A N3A . . . . -69.6(15) ?
    C8A C9A C10A C11A . . . . 110.4(15) ?
    N3A C10A C11A C12A . . . . 0.00(5) ?
    C9A C10A C11A C12A . . . . 179.99(6) ?
    N3A N4A C12A C11A . . . . 0.00(5) ?
    N3A N4A C12A C13A . . . . 180.00(5) ?
    C10A C11A C12A N4A . . . . 0.00(6) ?
    C10A C11A C12A C13A . . . . 180.00(6) ?
loop_
    _geom_hbond_atom_site_label_D
    _geom_hbond_atom_site_label_H
    _geom_hbond_atom_site_label_A
    _geom_hbond_site_symmetry_A
    _geom_hbond_distance_DH
    _geom_hbond_distance_HA
    _geom_hbond_distance_DA
    _geom_hbond_angle_DHA
    _geom_hbond_publ_flag
    N1 H1B O1 3_666 0.91 2.13 3.0284(19) 171 yes
    N2 H2A N1 3_766 0.91 2.14 3.0354(17) 170 yes
    C2 H2 O1 3_666 0.95 2.62 3.334(2) 132 yes
    N4 H4 O1 2_655 0.907(9) 1.985(12) 2.8625(17) 163(2) yes
_shelx_space_group_comment
;
The symmetry employed for this shelxl refinement is uniquely defined
by the following loop, which should always be used as a source of
symmetry information in preference to the above space-group names.
They are only intended as comments.
;
_shelx_estimated_absorpt_T_min     0.968
_shelx_estimated_absorpt_T_max     0.986
_shelx_hkl_file
;
   1   0   0  365.46    9.70
  -1   0   0  332.27    9.70
   1   0   0  302.57    9.80
  -1   0   0  377.26    9.80
  -1   0   0  385.16    9.80
   1   0   0  302.17    9.60
  -1   0   0  358.56    9.70
   1   0   0  382.36    9.70
   1   0   0  384.76    9.80
   1   0   0  378.46    9.70
  -1   0   0  377.36    9.70
  -1   0   0  371.26    9.70
  -1   0   0  360.16    9.80
   1   0   0  390.26    9.80
   1   0   0  393.06    9.90
  -1   0   0  374.66    9.60
  -3   0   0  244.28    7.50
  -3   0   0  241.28    7.10
   3   0   0  247.98    7.20
  -3   0   0  248.28    7.50
  -3   0   0  250.07    7.60
  -3   0   0  254.97    7.10
  -3   0   0  245.58    7.00
   3   0   0  242.18    7.50
  -3   0   0  255.57    7.60
   3   0   0  258.77    7.60
  -3   0   0  246.58    7.70
   3   0   0  253.87    7.70
  -3   0   0  254.27    7.70
  -3   0   0  248.98    7.40
  -3   0   0  247.68    7.40
   3   0   0  250.77    7.60
  -3   0   0  246.78    7.50
   3   0   0  249.28    7.60
   3   0   0  250.87    7.60
   3   0   0  248.28    7.50
   3   0   0  243.08    7.50
   3   0   0  242.98    7.30
   4   0   0  270.67    8.40
  -4   0   0  273.87    8.50
   4   0   0  262.97    8.30
   4   0   0  262.97    8.80
  -4   0   0  269.07    8.30
  -4   0   0  258.57    8.40
   4   0   0  253.37    9.00
   4   0   0  269.47    8.40
  -4   0   0  271.67    8.70
   4   0   0  265.57    8.50
  -4   0   0  262.27    8.20
   4   0   0  271.57    8.50
  -4   0   0  268.87    7.70
   4   0   0  262.47    8.30
  -4   0   0  257.07    7.80
   4   0   0  267.87    8.10
  -4   0   0  262.67    7.70
  -5   0   0   40.10    2.40
   5   0   0   36.80    2.60
   5   0   0   39.50    2.20
   5   0   0   41.80    3.60
   5   0   0   37.00    2.40
   5   0   0   40.80    2.60
  -5   0   0   34.60    2.50
   5   0   0   44.20    2.70
  -5   0   0   38.90    2.80
  -5   0   0   34.80    2.10
  -5   0   0   39.20    2.70
  -5   0   0   36.40    1.90
   5   0   0   39.10    2.50
  -5   0   0   36.30    2.50
  -5   0   0   35.60    2.60
   5   0   0   39.30    2.60
   6   0   0   -0.80    1.00
   6   0   0    1.90    1.50
   6   0   0    5.30    1.80
  -6   0   0    0.50    0.90
  -6   0   0    3.60    1.40
   6   0   0    1.70    1.80
  -6   0   0    3.20    1.50
  -6   0   0    2.00    1.30
   6   0   0    2.90    1.20
  -6   0   0    2.50    1.70
  -7   0   0    1.70    1.80
   7   0   0    2.00    1.80
   7   0   0    1.90    1.70
  -7   0   0    1.40    1.20
   7   0   0   -1.30    1.40
  -7   0   0    0.90    1.50
  -7   0   0    2.00    1.70
   7   0   0   -2.10    1.50
   7   0   0    3.20    1.10
  -8   0   0   90.79    5.30
   8   0   0   85.89    5.40
   8   0   0   88.39    4.30
  -8   0   0   99.19    5.40
   8   0   0   86.79    5.40
  -8   0   0   94.69    5.60
  -9   0   0   78.09    5.50
   9   0   0   70.09    5.10
  -9   0   0   76.19    5.20
   9   0   0   66.29    5.30
  10   0   0   81.49    5.80
 -10   0   0   80.69    6.10
 -10   0   0   83.99    5.90
  10   0   0   57.69    6.80
  11   0   0    6.30    2.90
 -11   0   0   17.70    4.20
 -11   0   0    7.30    3.10
   0  -1   0    0.80    0.20
   0  -1   0    1.00    0.10
   0  -1   0    1.30    0.30
   0  -1   0    1.10    0.30
   0   1   0    1.20    0.30
   0   1   0    1.30    0.30
   0   1   0    1.80    0.20
   1  -1   0 1030.40   27.10
   1  -1   0 1032.70   27.30
  -1  -1   0 1028.90   27.00
  -1  -1   0 1036.00   27.20
   1  -1   0 1033.90   27.10
  -1  -1   0 1042.90   27.20
  -1  -1   0 1046.20   27.30
   1  -1   0 1060.99   27.20
  -1  -1   0 1033.10   27.20
   1  -1   0 1082.69   27.20
  -1  -1   0 1032.10   27.20
  -1  -1   0 1044.70   27.20
  -1  -1   0 1025.60   27.30
   1  -1   0 1042.30   27.40
   1  -1   0 1061.19   27.10
  -1  -1   0 1041.80   27.20
   1  -1   0 1047.30   27.10
  -1  -1   0 1067.39   27.20
   1  -1   0 1056.29   27.40
  -1  -1   0 1065.49   27.00
  -1   1   0 1046.50   27.10
  -1   1   0 1036.30   27.20
  -1   1   0 1028.30   27.30
   1   1   0 1031.70   27.00
  -1   1   0 1055.39   27.30
   1   1   0 1044.70   27.30
   1   1   0 1050.19   27.30
  -1   1   0 1047.70   27.10
  -1   1   0 1061.09   27.40
   1   1   0 1035.20   27.20
   1   1   0 1049.79   27.30
  -1   1   0 1033.60   27.40
   1   1   0 1068.89   27.20
  -1   1   0 1043.00   27.10
   1   1   0 1041.60   27.20
   1   1   0 1025.00   27.10
   1   1   0 1047.80   27.20
  -1   1   0 1050.29   27.00
   1   1   0 1067.39   27.00
   2  -1   0   29.50    1.40
  -2  -1   0   24.90    1.40
  -2  -1   0   27.40    1.40
   2  -1   0   29.70    1.50
  -2  -1   0   23.80    1.20
  -2  -1   0   22.30    1.60
   2  -1   0   27.60    1.10
   2  -1   0   30.50    1.40
   2  -1   0   28.40    1.40
   2  -1   0   29.20    1.00
   2  -1   0   30.80    1.60
   2  -1   0   28.60    1.60
  -2  -1   0   24.60    1.40
   2  -1   0   29.70    1.40
  -2  -1   0   22.50    1.30
  -2  -1   0   25.00    1.40
  -2  -1   0   23.30    1.40
  -2  -1   0   24.20    1.20
  -2  -1   0   24.80    1.30
  -2   1   0   27.50    1.10
   2   1   0   25.70    1.30
   2   1   0   24.60    1.40
   2   1   0   25.00    1.50
   2   1   0   23.90    1.40
   2   1   0   25.60    1.20
  -2   1   0   28.20    1.30
  -2   1   0   27.60    1.50
   2   1   0   25.20    1.40
  -2   1   0   29.50    1.00
   2   1   0   23.80    1.30
   2   1   0   23.10    1.20
   2   1   0   23.80    1.40
   2   1   0   24.90    1.40
  -2   1   0   30.40    1.40
  -2   1   0   27.30    1.30
  -3  -1   0  227.38    7.20
   3  -1   0  237.58    7.30
   3  -1   0  247.88    7.20
   3  -1   0  231.58    7.10
  -3  -1   0  227.48    7.20
   3  -1   0  236.08    7.10
   3  -1   0  234.78    7.50
  -3  -1   0  220.58    7.10
   3  -1   0  238.08    7.20
  -3  -1   0  223.68    6.90
  -3  -1   0  218.78    7.30
   3  -1   0  238.48    7.40
  -3  -1   0  229.98    7.20
   3  -1   0  232.38    7.90
   3  -1   0  239.78    6.60
   3  -1   0  241.18    7.10
   3  -1   0  248.58    6.60
  -3  -1   0  230.08    6.80
  -3  -1   0  226.28    6.80
  -3  -1   0  225.98    6.90
  -3  -1   0  234.68    7.30
  -3   1   0  244.58    7.40
   3   1   0  235.28    7.30
  -3   1   0  237.48    6.50
   3   1   0  222.78    7.00
   3   1   0  226.38    7.20
  -3   1   0  233.58    7.10
  -3   1   0  237.18    7.20
  -3   1   0  230.78    7.00
   3   1   0  237.48    7.20
   3   1   0  231.78    6.80
   3   1   0  230.08    7.20
  -3   1   0  232.88    7.00
   3   1   0  230.58    7.00
  -3   1   0  239.88    7.20
  -3   1   0  230.58    6.50
  -3   1   0  238.28    7.00
  -3   1   0  234.58    7.40
  -3   1   0  234.38    7.30
   3   1   0  225.88    6.90
   3   1   0  221.08    7.20
   3   1   0  230.68    7.30
  -4  -1   0  742.43   19.80
  -4  -1   0  723.23   20.40
   4  -1   0  692.13   20.10
   4  -1   0  709.43   20.20
   4  -1   0  716.73   20.30
   4  -1   0  739.83   20.20
  -4  -1   0  706.93   20.20
   4  -1   0  736.63   20.20
  -4  -1   0  685.13   19.70
   4  -1   0  725.83   20.10
  -4  -1   0  743.73   20.40
   4  -1   0  730.83   19.40
  -4  -1   0  725.63   20.30
  -4  -1   0  726.73   19.60
  -4  -1   0  698.03   20.10
   4  -1   0  741.63   20.50
  -4  -1   0  725.53   20.80
   4  -1   0  725.63   20.10
  -4   1   0  735.53   20.30
  -4   1   0  720.53   20.40
   4   1   0  731.13   19.70
   4   1   0  722.23   20.40
   4   1   0  741.63   19.90
  -4   1   0  737.13   20.30
  -4   1   0  731.33   20.00
   4   1   0  729.83   20.00
  -4   1   0  718.03   20.50
  -4   1   0  744.23   20.20
   4   1   0  745.63   20.40
  -4   1   0  694.63   19.30
  -4   1   0  728.43   21.50
   4   1   0  696.43   20.00
  -4   1   0  708.93   19.90
   4   1   0  721.03   20.20
   4   1   0  720.53   20.10
   4   1   0  726.03   20.20
  -4   1   0  740.03   20.30
  -5  -1   0   11.50    1.80
  -5  -1   0   12.90    1.70
  -5  -1   0   12.90    1.50
   5  -1   0   12.50    1.70
  -5  -1   0   11.60    1.80
  -5  -1   0   10.80    1.70
  -5  -1   0   14.80    1.50
   5  -1   0   12.40    1.70
   5  -1   0   11.20    1.70
  -5  -1   0   12.00    2.00
  -5  -1   0   16.10    2.00
  -5  -1   0   12.90    1.30
   5  -1   0   11.10    1.80
   5  -1   0   10.80    1.50
  -5   1   0   11.20    1.80
   5   1   0   12.50    1.50
   5   1   0   10.50    1.80
   5   1   0   12.20    1.80
  -5   1   0   14.30    1.70
  -5   1   0   12.00    1.80
  -5   1   0   12.60    1.20
   5   1   0   13.70    1.90
  -5   1   0   12.50    1.20
  -5   1   0   12.90    1.80
   5   1   0   15.10    1.80
  -5   1   0   15.20    1.80
  -5   1   0   12.30    1.70
   5   1   0   11.40    1.50
   5   1   0   10.70    1.70
  -5   1   0   13.20    1.20
   6  -1   0  241.88    8.80
  -6  -1   0  242.68    8.00
  -6  -1   0  234.18    7.70
   6  -1   0  231.48    8.50
   6  -1   0  234.68    8.50
  -6  -1   0  240.18    8.50
  -6  -1   0  243.28    8.70
  -6  -1   0  243.68    9.00
   6  -1   0  238.08    7.50
   6  -1   0  241.28    8.50
  -6  -1   0  248.78    8.80
  -6   1   0  244.48    8.60
   6   1   0  236.08    8.50
   6   1   0  246.78    8.80
   6   1   0  241.08    8.10
  -6   1   0  245.48    9.00
  -6   1   0  237.58    8.60
   6   1   0  237.08    8.40
  -6   1   0  232.98    8.40
  -6   1   0  228.18    7.90
   6   1   0  231.48    8.60
   7  -1   0  151.68    5.40
  -7  -1   0  152.28    7.00
  -7  -1   0  147.89    5.60
  -7  -1   0  141.29    6.80
   7  -1   0  156.88    6.70
  -7  -1   0  149.99    5.90
  -7  -1   0  153.58    6.80
   7  -1   0  148.19    6.60
  -7  -1   0  146.19    6.60
   7   1   0  147.29    6.70
  -7   1   0  163.78    6.80
  -7   1   0  159.58    7.10
   7   1   0  149.59    6.50
   7   1   0  151.78    6.00
  -7   1   0  159.98    6.80
   7   1   0  151.88    6.80
   7   1   0  160.88    6.60
   8  -1   0    4.20    2.10
  -8  -1   0    4.70    2.20
  -8  -1   0    8.10    2.30
   8  -1   0    6.60    2.60
   8  -1   0    7.00    2.40
  -8   1   0    5.50    2.10
  -8   1   0    7.50    2.30
  -8   1   0    2.80    2.10
   8   1   0    4.80    2.30
   8   1   0    4.20    1.70
   8   1   0    4.20    2.30
  -9  -1   0    3.00    2.10
   9  -1   0   -1.10    2.50
  -9  -1   0   -1.20    2.10
   9  -1   0    0.00    1.90
  -9   1   0    2.40    1.80
   9   1   0   -0.30    2.30
  -9   1   0    0.50    1.90
   9   1   0   -1.10    2.40
  -9   1   0    0.00    2.10
 -10  -1   0   10.80    3.00
  10  -1   0    7.80    2.80
  10  -1   0    3.90    3.50
 -10  -1   0   16.60    3.90
  10   1   0   10.70    3.30
 -10   1   0   10.60    3.30
 -10   1   0   14.50    3.80
  11  -1   0   44.50    4.70
 -11  -1   0   49.90    4.90
 -11  -1   0   47.60    5.20
 -11   1   0   39.80    4.60
 -11   1   0   45.20    4.90
  11   1   0   36.60    4.50
   0  -2   0   14.50    0.70
   0  -2   0   13.20    0.60
   0  -2   0   14.80    0.60
   0  -2   0   14.30    0.60
   0  -2   0   15.50    0.90
   0  -2   0   15.90    1.00
   0  -2   0   16.40    1.00
   0  -2   0   17.90    1.00
   0  -2   0   14.40    1.00
   0  -2   0   14.90    0.60
   0   2   0   16.50    1.00
   0   2   0   14.80    0.70
   0   2   0   16.00    1.00
   0   2   0   15.50    0.70
   0   2   0   16.30    0.70
   0   2   0   14.20    0.90
   1  -2   0  222.08    6.60
   1  -2   0  224.48    6.60
  -1  -2   0  236.28    6.30
   1  -2   0  206.88    6.40
  -1  -2   0  235.28    6.20
  -1  -2   0  230.78    6.30
  -1  -2   0  223.38    6.40
  -1  -2   0  231.58    6.20
  -1  -2   0  228.38    6.30
   1  -2   0  217.18    6.10
   1  -2   0  219.28    6.10
  -1  -2   0  228.08    6.50
   1  -2   0  217.08    6.10
   1  -2   0  214.98    6.20
   1  -2   0  208.78    6.10
   1   2   0  227.88    6.10
  -1   2   0  239.98    7.10
   1   2   0  227.28    6.10
  -1   2   0  216.98    6.10
  -1   2   0  213.38    5.90
  -1   2   0  213.68    6.20
   1   2   0  225.68    6.50
  -1   2   0  218.38    6.00
   1   2   0  231.58    6.30
   1   2   0  226.78    6.20
  -2  -2   0  644.94   16.90
  -2  -2   0  631.34   17.50
   2  -2   0  640.14   17.20
   2  -2   0  627.04   17.20
   2  -2   0  620.34   17.00
  -2  -2   0  661.23   17.40
  -2  -2   0  648.74   17.50
  -2  -2   0  659.73   17.40
  -2  -2   0  645.04   18.00
   2  -2   0  620.14   17.70
  -2  -2   0  638.24   17.00
   2  -2   0  645.34   17.20
   2  -2   0  644.54   17.30
   2  -2   0  656.83   17.70
  -2  -2   0  654.43   17.50
   2  -2   0  657.13   17.80
  -2  -2   0  633.34   17.30
  -2  -2   0  641.54   18.10
  -2  -2   0  649.83   17.40
   2  -2   0  634.84   17.20
   2  -2   0  635.64   17.50
  -2   2   0  631.64   17.10
  -2   2   0  645.24   17.10
  -2   2   0  627.04   17.70
   2   2   0  650.93   17.50
  -2   2   0  638.54   17.30
   2   2   0  641.04   17.30
   2   2   0  645.54   17.60
   2   2   0  659.43   16.90
  -2   2   0  650.93   17.50
   2   2   0  639.44   17.50
   2   2   0  655.23   17.60
   2   2   0  649.64   17.50
   2   2   0  654.03   17.40
  -2   2   0  632.04   17.60
  -2   2   0  637.44   17.20
   2   2   0  674.13   17.00
   2   2   0  672.13   17.40
  -2   2   0  622.84   17.70
  -2   2   0  642.24   17.00
  -3  -2   0   48.60    2.30
  -3  -2   0   49.60    2.40
   3  -2   0   51.69    2.30
   3  -2   0   45.80    2.60
   3  -2   0   51.89    2.30
  -3  -2   0   46.10    2.30
   3  -2   0   46.30    1.80
   3  -2   0   46.00    2.20
  -3  -2   0   49.10    2.30
  -3  -2   0   50.79    2.50
  -3  -2   0   51.19    2.30
  -3  -2   0   48.00    1.90
   3  -2   0   52.59    2.40
  -3  -2   0   47.00    2.00
   3  -2   0   48.40    2.30
   3  -2   0   47.00    2.50
  -3  -2   0   48.80    2.50
   3  -2   0   49.30    3.00
  -3  -2   0   46.30    2.30
  -3  -2   0   48.20    2.40
   3   2   0   48.30    2.30
  -3   2   0   51.79    2.60
  -3   2   0   47.20    2.60
   3   2   0   51.29    2.40
  -3   2   0   47.40    2.10
  -3   2   0   48.40    2.30
  -3   2   0   47.10    2.20
  -3   2   0   43.90    2.40
   3   2   0   47.10    2.40
  -3   2   0   49.60    2.10
  -3   2   0   50.59    2.30
   3   2   0   48.80    2.30
   3   2   0   53.09    2.90
   3   2   0   50.19    2.30
   3   2   0   48.20    2.00
   3   2   0   48.50    2.40
   3   2   0   46.10    2.50
  -3   2   0   49.40    1.80
   3   2   0   50.59    2.30
  -3   2   0   50.19    2.40
  -4  -2   0 1336.57   35.00
  -4  -2   0 1226.28   34.80
  -4  -2   0 1261.47   35.10
   4  -2   0 1322.57   33.70
   4  -2   0 1269.07   35.10
  -4  -2   0 1282.77   34.50
  -4  -2   0 1313.57   34.20
  -4  -2   0 1282.07   34.90
  -4  -2   0 1268.07   34.30
  -4  -2   0 1262.17   34.80
   4  -2   0 1281.17   33.90
   4  -2   0 1303.97   34.70
   4  -2   0 1334.97   35.40
   4  -2   0 1309.67   34.90
  -4  -2   0 1311.17   35.00
  -4  -2   0 1296.97   35.10
   4  -2   0 1308.57   34.80
   4  -2   0 1286.27   34.80
  -4   2   0 1314.57   34.90
  -4   2   0 1269.07   35.10
  -4   2   0 1282.17   33.70
   4   2   0 1307.07   34.90
  -4   2   0 1285.27   34.90
   4   2   0 1336.57   35.00
   4   2   0 1284.47   34.80
  -4   2   0 1319.27   35.30
  -4   2   0 1303.07   34.90
   4   2   0 1300.47   35.10
   4   2   0 1276.37   35.40
  -4   2   0 1311.37   35.20
   4   2   0 1286.87   34.90
   4   2   0 1281.17   34.10
   4   2   0 1347.27   34.50
   5  -2   0  179.88    6.50
  -5  -2   0  183.18    6.70
  -5  -2   0  188.18    6.70
   5  -2   0  190.78    6.70
   5  -2   0  187.28    5.50
  -5  -2   0  182.08    6.80
  -5  -2   0  175.38    6.50
  -5  -2   0  180.08    6.90
   5  -2   0  172.08    6.40
   5  -2   0  190.18    7.10
  -5  -2   0  182.98    6.30
   5  -2   0  186.98    6.50
  -5  -2   0  183.78    5.90
  -5  -2   0  171.58    6.10
   5   2   0  187.28    6.90
  -5   2   0  184.88    6.60
   5   2   0  171.98    6.50
  -5   2   0  191.48    6.80
  -5   2   0  165.38    6.10
  -5   2   0  185.08    7.00
  -5   2   0  182.68    6.80
  -5   2   0  175.38    5.30
   5   2   0  170.78    6.60
  -5   2   0  175.48    6.60
  -5   2   0  177.28    5.50
   5   2   0  177.78    6.50
   5   2   0  177.38    5.80
   5   2   0  180.58    6.30
   5   2   0  176.68    6.60
  -6  -2   0  269.87    8.70
  -6  -2   0  274.37    8.40
  -6  -2   0  277.17    9.70
   6  -2   0  253.57    7.80
  -6  -2   0  271.47    9.50
   6  -2   0  257.97    9.10
   6  -2   0  261.37    9.20
  -6  -2   0  273.07    9.30
   6  -2   0  260.67    9.60
  -6  -2   0  256.67    9.30
   6  -2   0  253.07    9.00
  -6   2   0  258.17    9.20
   6   2   0  263.07    9.60
   6   2   0  268.07    8.90
   6   2   0  265.27    9.00
   6   2   0  268.57    9.50
  -6   2   0  245.28    7.60
  -6   2   0  258.67    9.30
  -6   2   0  265.67    9.70
   6   2   0  270.57    9.40
  -7  -2   0  346.77   10.80
   7  -2   0  345.97   11.70
   7  -2   0  329.17   11.90
  -7  -2   0  319.97   10.30
   7  -2   0  335.47   11.50
  -7  -2   0  334.87   11.60
  -7  -2   0  320.67   11.70
  -7  -2   0  327.57   11.40
  -7  -2   0  342.07   12.00
  -7   2   0  333.77   11.60
   7   2   0  325.77   11.60
   7   2   0  331.37   11.80
   7   2   0  325.27   11.00
  -7   2   0  325.27   11.40
  -7   2   0  343.37   12.10
   7   2   0  327.57   11.00
   8  -2   0    5.00    2.20
  -8  -2   0    7.70    2.50
  -8  -2   0    6.80    2.40
   8  -2   0    7.30    2.40
   8  -2   0    3.00    2.10
   8   2   0    5.00    1.80
  -8   2   0    9.00    2.60
  -8   2   0    5.00    2.30
   8   2   0    3.50    2.10
   8   2   0    2.90    3.10
   8   2   0    3.70    2.00
  -8   2   0    8.00    2.20
  -9  -2   0   83.79    5.70
   9  -2   0   86.99    6.00
   9  -2   0   89.19    5.60
  -9  -2   0   89.19    6.00
   9   2   0   77.79    4.70
  -9   2   0   88.09    5.80
  -9   2   0   91.99    5.70
  -9   2   0   82.69    5.30
   9   2   0   80.19    5.60
  10  -2   0   10.70    3.60
 -10  -2   0   12.90    3.30
 -10  -2   0   15.60    3.20
  10  -2   0   16.10    3.40
 -10   2   0   19.80    3.70
 -10   2   0   18.30    3.60
  10   2   0   18.00    3.90
  11  -2   0    0.70    2.30
  11  -2   0   -3.60    3.80
 -11  -2   0    0.00    2.60
 -11  -2   0   -1.20    2.10
 -11   2   0    4.20    3.20
 -11   2   0    2.90    3.10
  11   2   0   -0.50    2.30
   0  -3   0   11.00    0.90
   0  -3   0   12.00    1.00
   0  -3   0   10.30    0.70
   0  -3   0   10.40    1.00
   0  -3   0    9.90    0.90
   0  -3   0   11.10    0.60
   0  -3   0   10.10    0.80
   0  -3   0   10.20    1.00
   0  -3   0   11.10    0.50
   0  -3   0   11.60    1.10
   0   3   0   11.70    0.70
   0   3   0   11.50    0.70
   0   3   0   11.50    0.70
   0   3   0   10.50    1.00
   0   3   0   10.30    1.00
   1  -3   0 1757.22   46.30
  -1  -3   0 1826.02   46.30
   1  -3   0 1763.92   46.80
  -1  -3   0 1746.03   46.30
  -1  -3   0 1831.02   46.80
  -1  -3   0 1758.42   46.40
   1  -3   0 1791.12   46.30
  -1  -3   0 1810.72   46.30
  -1  -3   0 1812.02   46.60
   1  -3   0 1820.62   47.10
   1  -3   0 1812.42   46.10
   1  -3   0 1793.62   47.00
   1  -3   0 1789.52   46.20
   1  -3   0 1761.12   46.20
  -1  -3   0 1784.72   47.00
  -1  -3   0 1841.12   46.90
  -1  -3   0 1741.13   46.70
  -1  -3   0 1766.52   46.40
   1  -3   0 1828.62   46.10
   1  -3   0 1768.92   46.30
   1  -3   0 1761.92   46.60
   1  -3   0 1798.22   46.90
   1   3   0 1819.02   46.50
   1   3   0 1779.32   46.70
  -1   3   0 1801.02   46.80
  -1   3   0 1774.42   46.30
   1   3   0 1797.02   46.40
   1   3   0 1813.92   46.90
   1   3   0 1796.02   46.60
  -1   3   0 1770.32   46.30
   1   3   0 1766.82   46.80
  -1   3   0 1801.82   46.30
  -1   3   0 1792.82   47.00
   1   3   0 1777.32   46.10
   1   3   0 1755.92   46.10
   2  -3   0  268.07    7.90
   2  -3   0  284.97    8.10
   2  -3   0  281.87    7.90
  -2  -3   0  276.37    8.50
  -2  -3   0  271.17    8.10
   2  -3   0  307.97    9.30
  -2  -3   0  278.97    8.40
  -2  -3   0  270.37    7.90
  -2  -3   0  265.57    8.40
  -2  -3   0  272.77    8.10
   2  -3   0  299.67    9.40
   2  -3   0  280.17    8.60
   2  -3   0  289.07    8.00
  -2  -3   0  287.57    8.10
  -2  -3   0  292.07    8.90
   2  -3   0  273.17    8.30
   2  -3   0  280.67    7.80
  -2  -3   0  270.67    8.10
   2  -3   0  274.47    7.90
   2   3   0  297.57    8.20
   2   3   0  272.87    8.00
   2   3   0  284.67    8.50
  -2   3   0  276.77    7.60
  -2   3   0  277.17    8.00
   2   3   0  279.07    7.90
  -2   3   0  287.87    8.40
  -2   3   0  289.47    8.60
   2   3   0  280.17    8.20
  -2   3   0  276.97    8.00
   2   3   0  284.37    8.20
   2   3   0  255.47    8.10
  -2   3   0  275.87    7.60
   2   3   0  274.87    8.40
  -2   3   0  275.67    7.90
   2   3   0  280.87    8.40
  -3  -3   0  929.61   25.10
   3  -3   0  950.90   25.70
   3  -3   0  912.81   25.60
   3  -3   0  892.61   24.50
  -3  -3   0  948.71   25.20
  -3  -3   0  898.21   25.20
   3  -3   0  912.21   25.50
   3  -3   0  934.61   24.90
   3  -3   0  905.21   25.20
   3  -3   0  929.51   24.80
  -3  -3   0  956.90   25.50
  -3  -3   0  934.21   24.30
  -3  -3   0  937.51   25.10
  -3  -3   0  929.11   25.10
   3  -3   0  954.20   25.00
  -3  -3   0  901.11   25.10
  -3  -3   0  924.91   25.00
  -3  -3   0  923.81   25.40
  -3  -3   0  892.01   24.40
   3  -3   0  896.31   24.80
   3  -3   0  939.01   24.90
  -3   3   0  942.61   25.30
   3   3   0  925.51   25.20
   3   3   0  970.30   24.50
  -3   3   0  913.31   24.80
   3   3   0  895.71   24.80
   3   3   0  950.80   25.30
   3   3   0  961.70   25.20
  -3   3   0  952.80   25.10
  -3   3   0  943.31   25.70
   3   3   0  914.41   25.40
   3   3   0  941.61   25.40
  -3   3   0  878.21   24.50
   3   3   0  918.51   25.20
  -3   3   0  923.51   24.50
   3   3   0  937.51   24.30
   4  -3   0    9.90    1.30
   4  -3   0   10.70    0.90
  -4  -3   0   10.90    1.00
   4  -3   0   10.90    1.70
  -4  -3   0   10.50    1.60
  -4  -3   0   13.90    1.40
  -4  -3   0    9.10    1.00
   4  -3   0   10.70    1.40
  -4  -3   0   10.30    1.50
  -4  -3   0    9.20    1.60
   4  -3   0    8.50    1.30
   4  -3   0    9.60    1.20
  -4  -3   0   13.50    1.50
  -4   3   0    9.90    1.60
   4   3   0    9.40    1.20
  -4   3   0    8.90    1.20
  -4   3   0   10.50    1.20
  -4   3   0    9.90    1.50
   4   3   0    9.50    1.50
   4   3   0   10.40    1.50
   4   3   0   10.60    1.40
  -4   3   0   12.00    1.50
  -4   3   0   13.00    1.60
   4   3   0   10.50    1.50
  -4   3   0   12.60    1.50
   4   3   0   10.20    1.20
   4   3   0   11.30    1.50
   5  -3   0   52.19    3.10
   5  -3   0   53.69    3.50
   5  -3   0   56.69    3.00
   5  -3   0   48.80    2.20
  -5  -3   0   53.49    3.40
   5  -3   0   50.09    2.90
   5  -3   0   51.19    2.90
  -5  -3   0   51.99    3.20
  -5  -3   0   51.39    3.30
  -5  -3   0   50.59    3.10
  -5  -3   0   52.79    2.40
  -5   3   0   57.69    3.20
  -5   3   0   49.00    2.10
  -5   3   0   52.59    3.40
   5   3   0   53.69    3.20
   5   3   0   52.29    3.20
   5   3   0   49.30    2.90
   5   3   0   54.99    3.20
  -5   3   0   51.09    3.10
   5   3   0   48.50    2.60
  -6  -3   0  127.59    6.10
  -6  -3   0  130.39    5.90
  -6  -3   0  138.29    5.90
   6  -3   0  144.29    5.90
   6  -3   0  139.19    5.80
  -6  -3   0  130.79    6.10
   6  -3   0  127.79    6.40
  -6  -3   0  149.29    5.80
  -6   3   0  128.19    5.80
   6   3   0  133.99    5.80
   6   3   0  136.99    6.10
  -6   3   0  134.39    5.80
   6   3   0  139.89    6.50
  -6   3   0  132.59    6.20
   6   3   0  136.69    5.20
  -7  -3   0  243.98    9.40
  -7  -3   0  244.68    9.60
   7  -3   0  240.88    9.80
   7  -3   0  240.58    9.10
   7  -3   0  237.18    9.20
  -7  -3   0  248.88    8.70
  -7  -3   0  235.58    9.20
   7   3   0  252.77    9.10
  -7   3   0  237.68    9.80
   7   3   0  240.38    8.40
  -7   3   0  257.07    9.80
   7   3   0  242.58    9.40
   7   3   0  240.88    9.30
  -7   3   0  238.38    9.20
   8  -3   0    5.40    2.20
  -8  -3   0    7.30    2.70
   8  -3   0   11.90    3.30
  -8  -3   0    7.60    2.40
   8  -3   0    7.10    2.50
  -8   3   0    6.40    2.00
  -8   3   0    5.70    2.40
   8   3   0    7.50    2.60
  -8   3   0    4.30    2.10
   8   3   0    8.30    2.50
   8   3   0    6.80    1.80
   9  -3   0   64.59    4.80
   9  -3   0   62.99    4.90
  -9  -3   0   60.39    5.00
   9  -3   0   62.29    5.50
  -9  -3   0   66.29    5.20
  -9   3   0   64.69    5.20
  -9   3   0   70.69    5.10
  -9   3   0   60.49    4.80
   9   3   0   63.69    4.90
   9   3   0   65.19    4.50
  10  -3   0   72.69    5.50
  10  -3   0   73.99    6.30
 -10  -3   0   66.59    5.70
 -10  -3   0   87.49    6.10
 -10   3   0   78.59    5.70
 -10   3   0   70.29    5.70
  10   3   0   80.59    5.70
  11  -3   0   -2.40    2.40
 -11  -3   0    6.50    3.20
 -11  -3   0   -2.30    2.30
  11  -3   0   -6.80    3.80
  11   3   0    4.10    2.70
 -11   3   0   -0.40    2.20
 -11   3   0    6.20    3.00
   0  -4   0 9216.38  233.78
   0  -4   0 9105.99  234.68
   0  -4   0 8975.70  233.58
  -1  -4   0  709.93   19.10
   1  -4   0  696.23   18.60
   1  -4   0  683.33   18.50
   1  -4   0  709.03   19.50
   1  -4   0  702.53   19.40
  -1  -4   0  695.13   18.40
  -1  -4   0  707.73   19.40
  -1  -4   0  696.63   18.60
  -1  -4   0  682.73   18.60
   1  -4   0  696.83   18.50
  -1  -4   0  712.93   18.50
  -1  -4   0  694.63   18.40
   1  -4   0  691.13   19.10
   1  -4   0  708.23   18.40
   1  -4   0  674.63   19.00
  -1  -4   0  701.83   19.20
  -1  -4   0  682.33   18.60
  -1  -4   0  679.53   19.20
   1  -4   0  708.43   18.40
   1  -4   0  686.73   19.20
  -1  -4   0  682.53   18.30
   1   4   0  703.83   18.70
  -1   4   0  699.53   19.40
   1   4   0  704.73   18.70
  -1   4   0  709.63   18.50
   1   4   0  713.13   19.20
  -1   4   0  691.13   18.50
   1   4   0  693.93   19.30
  -1   4   0  710.53   19.20
   1   4   0  698.13   18.70
  -1   4   0  706.73   19.10
   2  -4   0 1643.74   43.20
  -2  -4   0 1657.43   43.10
   2  -4   0 1609.94   42.20
  -2  -4   0 1585.04   42.30
   2  -4   0 1664.43   42.30
  -2  -4   0 1582.74   42.90
   2  -4   0 1576.94   42.40
   2  -4   0 1577.34   42.80
  -2  -4   0 1611.74   42.50
   2  -4   0 1553.04   43.10
  -2  -4   0 1677.03   42.40
  -2  -4   0 1593.84   42.90
   2  -4   0 1593.24   42.00
  -2  -4   0 1597.94   43.00
  -2  -4   0 1627.94   42.40
  -2  -4   0 1624.54   42.50
   2  -4   0 1611.84   42.20
   2  -4   0 1596.74   42.00
   2  -4   0 1611.64   43.40
  -2  -4   0 1641.94   43.10
  -2  -4   0 1624.74   42.50
   2  -4   0 1629.74   41.90
  -2   4   0 1611.44   42.40
   2   4   0 1563.44   42.00
   2   4   0 1645.34   42.40
   2   4   0 1607.04   42.60
   2   4   0 1644.44   42.50
  -2   4   0 1674.33   43.00
  -2   4   0 1595.94   43.20
  -2   4   0 1633.74   43.00
   2   4   0 1581.54   43.00
   2   4   0 1673.13   43.10
   2   4   0 1626.94   42.10
  -2   4   0 1634.14   42.30
   2   4   0 1637.14   43.10
   3  -4   0   30.00    1.80
  -3  -4   0   33.10    2.10
  -3  -4   0   33.70    1.90
  -3  -4   0   33.20    2.00
   3  -4   0   32.60    1.70
  -3  -4   0   32.00    1.70
   3  -4   0   30.30    1.80
  -3  -4   0   32.90    2.30
   3  -4   0   32.70    1.60
  -3  -4   0   33.70    2.40
   3  -4   0   32.80    2.30
   3  -4   0   35.10    1.90
  -3   4   0   30.50    1.90
   3   4   0   30.60    2.20
  -3   4   0   36.90    2.10
  -3   4   0   32.00    1.40
   3   4   0   33.90    2.30
   3   4   0   34.50    2.10
  -3   4   0   28.90    1.90
   3   4   0   36.40    2.20
  -3   4   0   27.60    2.00
  -3   4   0   31.20    2.30
   3   4   0   35.70    1.90
  -3   4   0   31.20    1.70
   3   4   0   32.80    1.60
   3   4   0   33.20    2.10
   4  -4   0   14.30    1.40
   4  -4   0   13.90    1.90
  -4  -4   0   14.70    2.00
   4  -4   0   13.70    1.50
  -4  -4   0   15.00    1.20
   4  -4   0   15.60    1.60
  -4  -4   0   14.90    1.60
  -4  -4   0   15.50    1.90
  -4  -4   0   13.60    1.70
  -4  -4   0   14.80    1.60
   4  -4   0   13.70    1.50
   4  -4   0   14.60    1.20
   4   4   0   16.80    1.90
   4   4   0   14.90    1.40
   4   4   0   16.50    1.80
  -4   4   0   15.70    1.90
  -4   4   0   14.90    1.30
  -4   4   0   16.60    1.80
   4   4   0   15.00    1.70
  -4   4   0   13.20    1.20
  -4   4   0   15.30    1.60
   4   4   0   16.20    1.60
   4   4   0   12.90    1.20
   4   4   0   13.70    1.80
   4   4   0   13.10    1.10
   5  -4   0  206.78    7.40
  -5  -4   0  205.18    7.40
  -5  -4   0  211.08    7.60
   5  -4   0  180.48    8.50
  -5  -4   0  209.78    7.80
  -5  -4   0  209.68    7.90
   5  -4   0  210.78    8.10
   5  -4   0  197.18    8.80
  -5  -4   0  206.98    6.30
   5  -4   0  209.88    7.20
   5   4   0  201.98    6.40
  -5   4   0  203.38    6.50
   5   4   0  214.18    7.70
  -5   4   0  211.78    7.50
  -5   4   0  209.68    8.10
   5   4   0  210.48    7.50
   5   4   0  211.98    7.80
  -5   4   0  209.68    7.60
  -6  -4   0   24.00    2.90
  -6  -4   0   23.80    2.80
  -6  -4   0   25.70    2.10
  -6  -4   0   25.90    2.90
   6  -4   0   23.00    2.50
   6  -4   0   27.40    3.00
   6  -4   0   26.60    3.00
  -6   4   0   28.40    2.90
  -6   4   0   25.30    3.00
   6   4   0   29.40    2.80
   6   4   0   28.30    2.80
  -6   4   0   27.00    2.60
  -7  -4   0    0.90    1.60
  -7  -4   0    3.10    2.10
  -7  -4   0    0.90    1.80
  -7  -4   0    4.10    2.00
   7  -4   0    0.50    1.70
   7  -4   0    1.90    1.70
   7  -4   0    1.90    2.20
  -7   4   0    0.60    1.70
  -7   4   0   -1.30    1.40
   7   4   0    3.30    2.00
  -7   4   0    1.00    1.70
   7   4   0    3.80    1.80
   7   4   0    2.20    1.90
   8  -4   0   23.90    3.00
  -8  -4   0   19.00    2.80
   8  -4   0   16.60    3.50
  -8  -4   0   22.90    3.40
  -8  -4   0   29.20    4.70
   8  -4   0   27.50    3.20
  -8  -4   0   22.60    3.30
  -8   4   0   23.60    3.00
   8   4   0   26.30    3.30
   8   4   0   22.90    2.80
  -8   4   0   22.00    3.30
  -8   4   0   22.90    3.20
   8   4   0   23.40    3.30
   9  -4   0    9.60    2.60
  -9  -4   0   12.70    3.60
   9  -4   0    7.50    2.40
   9  -4   0    3.90    3.20
  -9  -4   0    8.20    2.70
  -9   4   0   10.70    3.30
  -9   4   0    9.10    2.50
  -9   4   0    7.50    2.70
   9   4   0    5.20    2.10
 -10  -4   0   45.40    4.70
 -10  -4   0   43.30    4.70
  10  -4   0   39.30    5.30
  10  -4   0   40.10    4.40
  10   4   0   41.90    4.20
 -10   4   0   57.19    5.00
  10   4   0   39.00    4.40
 -10   4   0   43.40    4.70
 -10   4   0   46.50    4.50
   0  -5   0   16.20    1.00
   0  -5   0   16.50    1.10
   0  -5   0   18.10    1.70
   0  -5   0   17.90    1.50
   0  -5   0   16.20    1.20
   0  -5   0   14.00    1.30
   0  -5   0   13.00    1.70
   0  -5   0   14.50    1.50
   0  -5   0   16.20    1.70
   0  -5   0   17.10    1.10
   0   5   0   17.00    1.10
   0   5   0   16.50    1.40
   0   5   0   15.80    1.60
   0   5   0   17.90    1.70
   1  -5   0   85.49    3.30
  -1  -5   0   92.89    3.30
  -1  -5   0   96.29    3.80
   1  -5   0   92.49    3.10
   1  -5   0  100.29    3.10
   1  -5   0   97.19    4.30
   1  -5   0   92.99    3.20
   1  -5   0   90.59    3.80
   1  -5   0  101.59    5.10
  -1  -5   0   98.09    3.00
  -1  -5   0   96.29    3.90
  -1  -5   0   90.89    3.20
  -1  -5   0   97.29    4.10
  -1  -5   0   92.39    3.30
   1  -5   0   95.59    3.10
  -1  -5   0   92.69    3.00
   1  -5   0   88.79    3.70
   1  -5   0   89.49    3.70
  -1  -5   0   90.59    3.10
   1   5   0   89.19    3.80
  -1   5   0   96.59    3.40
   1   5   0   94.29    4.10
   1   5   0   90.59    3.30
  -1   5   0  101.49    4.20
   1   5   0   94.89    3.40
  -1   5   0   94.69    3.90
   1   5   0   98.99    3.40
  -1   5   0   97.09    3.90
  -1   5   0  102.89    3.30
   2  -5   0  166.88    5.20
   2  -5   0  167.88    5.00
  -2  -5   0  164.38    5.60
  -2  -5   0  163.58    5.50
  -2  -5   0  163.28    5.40
   2  -5   0  179.48    6.20
  -2  -5   0  164.08    5.20
   2  -5   0  173.38    5.30
   2  -5   0  176.78    5.20
   2  -5   0  168.78    5.20
  -2  -5   0  161.98    5.40
   2  -5   0  169.88    5.60
  -2  -5   0  166.08    6.20
  -2   5   0  177.48    5.40
   2   5   0  160.18    5.50
   2   5   0  164.58    6.20
  -2   5   0  188.98    6.40
   2   5   0  162.88    5.50
  -2   5   0  175.58    5.90
   2   5   0  157.08    5.50
   2   5   0  156.98    4.70
  -2   5   0  177.78    5.40
  -2   5   0  174.98    5.70
   2   5   0  164.98    6.00
  -2   5   0  174.98    6.10
  -3  -5   0  567.04   15.90
   3  -5   0  574.64   15.80
   3  -5   0  586.64   15.90
  -3  -5   0  554.64   16.70
  -3  -5   0  559.14   16.00
  -3  -5   0  572.04   16.80
   3  -5   0  576.74   16.90
  -3  -5   0  571.04   16.20
  -3  -5   0  560.54   15.70
   3  -5   0  559.24   15.30
   3  -5   0  570.34   15.70
   3  -5   0  536.85   15.70
  -3   5   0  579.04   15.90
   3   5   0  550.74   15.50
   3   5   0  574.44   16.70
  -3   5   0  580.04   16.60
  -3   5   0  568.24   15.90
  -3   5   0  553.04   15.80
   3   5   0  549.54   15.60
   3   5   0  557.74   16.20
  -3   5   0  578.84   16.90
   3   5   0  565.44   16.10
   3   5   0  573.74   16.70
  -4  -5   0   16.70    1.90
   4  -5   0   11.10    2.10
  -4  -5   0   15.70    1.30
  -4  -5   0   12.80    2.10
   4  -5   0   15.60    1.60
   4  -5   0   15.10    1.40
   4  -5   0   15.00    1.50
   4  -5   0   14.60    1.70
  -4  -5   0   13.40    2.10
   4  -5   0   14.20    1.60
  -4  -5   0   12.40    1.50
  -4  -5   0   16.40    1.80
  -4   5   0   14.80    2.00
   4   5   0   13.50    1.80
  -4   5   0   16.10    1.40
   4   5   0   14.50    1.80
  -4   5   0   15.10    2.10
  -4   5   0   14.90    1.60
  -4   5   0   14.80    1.70
   4   5   0   11.70    1.70
   4   5   0   14.70    2.00
   5  -5   0  110.39    4.80
  -5  -5   0  114.09    5.50
  -5  -5   0  112.19    5.10
   5  -5   0  116.09    6.20
  -5  -5   0  101.09    3.80
   5  -5   0   99.59    4.50
  -5  -5   0  106.49    5.30
   5   5   0  116.09    5.30
  -5   5   0  104.99    4.00
  -5   5   0  119.59    5.20
  -5   5   0  106.49    5.50
   5   5   0  112.29    5.30
   5   5   0  112.19    5.00
  -5   5   0  111.89    4.90
  -6  -5   0   13.70    3.10
  -6  -5   0   13.40    2.70
   6  -5   0   12.80    2.20
  -6  -5   0   11.60    3.00
   6  -5   0   12.50    2.60
   6  -5   0   12.20    2.00
  -6   5   0   13.30    2.50
  -6   5   0   16.10    2.30
   6   5   0   13.20    2.30
  -6   5   0   12.10    2.30
   6   5   0   14.30    2.30
   6   5   0   14.60    2.60
  -7  -5   0   69.29    4.70
   7  -5   0   76.49    4.40
  -7  -5   0   68.79    4.80
  -7  -5   0   72.39    4.60
   7  -5   0   70.69    5.30
   7  -5   0   82.19    4.70
  -7  -5   0   68.99    4.80
  -7   5   0   71.69    5.00
   7   5   0   67.59    4.50
   7   5   0   67.79    4.70
  -7   5   0   73.39    4.70
   7   5   0   74.99    4.60
  -7   5   0   76.39    4.60
   8  -5   0   38.90    4.40
  -8  -5   0   40.60    4.00
   8  -5   0   36.10    3.70
   8  -5   0   33.30    3.60
  -8  -5   0   34.10    3.50
  -8  -5   0   42.80    4.00
  -8  -5   0   40.70    4.00
   8   5   0   41.90    3.90
   8   5   0   42.30    4.00
  -8   5   0   41.40    3.80
  -8   5   0   35.50    4.00
  -8   5   0   39.40    3.80
   8   5   0   37.90    3.70
   9  -5   0   18.70    4.50
   9  -5   0   17.90    3.50
  -9  -5   0   21.20    3.40
   9  -5   0   23.70    4.00
  -9  -5   0   19.40    3.80
   9  -5   0   21.30    3.40
  -9   5   0   19.00    3.60
  -9   5   0   19.30    3.20
   9   5   0   22.90    3.10
   9   5   0   18.80    3.30
  -9   5   0   20.40    3.70
 -10  -5   0    6.70    2.70
 -10  -5   0   15.70    4.10
  10  -5   0    5.70    3.70
  10  -5   0    4.20    2.90
 -10   5   0   12.80    3.70
  10   5   0   11.80    3.20
 -10   5   0   10.60    3.30
  10   5   0   14.40    3.50
 -10   5   0    9.60    3.10
   0  -6   0    2.70    0.70
   0  -6   0    1.60    0.70
   0  -6   0    0.50    0.70
   0  -6   0    1.10    0.70
   0  -6   0    1.60    0.60
   0   6   0    1.70    0.70
   0   6   0    1.90    0.70
   0   6   0    1.40    0.90
   0   6   0   -1.10    0.70
   0   6   0    1.60    0.70
   0   6   0    1.40    1.10
  -1  -6   0  105.79    4.70
  -1  -6   0  106.29    3.50
   1  -6   0   95.99    4.00
  -1  -6   0   98.99    3.40
  -1  -6   0  108.29    3.70
   1  -6   0   97.09    4.70
   1  -6   0   99.39    3.40
   1  -6   0  100.39    3.50
   1  -6   0  100.89    3.50
   1  -6   0   99.39    3.40
  -1  -6   0  104.09    3.70
   1  -6   0  104.59    4.20
  -1  -6   0  109.39    4.40
  -1  -6   0  105.09    3.60
   1  -6   0   96.39    4.00
   1   6   0  103.19    4.50
  -1   6   0  103.69    3.50
  -1   6   0  105.09    4.50
  -1   6   0  103.19    3.80
   1   6   0  106.29    3.60
  -1   6   0  100.69    3.50
  -1   6   0  102.59    4.30
   1   6   0  111.99    4.40
   1   6   0  111.19    3.80
   2  -6   0   28.70    1.60
   2  -6   0   25.90    1.50
  -2  -6   0   26.20    1.40
  -2  -6   0   26.70    1.80
   2  -6   0   30.30    1.70
  -2  -6   0   27.20    2.10
   2  -6   0   28.30    2.60
  -2  -6   0   28.70    1.80
  -2  -6   0   27.30    1.80
   2  -6   0   27.80    2.30
  -2  -6   0   30.10    2.50
   2  -6   0   27.00    1.50
   2  -6   0   26.40    1.60
   2   6   0   26.90    2.30
  -2   6   0   27.40    1.50
   2   6   0   27.70    1.90
  -2   6   0   29.80    2.50
   2   6   0   26.90    1.80
  -2   6   0   28.20    1.70
   2   6   0   23.30    2.30
  -2   6   0   28.90    2.30
  -2   6   0   24.70    1.60
  -2   6   0   26.90    2.10
   2   6   0   27.60    1.90
  -3  -6   0   30.60    2.70
   3  -6   0   29.60    1.80
   3  -6   0   24.30    1.90
  -3  -6   0   32.20    2.30
  -3  -6   0   26.90    1.80
   3  -6   0   27.20    1.90
  -3  -6   0   32.60    2.80
  -3  -6   0   31.20    2.10
  -3  -6   0   32.20    2.10
   3  -6   0   28.40    1.80
   3  -6   0   28.10    2.70
  -3   6   0   27.70    2.60
   3   6   0   26.80    2.10
  -3   6   0   23.70    1.90
  -3   6   0   33.50    2.50
   3   6   0   29.40    2.60
   3   6   0   26.90    2.10
   3   6   0   28.50    2.60
   3   6   0   29.30    2.20
  -3   6   0   27.50    2.00
  -4  -6   0  147.49    5.00
  -4  -6   0  154.18    6.50
  -4  -6   0  155.58    5.90
  -4  -6   0  147.79    6.50
   4  -6   0  141.19    5.30
   4  -6   0  143.09    6.60
   4  -6   0  135.09    5.40
   4  -6   0  142.99    5.50
   4   6   0  157.28    6.50
   4   6   0  152.88    6.00
  -4   6   0  141.99    6.40
  -4   6   0  142.09    5.30
   4   6   0  150.98    6.40
  -4   6   0  142.79    5.60
   4   6   0  153.48    5.80
  -4   6   0  155.68    6.20
   5  -6   0  195.08    8.30
   5  -6   0  197.48    7.30
  -5  -6   0  201.98    8.10
  -5  -6   0  197.08    9.50
   5  -6   0  189.08    7.00
  -5  -6   0  183.18    7.90
  -5   6   0  200.78    7.40
  -5   6   0  202.78    7.90
   5   6   0  195.28    7.90
  -5   6   0  203.48    8.20
   5   6   0  196.18    7.50
  -5   6   0  185.68    6.40
   5   6   0  190.78    9.40
   5   6   0  185.28    9.00
  -6  -6   0   86.49    5.20
   6  -6   0   71.59    4.10
   6  -6   0   61.99    4.20
   6  -6   0   61.09    5.00
  -6  -6   0   84.99    4.90
  -6  -6   0   83.19    5.10
   6   6   0   79.89    4.70
  -6   6   0   79.39    5.10
  -6   6   0   67.79    4.30
  -6   6   0   73.59    4.50
   6   6   0   82.19    5.00
   6   6   0   78.79    4.90
   7  -6   0  282.87   10.40
   7  -6   0  275.87    9.90
   7  -6   0  280.17   11.50
  -7  -6   0  280.87   10.70
  -7  -6   0  265.77   10.90
  -7  -6   0  266.57   10.90
   7   6   0  282.57   10.80
   7   6   0  284.17   10.80
  -7   6   0  261.87   10.20
   7   6   0  269.57   10.40
  -7   6   0  272.27   10.50
  -7   6   0  269.57   11.10
   8  -6   0   20.40    4.00
  -8  -6   0   26.00    3.70
   8  -6   0   25.10    3.50
  -8  -6   0   40.70    4.30
   8  -6   0   26.30    3.60
  -8  -6   0   32.20    4.00
   8  -6   0   16.20    3.90
  -8  -6   0   30.40    3.90
   8   6   0   37.40    4.00
  -8   6   0   25.60    3.80
   8   6   0   26.70    3.80
   8   6   0   30.90    3.60
  -8   6   0   26.90    3.70
  -8   6   0   29.00    3.70
   9  -6   0   32.50    3.80
   9  -6   0   30.30    4.50
   9  -6   0   27.40    4.90
  -9  -6   0   32.10    4.10
  -9  -6   0   40.40    4.70
   9  -6   0   36.90    4.20
   9   6   0   38.40    4.40
  -9   6   0   39.40    4.50
   9   6   0   40.50    5.30
  -9   6   0   42.50    4.10
   9   6   0   41.30    4.10
  -9   6   0   37.50    4.20
  10  -6   0   13.50    3.60
  10  -6   0    2.40    3.00
 -10  -6   0   12.60    3.40
 -10  -6   0   10.50    3.60
  10  -6   0    0.00    3.30
  10   6   0    8.00    3.00
  10   6   0   17.60    3.20
 -10   6   0   13.40    3.40
 -10   6   0    9.80    3.00
 -10   6   0    7.40    3.10
   0  -7   0   11.80    1.90
   0  -7   0   14.40    1.50
   0  -7   0   11.40    1.10
   0  -7   0   15.30    1.30
   0  -7   0   12.30    1.20
   0  -7   0   12.90    2.00
   0  -7   0   11.60    1.40
   0   7   0   13.90    1.90
   0   7   0   10.70    1.60
   0   7   0   11.30    1.90
   0   7   0   13.10    1.30
   0   7   0   11.70    2.00
   1  -7   0   52.59    3.00
   1  -7   0   51.99    2.20
   1  -7   0   53.69    2.60
  -1  -7   0   54.49    2.50
  -1  -7   0   53.59    2.50
   1  -7   0   52.59    2.30
  -1  -7   0   48.60    2.20
   1  -7   0   57.49    3.70
   1  -7   0   48.60    2.30
  -1  -7   0   61.59    3.60
  -1  -7   0   56.59    2.40
  -1  -7   0   54.79    3.30
   1  -7   0   54.19    2.40
  -1  -7   0   62.69    2.60
  -1   7   0   53.19    3.20
   1   7   0   54.29    2.60
  -1   7   0   55.59    2.50
   1   7   0   55.79    2.60
  -1   7   0   54.69    3.30
   1   7   0   55.99    3.20
   1   7   0   59.19    2.50
   1   7   0   56.69    3.50
  -1   7   0   49.99    2.70
  -1   7   0   50.99    2.40
  -2  -7   0  205.78    6.80
  -2  -7   0  196.58    6.70
   2  -7   0  204.18    6.50
   2  -7   0  204.48    7.60
   2  -7   0  204.78    6.40
   2  -7   0  212.68    6.60
  -2  -7   0  207.68    7.30
  -2  -7   0  200.48    7.90
   2  -7   0  208.58    8.30
  -2   7   0  212.18    7.70
  -2   7   0  208.18    6.60
  -2   7   0  205.28    7.90
  -2   7   0  197.38    6.40
   2   7   0  209.98    6.90
   2   7   0  204.18    7.90
   2   7   0  214.58    6.80
   2   7   0  208.48    7.60
   2   7   0  202.28    7.40
  -2   7   0  206.48    7.30
   3  -7   0   50.09    3.80
  -3  -7   0   41.60    2.80
  -3  -7   0   39.40    3.30
   3  -7   0   38.90    3.30
   3  -7   0   45.20    2.50
  -3  -7   0   36.20    3.40
  -3  -7   0   42.00    2.80
   3  -7   0   41.30    2.30
   3  -7   0   44.40    2.50
  -3   7   0   46.40    2.80
   3   7   0   37.80    2.60
  -3   7   0   47.40    3.60
   3   7   0   41.80    2.80
  -3   7   0   42.60    2.60
  -3   7   0   41.40    2.50
   3   7   0   45.90    3.30
   3   7   0   39.00    3.30
  -3   7   0   48.50    3.20
  -4  -7   0   44.20    3.10
  -4  -7   0   33.90    3.80
  -4  -7   0   40.30    3.50
  -4  -7   0   39.00    2.40
   4  -7   0   37.90    2.70
   4  -7   0   42.10    2.50
   4  -7   0   36.70    4.00
   4  -7   0   45.20    3.80
  -4   7   0   36.10    2.60
  -4   7   0   38.70    2.60
   4   7   0   39.40    3.30
  -4   7   0   42.00    3.50
   4   7   0   35.80    3.30
   4   7   0   46.10    3.00
  -4   7   0   38.40    3.20
   4   7   0   34.00    2.90
   5  -7   0  196.78    6.90
   5  -7   0  175.18    8.20
   5  -7   0  193.88    7.30
   5  -7   0  186.08    8.70
  -5  -7   0  198.38    8.30
  -5  -7   0  205.38    7.80
  -5  -7   0  196.28    8.30
   5   7   0  185.98    7.70
   5   7   0  193.88    8.10
   5   7   0  194.48    8.10
  -5   7   0  189.58    8.30
   5   7   0  186.68    8.00
  -5   7   0  193.28    7.30
  -5   7   0  189.48    7.90
   6  -7   0   56.59    4.70
  -6  -7   0   46.70    4.10
  -6  -7   0   50.19    4.10
  -6  -7   0   49.90    4.30
   6  -7   0   54.29    3.80
   6  -7   0   47.00    4.40
   6  -7   0   49.20    3.30
   6   7   0   49.60    3.70
  -6   7   0   49.70    3.70
  -6   7   0   56.99    4.20
  -6   7   0   51.89    4.40
   6   7   0   51.99    4.00
   6   7   0   50.49    4.10
   7  -7   0   15.90    3.70
   7  -7   0   16.50    3.60
  -7  -7   0   16.40    3.30
   7  -7   0   19.50    3.00
  -7  -7   0   31.00    3.70
   7  -7   0   14.20    2.60
  -7  -7   0   30.20    3.50
   7   7   0   25.50    3.40
  -7   7   0   21.60    3.20
   7   7   0   18.90    3.20
  -7   7   0   25.10    3.70
  -7   7   0   20.40    2.90
   7   7   0   19.30    3.30
  -8  -7   0   77.09    5.80
  -8  -7   0   69.29    5.50
   8  -7   0   75.89    6.20
  -8  -7   0   82.99    5.70
  -8  -7   0   78.09    5.60
  -8   7   0   79.79    5.40
   8   7   0   74.19    5.50
   8   7   0   83.39    5.40
  -8   7   0   79.89    5.90
   8   7   0   78.09    7.10
  -9  -7   0   25.40    3.90
   9  -7   0   20.40    3.60
   9  -7   0   12.20    4.20
  -9  -7   0   21.00    3.90
   9  -7   0   23.90    4.30
  -9   7   0   22.80    3.50
  -9   7   0   23.80    3.90
  -9   7   0   20.50    3.70
   9   7   0   25.10    4.00
   9   7   0   19.20    3.70
   9   7   0   25.60    3.70
   0  -8   0  461.25   14.90
   0  -8   0  468.05   15.10
   0  -8   0  475.25   13.30
   0  -8   0  465.25   13.60
   0   8   0  464.65   13.30
   0   8   0  470.05   14.80
   0   8   0  470.55   14.80
   0   8   0  462.25   14.00
  -1  -8   0   50.79    2.50
   1  -8   0   54.39    3.00
  -1  -8   0   52.19    2.60
   1  -8   0   53.89    3.30
   1  -8   0   54.79    2.70
  -1  -8   0   53.89    3.80
   1  -8   0   57.79    4.10
  -1  -8   0   49.30    3.00
  -1  -8   0   55.99    3.60
   1  -8   0   55.69    2.60
   1   8   0   57.49    2.90
  -1   8   0   58.19    3.70
  -1   8   0   58.59    3.70
  -1   8   0   52.19    3.00
   1   8   0   55.79    2.60
   1   8   0   42.20    3.80
  -1   8   0   56.79    2.70
   1   8   0   54.59    3.50
  -1   8   0   51.59    3.00
   2  -8   0   43.10    3.00
   2  -8   0   40.40    2.10
  -2  -8   0   40.70    3.10
   2  -8   0   38.50    2.30
  -2  -8   0   38.10    3.50
  -2  -8   0   38.70    2.50
   2   8   0   41.00    2.40
  -2   8   0   41.70    2.40
  -2   8   0   37.40    2.20
   2   8   0   44.90    3.60
   2   8   0   42.80    2.70
  -2   8   0   39.50    3.70
  -2   8   0   39.80    2.30
   2   8   0   38.40    3.10
  -2   8   0   48.00    3.20
  -3  -8   0  173.18    7.60
   3  -8   0  170.48    5.80
  -3  -8   0  170.38    6.50
   3  -8   0  174.68    8.20
  -3  -8   0  175.78    6.60
  -3  -8   0  187.48    7.70
   3  -8   0  179.78    7.40
   3  -8   0  187.78    6.30
  -3   8   0  171.88    6.20
  -3   8   0  181.68    7.30
   3   8   0  172.98    7.30
   3   8   0  163.88    6.30
  -3   8   0  183.58    6.80
   3   8   0  168.88    6.60
   3   8   0  179.38    7.70
  -3   8   0  183.78    7.80
  -4  -8   0    0.50    1.60
   4  -8   0    1.30    1.90
   4  -8   0    3.70    1.30
   4  -8   0    3.50    1.20
   4  -8   0   -0.30    1.50
  -4  -8   0    1.30    1.60
  -4  -8   0    1.30    2.00
  -4   8   0   -0.30    1.70
  -4   8   0   -1.00    1.30
   4   8   0    3.60    1.80
  -4   8   0    2.50    1.20
  -4   8   0    1.80    1.40
   4   8   0    2.00    1.40
   4   8   0    2.30    1.90
   4   8   0    0.80    1.70
  -5  -8   0   26.60    3.20
  -5  -8   0   19.80    2.70
   5  -8   0   19.60    3.30
  -5  -8   0   20.30    3.40
   5  -8   0   20.60    3.10
   5  -8   0   22.00    2.50
   5  -8   0   23.30    2.90
  -5   8   0   21.10    2.90
   5   8   0   16.10    2.90
  -5   8   0   25.60    2.50
   5   8   0   21.60    2.60
   5   8   0   22.80    3.10
  -5   8   0   15.40    3.00
   5   8   0   15.60    2.50
   6  -8   0   30.30    2.90
  -6  -8   0   29.80    3.60
   6  -8   0   27.60    4.00
  -6  -8   0   30.90    3.50
  -6  -8   0   31.20    3.50
   6  -8   0   27.40    3.70
  -6   8   0   24.70    3.40
  -6   8   0   26.50    3.60
   6   8   0   28.80    3.30
   6   8   0   34.90    3.60
   6   8   0   31.20    3.20
  -6   8   0   33.30    3.10
  -7  -8   0   21.30    3.40
  -7  -8   0   15.60    3.40
   7  -8   0   15.70    3.50
   7  -8   0   13.20    2.70
   7  -8   0   12.90    3.70
  -7  -8   0   15.20    3.30
  -7   8   0   17.10    2.90
   7   8   0   17.40    3.10
  -7   8   0   10.20    3.40
   7   8   0   16.20    3.00
  -7   8   0   14.60    3.10
   7   8   0   13.30    3.00
   8  -8   0    0.60    2.60
   8  -8   0    1.50    2.50
  -8  -8   0    4.10    2.80
  -8  -8   0    4.00    2.80
  -8  -8   0    0.20    2.60
   8  -8   0    2.60    2.50
  -8  -8   0    0.50    2.70
  -8   8   0   -0.10    2.00
  -8   8   0    2.00    2.10
   8   8   0    2.00    2.10
   8   8   0    0.10    2.20
  -8   8   0    2.60    1.90
   8   8   0    1.00    2.00
  -9  -8   0   23.30    4.00
  -9  -8   0    8.50    3.20
   9  -8   0   15.50    4.50
   9  -8   0   17.00    4.70
   9  -8   0   17.00    3.40
   9   8   0   19.20    3.70
  -9   8   0   17.10    3.50
  -9   8   0   26.80    3.90
   9   8   0   16.60    3.10
   9   8   0   20.00    3.90
  -9   8   0   17.90    3.80
   0  -9   0   -0.60    1.10
   0  -9   0    0.80    1.50
   0  -9   0    1.00    1.10
   0  -9   0    1.20    1.60
   0   9   0    1.50    1.20
   0   9   0    0.60    1.50
   0   9   0    1.60    1.20
   0   9   0    0.10    1.40
  -1  -9   0    8.60    2.10
   1  -9   0   12.60    2.90
  -1  -9   0    9.60    1.50
   1  -9   0    8.70    1.70
  -1  -9   0   12.70    2.50
   1  -9   0    7.70    1.40
  -1   9   0   12.20    2.60
   1   9   0   12.30    1.60
   1   9   0   13.90    2.50
  -1   9   0   10.50    1.50
   1   9   0   10.10    2.00
  -1   9   0   10.00    2.20
  -2  -9   0    5.90    1.90
   2  -9   0    5.20    1.30
  -2  -9   0    6.10    1.70
  -2  -9   0    6.40    2.30
   2  -9   0    7.60    1.90
   2  -9   0    4.10    1.90
   2   9   0    6.40    1.80
   2   9   0    6.10    2.00
   2   9   0    4.50    2.20
  -2   9   0    2.90    1.70
  -2   9   0    7.20    1.50
  -2   9   0    3.40    1.90
  -3  -9   0  112.59    5.30
  -3  -9   0  125.79    6.30
   3  -9   0  124.29    6.80
   3  -9   0  127.69    6.00
  -3  -9   0  117.09    6.30
  -3  -9   0  122.19    5.30
   3  -9   0  123.79    4.90
   3   9   0  115.79    5.30
  -3   9   0  124.89    6.40
  -3   9   0  118.59    4.90
   3   9   0  116.79    4.90
   3   9   0  122.49    6.30
   3   9   0  117.79    6.00
  -3   9   0  128.59    6.10
  -4  -9   0   20.40    3.30
   4  -9   0   20.00    2.20
  -4  -9   0   17.70    2.50
  -4  -9   0   16.20    3.10
   4  -9   0   18.00    3.20
   4  -9   0   18.80    2.90
   4   9   0   22.10    2.60
  -4   9   0   13.40    2.70
  -4   9   0   19.20    2.20
  -4   9   0   17.10    2.30
   4   9   0   18.70    2.80
   4   9   0   16.10    2.50
   4   9   0   19.20    3.10
  -4   9   0   18.70    3.20
   5  -9   0   23.80    3.40
  -5  -9   0   19.60    2.80
   5  -9   0   19.00    2.40
  -5  -9   0   23.60    3.60
   5  -9   0   20.40    3.60
  -5  -9   0   24.60    3.50
  -5   9   0   17.40    3.00
  -5   9   0   20.10    2.40
   5   9   0   20.10    2.60
   5   9   0   21.80    3.10
  -5   9   0   20.30    3.20
   5   9   0   19.30    2.50
   5   9   0   22.70    3.20
   6  -9   0    0.40    2.10
  -6  -9   0    3.90    2.20
   6  -9   0   -0.10    2.20
  -6  -9   0   -0.90    1.90
   6  -9   0    1.60    1.70
  -6  -9   0    2.10    2.20
  -6   9   0    0.30    1.90
   6   9   0    0.50    1.70
   6   9   0    2.40    2.10
   6   9   0    0.10    1.70
  -6   9   0    0.70    1.60
  -6   9   0    0.70    2.00
  -7  -9   0   10.40    3.10
   7  -9   0   13.30    2.70
  -7  -9   0   11.80    4.90
   7  -9   0    8.10    3.60
   7  -9   0    7.00    3.50
  -7  -9   0   15.70    3.50
  -7   9   0   11.50    3.40
  -7   9   0   10.90    2.40
   7   9   0   12.60    2.70
   7   9   0   10.30    3.00
   7   9   0   15.50    3.20
  -7   9   0    9.50    2.80
   8  -9   0    6.40    2.70
  -8  -9   0    2.60    2.60
   8  -9   0   -2.70    2.70
   8  -9   0   -2.20    2.60
  -8  -9   0   -1.20    2.30
  -8  -9   0    1.30    2.40
  -8   9   0    0.70    2.40
   8   9   0    3.20    2.20
   8   9   0    4.70    2.30
  -8   9   0    2.60    2.10
  -8   9   0    1.00    2.30
   8   9   0    0.70    2.40
   0 -10   0   47.60    2.70
   0 -10   0   52.69    4.30
   0 -10   0   42.10    3.80
   0  10   0   47.90    3.80
   0  10   0   42.00    2.70
   1 -10   0   27.80    2.20
  -1 -10   0   28.20    3.60
  -1 -10   0   31.60    3.50
   1 -10   0   31.20    3.60
  -1 -10   0   25.00    2.20
   1 -10   0   27.40    3.20
   1 -10   0   30.80    2.60
   1  10   0   26.60    2.20
   1  10   0   27.80    3.30
  -1  10   0   32.50    3.30
  -1  10   0   31.00    2.20
  -1  10   0   29.60    3.20
   1  10   0   27.50    2.80
  -2 -10   0    5.10    2.60
  -2 -10   0    7.30    2.50
  -2 -10   0    5.50    1.80
   2 -10   0    6.90    1.60
   2 -10   0    9.00    2.60
   2  10   0    4.90    1.80
  -2  10   0    7.60    2.20
  -2  10   0    1.40    1.80
  -2  10   0    7.30    1.60
   2  10   0    7.50    2.10
   2  10   0    2.50    2.10
   3 -10   0   16.10    2.00
   3 -10   0   12.80    2.70
   3 -10   0   13.80    3.20
  -3 -10   0   16.50    2.90
  -3 -10   0   15.80    3.50
  -3 -10   0   15.00    2.30
   3  10   0   12.00    2.60
   3  10   0   18.50    2.30
  -3  10   0   15.30    1.90
  -3  10   0   14.20    2.70
  -3  10   0   17.40    2.40
   3  10   0   16.70    3.10
  -4 -10   0   68.89    5.30
   4 -10   0   67.19    5.50
  -4 -10   0   69.79    4.40
  -4 -10   0   70.59    5.20
   4 -10   0   64.59    4.80
   4 -10   0   66.49    3.80
   4  10   0   63.89    4.80
   4  10   0   64.99    5.10
   4  10   0   62.39    4.20
  -4  10   0   61.59    4.60
  -4  10   0   62.79    3.60
   5 -10   0   53.59    5.10
   5 -10   0   45.00    3.50
  -5 -10   0   53.39    4.10
  -5 -10   0   44.90    4.70
  -5 -10   0   51.19    4.60
   5 -10   0   48.10    4.60
   5  10   0   49.40    4.70
   5  10   0   47.60    4.00
  -5  10   0   51.49    4.40
  -5  10   0   46.20    4.70
   5  10   0   52.49    4.50
  -5  10   0   48.10    3.30
   6 -10   0    7.10    3.00
   6 -10   0   11.80    4.10
  -6 -10   0   11.60    3.60
   6 -10   0    7.60    2.10
  -6 -10   0   10.60    2.90
  -6 -10   0   10.10    5.30
  -6  10   0   11.90    3.20
  -6  10   0    2.50    1.70
  -6  10   0    6.90    2.60
   6  10   0    8.90    2.70
   6  10   0    6.70    2.50
  -7 -10   0   54.59    4.90
   7 -10   0   43.50    5.50
   7 -10   0   41.90    3.90
  -7 -10   0   45.80    4.80
   7 -10   0   36.90    4.90
  -7 -10   0   54.19    5.30
   7  10   0   51.99    4.70
  -7  10   0   37.00    3.70
  -7  10   0   50.09    5.10
  -7  10   0   40.90    4.60
   7  10   0   49.80    4.60
  -8 -10   0   34.60    4.00
   0 -11   0    1.10    1.30
   0 -11   0   -0.40    2.00
   0 -11   0    4.60    2.50
   0  11   0    3.70    2.20
   0  11   0    3.40    1.50
   0  11   0    2.10    1.50
  -1 -11   0   17.80    3.50
  -1 -11   0   14.20    3.10
   1 -11   0   14.60    2.00
   1 -11   0   15.80    3.70
   1 -11   0   13.40    3.10
  -1 -11   0   14.10    2.10
   1  11   0   14.60    2.60
  -1  11   0   11.80    1.80
   1  11   0   14.90    3.20
   1  11   0   15.50    2.10
  -1  11   0   13.70    2.80
  -1  11   0   14.90    2.70
   2 -11   0   50.69    4.90
  -2 -11   0   59.19    3.70
  -2 -11   0   53.69    4.80
  -2 -11   0   59.39    5.00
   2 -11   0   57.39    3.30
   2 -11   0   56.19    4.40
  -2  11   0   56.09    4.50
   2  11   0   58.39    4.70
   2  11   0   63.49    4.50
  -2  11   0   58.19    3.20
   2  11   0   62.69    3.60
  -2  11   0   62.19    4.50
  -3 -11   0    7.20    2.90
   3 -11   0    6.10    2.60
  -3 -11   0    6.70    2.10
   3 -11   0    4.40    1.70
   3 -11   0    7.20    3.20
  -3 -11   0    6.80    3.10
  -3  11   0    7.40    2.60
   3  11   0    5.10    2.60
   3  11   0   10.20    2.90
  -3  11   0    5.30    2.40
  -3  11   0   10.60    1.90
   3  11   0    6.10    1.80
   4 -11   0   58.19    4.70
  -4 -11   0   54.49    5.40
  -4 -11   0   46.30    4.90
   4 -11   0   56.29    4.10
  -4 -11   0   50.69    4.50
   4  11   0   58.89    5.50
  -4  11   0   52.99    3.90
   4  11   0   47.40    4.40
   4  11   0   51.29    4.30
  -4  11   0   47.90    4.60
  -5 -11   0   24.10    4.10
   5 -11   0   38.90    7.00
  -5 -11   0   31.00    3.70
   5 -11   0   27.10    2.90
   5 -11   0   32.60    4.60
  -5 -11   0   32.70    4.20
  -5  11   0   26.20    2.90
  -5  11   0   22.00    3.70
   5  11   0   28.00    3.40
   5  11   0   30.40    4.00
  -6 -11   0    3.80    2.70
  -6 -11   0    6.90    2.50
   6 -11   0    3.90    2.00
   6 -11   0    7.10    3.60
  -6 -11   0    1.30    2.70
   6 -11   0    0.10    2.70
   6  11   0    1.90    2.10
  -6  11   0    5.40    2.10
  -6  11   0    0.70    2.10
   6  11   0    0.80    2.20
  -6  11   0    2.40    2.50
  -7 -11   0   40.60    4.60
   7 -11   0   36.30    5.10
  -7 -11   0   48.00    5.30
   7 -11   0   44.80    5.50
   7 -11   0   38.60    3.90
  -7  11   0   35.20    4.70
  -7  11   0   46.30    5.00
  -7  11   0   39.50    3.50
   7  11   0   51.29    5.00
   7  11   0   33.30    4.20
   0 -12   0  417.96   16.10
   0 -12   0  420.16   16.00
   0 -12   0  415.66   15.60
   0  12   0  443.66   15.70
   0  12   0  439.66   15.70
   1 -12   0   20.00    5.60
   1 -12   0   20.90    3.90
  -1 -12   0   19.80    4.00
  -1 -12   0   16.30    4.10
   1  12   0   21.70    3.10
  -1  12   0   19.50    3.40
   1  12   0   18.90    4.00
   2 -12   0  149.59    8.40
  -2 -12   0  155.68   10.80
  -2 -12   0  147.39    6.40
   2 -12   0  154.58    6.20
  -2 -12   0  145.79    8.00
   2 -12   0  155.18    8.50
  -2  12   0  153.48    5.90
  -2  12   0  156.18    7.60
   2  12   0  155.28    8.30
   2  12   0  140.19    7.20
  -2  12   0  152.18    8.00
   2  12   0  148.59    6.40
  -3 -12   0   16.80    3.90
   3 -12   0   16.60    2.40
   3 -12   0   17.30    4.00
  -3 -12   0   21.50    2.90
  -3 -12   0   16.50    3.50
  -3  12   0   12.40    2.30
  -3  12   0   22.00    3.50
   3  12   0   20.70    2.90
   3  12   0   21.30    3.70
   3  12   0   21.10    4.80
  -4 -12   0   13.40    2.80
  -4 -12   0    7.80    2.80
   4 -12   0   10.80    2.30
   4 -12   0   14.50    4.10
  -4 -12   0   15.00    4.20
   4 -12   0    8.30    3.30
  -4  12   0    8.50    2.40
   4  12   0    8.90    2.80
   4  12   0   10.50    2.80
   4  12   0    7.80    3.00
  -4  12   0    8.40    2.90
   5 -12   0   14.70    2.70
  -5 -12   0   11.00    3.30
   5 -12   0    7.10    3.60
  -5 -12   0   13.40    3.00
   5 -12   0    4.40    3.40
  -5 -12   0    9.70    3.80
  -5  12   0   11.20    2.40
  -5  12   0   10.20    3.30
   5  12   0    9.70    3.30
   5  12   0   13.40    2.90
  -6 -12   0    4.60    3.20
   0 -13   0   12.10    3.80
   0 -13   0   15.20    2.60
   0 -13   0    9.30    3.80
   0  13   0   13.80    2.40
   0  13   0   10.20    3.50
  -1 -13   0   22.20    4.40
   1 -13   0   12.90    4.30
   1 -13   0   11.60    2.50
   1 -13   0   13.10    3.80
  -1 -13   0   14.60    2.60
  -1  13   0   17.30    3.80
   1  13   0   13.10    3.50
   1  13   0   13.90    2.50
  -1  13   0   12.00    2.30
   2 -13   0   58.89    3.70
   2 -13   0   47.40    5.30
  -2 -13   0   52.69    4.00
   2 -13   0   43.80    5.40
  -2 -13   0   52.89    5.60
  -2 -13   0   46.10    5.20
  -2  13   0   51.39    4.90
  -2  13   0   61.29    5.20
   2  13   0   57.99    5.50
   2  13   0   51.69    3.90
   2  13   0   51.49    4.80
  -2  13   0   58.29    3.60
  -3 -13   0    7.70    2.50
  -3 -13   0    8.10    3.60
  -3 -13   0    9.00    3.30
   3 -13   0    7.80    3.50
   3 -13   0   14.30    4.10
   3 -13   0   11.40    2.40
   3  13   0   10.20    2.50
   3  13   0   11.60    3.30
  -3  13   0    9.30    2.30
  -3  13   0   10.50    3.50
   3  13   0   14.10    3.60
  -4 -13   0   12.90    3.40
  -4 -13   0   15.50    4.00
   4 -13   0    6.70    3.80
   4 -13   0   14.70    2.40
  -4 -13   0   18.80    3.00
  -4  13   0   13.60    2.40
  -4  13   0   17.10    3.60
   4  13   0   22.20    3.80
   4  13   0   17.40    3.20
   4  13   0   15.60    3.80
   0 -14   0    0.60    1.70
   0 -14   0    2.60    3.00
   0  14   0    4.00    1.70
   0  14   0    4.00    2.90
   1 -14   0    3.90    1.90
   1 -14   0    6.20    4.70
  -1 -14   0    4.00    2.00
  -1 -14   0   -1.80    2.60
  -1 -14   0   -3.10    2.30
   1 -14   0    1.50    2.60
   1  14   0    5.00    2.00
  -1  14   0    0.90    3.00
  -1  14   0    2.50    1.90
   1  14   0    4.50    2.70
 -11   0   1    0.40    2.90
 -11   0   1   -3.30    2.00
  11   0  -1   -0.50    2.10
 -10   0   1   17.40    3.80
  10   0  -1   10.20    3.10
   9   0  -1   -3.30    1.90
   9   0  -1   -2.10    2.00
  -9   0   1    0.50    1.90
  -9   0   1    2.00    2.00
   8   0  -1   -1.80    2.30
  -8   0   1    0.90    1.60
  -8   0   1    1.70    1.90
   8   0  -1    4.20    1.40
  -8   0   1    3.00    2.10
   8   0  -1    2.40    2.10
  -8   0   1    2.90    2.10
   8   0  -1    3.30    2.30
   7   0  -1    1.80    1.60
  -7   0   1    0.00    1.20
  -7   0   1    0.90    1.40
  -7   0   1   -1.50    1.40
   7   0  -1    0.90    1.50
  -7   0   1    0.20    1.60
   7   0  -1    2.50    1.10
   7   0  -1   -0.40    1.40
   7   0  -1    1.30    1.50
   6   0  -1    0.80    1.10
  -6   0   1    2.50    1.20
   6   0  -1    2.50    1.30
   6   0  -1    1.00    1.10
  -6   0   1    2.00    1.60
  -6   0   1    0.20    1.20
   6   0  -1    0.30    1.30
  -6   0   1    1.50    0.90
  -6   0   1    1.00    1.30
   6   0  -1    0.10    1.40
  -6   0   1    0.30    1.30
  -5   0   1    0.40    1.10
  -5   0   1    1.50    1.20
  -5   0   1    1.20    1.10
  -5   0   1    0.00    1.00
   5   0  -1    0.80    0.80
   5   0  -1    2.10    1.30
   5   0  -1   -0.30    0.90
  -5   0   1    1.10    0.70
  -5   0   1    2.40    0.90
  -5   0   1    0.10    1.00
  -5   0   1    0.60    1.10
   5   0  -1    3.10    1.10
   5   0  -1    2.70    1.30
  -5   0   1    0.10    0.70
   5   0  -1    0.20    0.80
   5   0  -1    0.50    1.00
   4   0  -1    5.50    1.20
  -4   0   1    6.00    1.20
  -4   0   1    5.70    1.10
   4   0  -1    4.50    1.20
   4   0  -1    4.40    1.10
  -4   0   1    6.40    1.10
  -4   0   1    4.70    1.20
  -4   0   1    5.30    1.00
  -4   0   1    6.70    1.30
   4   0  -1    4.00    1.20
   4   0  -1    8.20    1.30
   4   0  -1    5.70    1.40
  -4   0   1    4.20    1.20
   4   0  -1    6.20    1.00
  -4   0   1    4.90    0.80
   4   0  -1    6.30    1.20
   4   0  -1    4.90    1.20
  -4   0   1    7.10    1.30
   4   0  -1    5.10    1.10
   3   0  -1    7.40    1.10
  -3   0   1    6.30    1.00
   3   0  -1    5.60    0.90
  -3   0   1    6.60    0.90
  -3   0   1    6.00    0.70
  -3   0   1    6.10    0.70
  -3   0   1    6.40    1.10
   3   0  -1    7.00    0.90
  -3   0   1    8.70    1.10
  -3   0   1    7.10    1.30
   3   0  -1    7.60    1.00
   3   0  -1    7.30    1.00
  -3   0   1    7.10    1.20
   3   0  -1    5.60    1.00
   3   0  -1    4.80    0.80
  -3   0   1    6.00    1.00
   3   0  -1    6.40    1.00
   3   0  -1    6.00    1.00
   3   0  -1    5.70    1.00
  -3   0   1    7.20    0.80
  -3   0   1    8.40    1.10
   2   0  -1   31.30    1.60
  -2   0   1   26.50    1.50
  -2   0   1   26.90    1.50
  -2   0   1   33.20    1.50
  -2   0   1   33.50    1.40
   2   0  -1   27.70    1.50
  -2   0   1   27.60    1.10
  -2   0   1   29.00    1.50
  -2   0   1   26.30    1.50
   2   0  -1   24.50    1.50
   2   0  -1   22.60    1.40
   2   0  -1   31.70    1.60
   2   0  -1   28.90    1.40
  -2   0   1   22.40    1.50
  -1   0   1    7.50    0.60
   1   0  -1    6.30    0.50
   1   0  -1    6.60    0.50
  -1   0   1    6.80    0.60
   1   0  -1    5.80    0.60
  -1   0   1    6.50    0.50
   1   0  -1    6.10    0.30
   1   0  -1    6.40    0.50
   1   0  -1    7.50    0.60
   1   0  -1    5.60    0.50
  -1   0   1    6.70    0.50
  -1   0   1    6.40    0.50
   1   0  -1    6.80    0.50
   1   0  -1    6.50    0.50
  -1   0   1    7.50    0.40
   1   0  -1    5.80    0.50
  -1   0   1    6.10    0.50
  -1   0   1    6.00    0.50
  -1   0   1    6.10    0.60
   0   0  -1    0.00    0.10
   0   0   1    0.00    0.10
   0   0   1    0.00    0.10
   0   0   1    0.00    0.10
   0   0   1    0.00    0.10
   0   0  -1    0.00    0.10
   0   0   1    0.00    0.10
   0   0   1    0.00    0.10
   0   0  -1    0.00    0.10
   0   0  -1    0.00    0.10
   0   0  -1    0.00    0.10
   0   0  -1    0.00    0.10
   0   0   1    0.00    0.10
   0   0  -1    0.00    0.10
   0   0   1    0.10    0.10
   0   0  -1    0.10    0.10
   0   0   1    0.00    0.10
   0   0  -1    0.00    0.10
   1   0   1   12.20    0.70
  -1   0  -1   15.40    0.80
   1   0   1   12.20    0.70
  -1   0  -1   13.10    0.80
  -1   0  -1   13.90    0.70
   1   0   1   13.10    0.70
  -1   0  -1   12.50    0.80
   1   0   1   16.20    0.80
  -1   0  -1   10.70    0.70
   1   0   1   10.90    0.70
   1   0   1   13.00    0.80
   1   0   1   12.40    0.60
   1   0   1   11.60    0.70
   1   0   1   12.60    0.70
   1   0   1   11.40    0.70
  -1   0  -1   11.20    0.70
  -1   0  -1   13.20    0.70
   2   0   1   41.00    1.90
  -2   0  -1   46.90    2.00
   2   0   1   43.50    1.70
   2   0   1   45.20    1.90
   2   0   1   45.70    1.80
  -2   0  -1   44.20    1.80
  -2   0  -1   40.40    1.80
  -2   0  -1   42.40    1.90
   2   0   1   44.80    1.90
   2   0   1   44.60    2.00
  -2   0  -1   42.50    1.90
  -2   0  -1   44.50    1.90
  -2   0  -1   44.10    1.90
   2   0   1   44.70    1.90
  -2   0  -1   41.10    1.90
  -2   0  -1   43.20    1.70
  -3   0  -1    5.50    0.90
  -3   0  -1    7.30    1.00
  -3   0  -1    7.90    0.90
   3   0   1    6.80    1.00
  -3   0  -1    6.90    1.00
   3   0   1    9.40    1.00
  -3   0  -1    5.90    1.90
   3   0   1    5.60    0.80
   3   0   1    6.10    1.00
  -3   0  -1    6.30    0.90
  -3   0  -1    7.10    0.80
  -3   0  -1    7.70    1.10
   3   0   1    6.50    0.90
   3   0   1    6.50    1.30
   3   0   1    7.80    1.00
  -3   0  -1    5.90    1.00
   3   0   1    6.50    1.00
  -3   0  -1    6.80    1.00
   3   0   1    8.20    1.10
   4   0   1   11.20    1.50
   4   0   1    9.30    1.40
   4   0   1    7.40    1.50
   4   0   1   13.30    1.40
   4   0   1   14.00    1.50
   4   0   1    7.70    1.30
   4   0   1    9.90    1.50
   4   0   1   10.60    1.50
   5   0   1    0.50    1.00
  -5   0  -1    2.60    1.20
  -5   0  -1    3.40    1.10
   5   0   1    2.90    0.90
  -5   0  -1    3.30    1.20
  -5   0  -1    4.40    1.40
   5   0   1    3.50    1.50
   5   0   1    1.90    1.00
  -5   0  -1    3.20    1.00
  -5   0  -1    2.10    1.10
   5   0   1    1.20    1.10
  -5   0  -1    2.10    0.80
   5   0   1    2.70    1.10
  -5   0  -1    4.20    1.20
  -5   0  -1    2.00    0.90
   5   0   1    3.40    1.30
   5   0   1    2.10    1.10
  -6   0  -1    1.10    1.00
   6   0   1    2.60    1.10
  -6   0  -1    1.00    1.30
  -6   0  -1    3.70    1.60
  -6   0  -1    1.00    1.30
   6   0   1    5.50    1.80
   6   0   1    1.50    1.40
  -6   0  -1    4.10    1.40
   6   0   1    1.60    1.40
  -6   0  -1    1.40    1.50
   6   0   1    1.60    1.50
  -7   0  -1    5.40    1.80
  -7   0  -1    8.30    1.60
   7   0   1   14.50    2.60
   7   0   1   10.60    1.60
  -7   0  -1   13.30    2.40
   7   0   1   12.60    2.60
  -7   0  -1    5.60    1.90
   7   0   1    7.30    2.20
   7   0   1    5.60    1.80
   8   0   1   -1.00    1.80
  -8   0  -1    2.10    2.00
  -8   0  -1    3.20    2.00
   8   0   1   -3.00    1.80
   8   0   1    0.10    1.30
  -8   0  -1    1.80    1.90
   9   0   1    3.80    2.50
  -9   0  -1    1.10    2.20
   9   0   1    0.60    3.00
  -9   0  -1    4.70    2.50
  10   0   1   -3.40    3.00
 -10   0  -1    3.10    2.30
 -10   0  -1   -1.50    2.20
  10   0   1    0.50    2.30
 -11   0  -1    4.00    2.30
 -11   0  -1   -7.60    2.30
  11   0   1   -2.80    2.20
 -11  -1   1    4.70    2.90
  11  -1  -1    3.80    2.80
 -11  -1   1   10.20    3.50
 -11   1   1    3.90    2.70
 -11   1   1    4.40    3.10
  11   1  -1   13.20    3.30
  10  -1  -1    4.80    3.70
  10  -1  -1    7.10    3.10
 -10  -1   1   12.00    4.10
 -10  -1   1    7.80    3.00
 -10   1   1    4.70    2.80
  10   1  -1    1.90    2.70
  -9  -1   1   10.90    2.70
  -9  -1   1   10.40    3.00
   9  -1  -1    5.40    3.10
   9  -1  -1    8.90    2.90
   9   1  -1   11.00    3.30
   9   1  -1    9.00    3.00
   9   1  -1    9.30    2.90
  -9   1   1   14.70    3.10
  -9   1   1    7.10    2.60
  -9   1   1   12.30    2.90
   8  -1  -1  109.79    6.00
  -8  -1   1  117.39    6.20
  -8  -1   1  116.09    6.30
   8  -1  -1  115.29    6.00
  -8  -1   1  110.09    5.20
  -8  -1   1  120.99    6.50
   8  -1  -1  117.89    6.30
   8   1  -1  122.29    6.30
   8   1  -1  122.89    5.40
  -8   1   1  119.99    6.50
  -8   1   1  117.89    6.10
  -8   1   1  119.79    6.20
   8   1  -1  117.39    5.90
  -7  -1   1   91.19    4.30
  -7  -1   1   84.29    3.80
   7  -1  -1   93.89    4.90
   7  -1  -1   96.99    5.00
   7  -1  -1   88.69    3.80
  -7  -1   1   85.09    4.80
  -7  -1   1   88.99    4.90
  -7  -1   1   88.99    5.30
   7   1  -1   85.79    4.90
  -7   1   1   92.69    5.00
   7   1  -1   86.89    4.90
  -7   1   1   88.79    5.50
   7   1  -1   84.79    4.70
  -7   1   1   89.39    5.10
  -7   1   1   90.69    4.70
   7   1  -1   85.89    4.30
   7   1  -1   87.59    4.70
  -6  -1   1  148.59    5.70
   6  -1  -1  153.18    6.20
  -6  -1   1  148.49    6.30
  -6  -1   1  150.68    5.40
  -6  -1   1  152.08    6.10
   6  -1  -1  146.89    6.10
   6  -1  -1  151.48    6.10
   6  -1  -1  159.08    6.50
   6  -1  -1  155.08    5.30
  -6  -1   1  151.98    6.50
  -6  -1   1  153.58    6.30
  -6   1   1  146.69    6.10
   6   1  -1  146.39    6.20
   6   1  -1  147.19    5.70
   6   1  -1  147.09    6.20
  -6   1   1  152.98    6.20
  -6   1   1  149.29    6.20
   6   1  -1  154.18    6.00
  -6   1   1  154.18    6.60
   6   1  -1  144.99    6.10
  -6   1   1  144.69    4.80
  -6   1   1  149.59    6.10
   5  -1  -1  349.77   10.90
   5  -1  -1  343.77   10.60
  -5  -1   1  331.37    9.90
  -5  -1   1  335.57   10.70
   5  -1  -1  341.27    9.70
  -5  -1   1  313.97    9.70
  -5  -1   1  340.07   10.60
  -5  -1   1  338.27   10.70
   5  -1  -1  344.97   10.60
   5  -1  -1  325.67   10.40
  -5  -1   1  337.37   11.00
  -5  -1   1  313.17   10.50
   5  -1  -1  338.37   10.60
  -5  -1   1  340.57   10.20
   5   1  -1  331.17   10.60
  -5   1   1  326.47    9.60
  -5   1   1  329.47    9.30
   5   1  -1  318.97   10.10
   5   1  -1  341.57   10.80
  -5   1   1  330.87   10.50
   5   1  -1  311.27   10.50
  -5   1   1  334.87   10.60
  -5   1   1  346.27   10.70
  -5   1   1  333.57   10.30
  -5   1   1  332.97   10.70
   5   1  -1  346.77   10.40
   5   1  -1  339.17   10.30
  -5   1   1  340.07   11.00
   5   1  -1  345.47   10.60
   4  -1  -1  251.97    8.00
  -4  -1   1  260.77    8.10
   4  -1  -1  236.28    7.80
   4  -1  -1  238.18    7.80
  -4  -1   1  260.27    8.00
   4  -1  -1  244.38    7.30
  -4  -1   1  236.68    7.60
   4  -1  -1  249.88    8.20
  -4  -1   1  260.97    8.10
   4  -1  -1  252.27    7.90
  -4  -1   1  257.37    7.70
  -4  -1   1  250.47    8.00
   4  -1  -1  248.18    7.90
   4  -1  -1  221.58    7.70
  -4  -1   1  249.88    8.00
   4  -1  -1  236.28    7.90
  -4  -1   1  262.67    8.30
  -4  -1   1  248.38    7.40
   4   1  -1  252.97    7.60
   4   1  -1  229.88    8.70
   4   1  -1  257.17    7.80
   4   1  -1  260.27    7.80
   4   1  -1  247.88    8.00
  -4   1   1  241.78    7.70
   4   1  -1  256.27    8.00
  -4   1   1  246.58    7.90
  -4   1   1  263.37    8.00
  -4   1   1  255.67    8.30
  -4   1   1  254.37    8.00
  -4   1   1  250.77    7.80
   4   1  -1  241.88    7.80
  -4   1   1  248.28    7.00
  -4   1   1  233.78    7.20
  -4   1   1  248.58    7.00
  -4   1   1  259.87    8.10
   4   1  -1  250.27    8.00
   4   1  -1  251.27    8.10
   3  -1  -1  566.24   15.10
  -3  -1   1  571.14   15.80
   3  -1  -1  575.54   15.70
   3  -1  -1  550.94   16.00
   3  -1  -1  560.84   15.60
  -3  -1   1  555.64   15.40
   3  -1  -1  566.24   15.80
   3  -1  -1  574.04   15.70
   3  -1  -1  545.75   15.60
   3  -1  -1  583.54   15.90
  -3  -1   1  567.24   15.70
  -3  -1   1  573.64   15.70
  -3  -1   1  551.04   15.50
  -3  -1   1  563.74   15.70
  -3  -1   1  573.74   16.00
   3  -1  -1  564.94   15.60
  -3  -1   1  571.14   15.30
  -3   1   1  561.44   15.90
   3   1  -1  591.44   15.90
   3   1  -1  586.54   15.90
  -3   1   1  553.54   15.10
   3   1  -1  583.34   16.10
   3   1  -1  565.54   15.80
   3   1  -1  581.24   15.70
  -3   1   1  564.24   15.50
  -3   1   1  550.54   16.50
  -3   1   1  559.34   14.90
  -3   1   1  572.14   16.20
   3   1  -1  555.54   15.40
   3   1  -1  555.54   15.70
   3   1  -1  564.34   15.70
  -3   1   1  573.94   15.70
  -3   1   1  558.04   15.60
   3   1  -1  569.44   15.70
   3   1  -1  547.35   15.60
   2  -1  -1   62.49    2.60
   2  -1  -1   65.39    2.60
   2  -1  -1   64.99    2.10
  -2  -1   1   63.69    2.40
   2  -1  -1   62.99    2.00
  -2  -1   1   65.59    2.50
  -2  -1   1   60.99    2.30
   2  -1  -1   63.69    2.30
  -2  -1   1   66.29    2.40
   2  -1  -1   65.79    2.60
   2  -1  -1   65.99    2.40
  -2  -1   1   65.79    2.40
  -2  -1   1   63.79    2.40
  -2  -1   1   65.59    2.30
  -2  -1   1   64.29    2.30
   2  -1  -1   62.79    2.40
   2  -1  -1   61.89    2.30
  -2   1   1   64.89    2.30
  -2   1   1   60.29    2.30
  -2   1   1   65.19    2.00
   2   1  -1   64.09    2.20
   2   1  -1   63.29    2.40
   2   1  -1   65.79    2.30
   2   1  -1   65.09    2.40
  -2   1   1   66.39    2.40
  -2   1   1   65.19    2.60
   2   1  -1   65.39    2.50
  -2   1   1   62.89    1.90
   2   1  -1   65.79    2.40
   2   1  -1   68.49    2.50
   2   1  -1   68.09    2.30
   2   1  -1   62.89    2.70
   2   1  -1   66.09    2.60
   1  -1  -1 1249.28   31.80
  -1  -1   1 1240.08   31.90
  -1  -1   1 1229.18   31.80
  -1  -1   1 1206.78   31.90
  -1  -1   1 1229.98   31.90
   1  -1  -1 1226.38   31.70
   1  -1  -1 1233.48   31.70
  -1  -1   1 1205.98   31.90
   1  -1  -1 1221.88   31.70
  -1  -1   1 1238.58   31.90
   1  -1  -1 1246.68   31.70
   1  -1  -1 1225.58   31.60
  -1  -1   1 1231.88   31.90
   1  -1  -1 1261.87   32.10
  -1  -1   1 1203.48   31.90
   1  -1  -1 1249.07   31.80
  -1  -1   1 1206.88   32.10
   1  -1  -1 1217.48   31.90
  -1  -1   1 1204.68   31.90
   1  -1  -1 1287.77   32.10
  -1   1   1 1162.58   31.60
   1   1  -1 1232.78   31.90
  -1   1   1 1263.57   31.90
  -1   1   1 1241.28   31.80
  -1   1   1 1223.28   32.00
   1   1  -1 1215.78   32.00
   1   1  -1 1241.48   31.90
  -1   1   1 1255.27   31.70
  -1   1   1 1206.98   31.80
   1   1  -1 1232.68   31.90
  -1   1   1 1230.88   31.70
   1   1  -1 1204.68   31.60
   1   1  -1 1226.88   31.90
  -1   1   1 1209.18   31.70
  -1   1   1 1228.08   32.10
   1   1  -1 1232.28   32.00
   1   1  -1 1223.28   31.90
   1   1  -1 1223.98   31.90
   0  -1   1 1675.03   42.90
   0  -1   1 1563.44   42.90
   0   1   1 1682.93   43.00
   0   1  -1 1669.83   42.90
   0   1   1 1724.63   43.00
   0   1   1 1657.83   42.90
   0   1  -1 1664.63   42.80
   0   1  -1 1687.63   42.80
   0   1  -1 1663.03   43.00
   1  -1   1  655.03   17.60
  -1  -1  -1  688.93   17.70
  -1  -1  -1  696.83   17.70
   1  -1   1  660.43   17.90
   1  -1   1  653.73   17.80
   1  -1   1  655.33   17.60
   1  -1   1  679.73   17.70
  -1  -1  -1  698.23   17.80
  -1  -1  -1  672.23   17.70
   1  -1   1  671.73   17.70
  -1  -1  -1  686.43   17.70
  -1  -1  -1  682.83   17.80
  -1  -1  -1  690.23   17.90
  -1  -1  -1  704.33   17.80
  -1  -1  -1  682.93   17.60
   1  -1   1  661.43   17.70
  -1  -1  -1  690.63   17.80
   1  -1   1  663.43   17.70
   1  -1   1  665.13   17.80
  -1   1  -1  664.33   17.60
   1   1   1  688.43   17.80
  -1   1  -1  679.33   17.70
   1   1   1  696.73   17.70
  -1   1  -1  656.33   17.60
   1   1   1  691.43   17.60
   1   1   1  642.74   17.70
   1   1   1  712.83   17.80
   1   1   1  687.33   17.80
  -1   1  -1  665.43   17.70
  -1   1  -1  662.83   17.80
   1   1   1  684.13   17.70
   1   1   1  691.83   17.80
   1   1   1  567.24   17.60
  -1   1  -1  665.43   17.80
   1   1   1  709.13   17.90
  -1   1  -1  670.13   17.90
  -1   1  -1  663.33   17.70
  -2  -1  -1    5.30    0.70
   2  -1   1    8.00    0.80
  -2  -1  -1    5.20    0.80
   2  -1   1    6.70    0.80
   2  -1   1    6.30    0.50
  -2  -1  -1    5.60    0.80
   2  -1   1    7.00    0.90
  -2  -1  -1    5.60    0.70
   2  -1   1    6.30    0.70
  -2  -1  -1    5.70    0.50
   2  -1   1    7.30    0.80
   2  -1   1    6.90    0.90
  -2  -1  -1    5.50    0.80
   2  -1   1    5.30    0.90
  -2  -1  -1    6.70    0.90
  -2  -1  -1    6.20    0.80
  -2  -1  -1    5.60    0.70
   2   1   1    6.10    0.80
   2   1   1    4.00    0.80
  -2   1  -1    7.00    0.70
  -2   1  -1    5.50    0.70
   2   1   1    4.60    0.80
  -2   1  -1    6.30    0.90
   2   1   1    4.60    0.90
   2   1   1    5.70    0.70
  -2   1  -1    6.20    0.70
  -2   1  -1    6.10    0.90
  -2   1  -1    5.80    0.70
   2   1   1    5.40    0.50
   2   1   1    4.70    0.90
   2   1   1    6.10    0.80
   2   1   1    6.80    0.80
   3  -1   1  687.53   17.80
  -3  -1  -1  673.83   19.30
   3  -1   1  675.03   18.40
  -3  -1  -1  661.93   18.20
   3  -1   1  685.03   18.50
   3  -1   1  670.63   18.40
  -3  -1  -1  682.63   18.30
  -3  -1  -1  666.43   18.50
   3  -1   1  672.53   18.60
   3  -1   1  658.33   18.40
  -3  -1  -1  651.13   18.20
   3  -1   1  684.43   18.50
  -3  -1  -1  652.63   18.40
   3  -1   1  680.23   18.70
  -3  -1  -1  671.83   17.90
  -3  -1  -1  660.03   18.40
   3  -1   1  675.73   18.50
  -3  -1  -1  656.03   18.20
  -3  -1  -1  673.63   18.50
   3  -1   1  657.03   17.90
  -3  -1  -1  685.23   18.60
   3   1   1  695.53   19.10
  -3   1  -1  681.23   18.50
   3   1   1  687.73   18.60
   3   1   1  656.73   18.40
   3   1   1  659.53   17.90
   3   1   1  680.43   18.60
   3   1   1  685.73   18.30
  -3   1  -1  667.53   18.30
  -3   1  -1  662.13   18.50
   3   1   1  688.33   18.50
  -3   1  -1  669.43   18.00
   3   1   1  681.13   18.60
  -3   1  -1  663.23   18.50
  -3   1  -1  670.63   18.30
  -3   1  -1  654.73   18.30
   3   1   1  697.13   18.30
   3   1   1  693.23   18.50
  -3   1  -1  672.93   18.70
  -3   1  -1  655.83   17.70
  -3   1  -1  665.03   18.50
  -4  -1  -1   89.09    3.80
   4  -1   1   89.99    3.70
  -4  -1  -1   87.49    3.80
  -4  -1  -1   87.09    3.90
   4  -1   1   86.49    3.70
  -4  -1  -1   84.69    3.40
  -4  -1  -1   91.59    3.50
   4  -1   1   89.89    3.80
   4  -1   1   93.89    3.10
   4  -1   1   90.79    3.70
   4  -1   1   88.49    3.90
   4  -1   1   85.49    3.60
  -4  -1  -1   82.59    3.40
  -4  -1  -1   84.29    3.50
  -4  -1  -1   85.59    3.80
  -4  -1  -1   83.49    3.20
   4  -1   1   87.99    3.60
   4  -1   1   88.79    3.90
  -4  -1  -1   82.39    3.60
  -4   1  -1   87.19    3.70
  -4   1  -1   86.29    3.80
  -4   1  -1   95.39    3.90
   4   1   1   88.99    3.80
  -4   1  -1   89.39    3.60
   4   1   1   87.99    3.50
   4   1   1   81.19    3.70
  -4   1  -1   87.79    3.50
   4   1   1   87.29    3.80
  -4   1  -1   88.89    3.70
  -4   1  -1   88.19    3.10
  -4   1  -1   93.19    3.80
  -4   1  -1   86.69    3.00
   4   1   1   83.69    3.60
   4   1   1   85.09    3.20
  -4   1  -1   92.89    4.00
   4   1   1   90.79    3.70
   5  -1   1  126.39    5.10
  -5  -1  -1  124.99    5.20
   5  -1   1  127.39    4.60
   5  -1   1  128.19    5.10
  -5  -1  -1  118.89    4.80
  -5  -1  -1  116.39    4.50
   5  -1   1  122.49    5.10
  -5  -1  -1  123.09    5.10
  -5  -1  -1  135.99    5.90
  -5  -1  -1  126.59    5.30
   5  -1   1  116.59    5.00
  -5  -1  -1  119.69    5.10
   5  -1   1  123.49    5.30
  -5  -1  -1  126.29    4.70
   5   1   1  124.39    4.70
   5   1   1  121.49    5.10
  -5   1  -1  123.29    5.10
  -5   1  -1  128.39    5.00
  -5   1  -1  129.79    5.00
  -5   1  -1  123.79    5.10
  -5   1  -1  123.99    4.20
   5   1   1  115.69    4.90
   5   1   1  120.39    4.50
   5   1   1  124.69    5.20
  -5   1  -1  130.89    5.20
  -5   1  -1  128.69    5.40
   5   1   1  122.69    4.90
  -6  -1  -1   19.80    2.40
   6  -1   1   18.50    2.40
   6  -1   1   18.20    2.20
  -6  -1  -1   18.20    1.90
  -6  -1  -1   19.50    1.80
   6  -1   1   17.70    2.30
   6  -1   1   17.50    2.20
  -6  -1  -1   19.40    2.40
  -6  -1  -1   17.40    2.40
  -6  -1  -1   21.90    2.40
   6  -1   1   16.00    1.50
   6   1   1   17.80    1.90
  -6   1  -1   15.10    2.10
   6   1   1   19.00    2.30
  -6   1  -1   18.80    2.40
   6   1   1   18.60    2.30
   6   1   1   16.70    2.20
  -6   1  -1   18.50    1.60
  -6   1  -1   14.50    2.30
   6   1   1   19.20    2.30
   7  -1   1   92.69    5.00
   7  -1   1   96.79    5.00
  -7  -1  -1   91.59    4.90
  -7  -1  -1   85.99    5.10
   7  -1   1   88.69    3.80
  -7  -1  -1   88.79    5.00
   7  -1   1   89.69    5.30
  -7  -1  -1   92.69    4.90
  -7  -1  -1   91.49    4.10
   7   1   1   92.09    5.60
  -7   1  -1   85.19    5.00
  -7   1  -1   90.39    4.90
   7   1   1   98.39    5.10
   7   1   1   91.09    5.00
   7   1   1   92.89    4.40
  -7   1  -1   88.39    5.10
   7   1   1   91.29    4.90
  -8  -1  -1    4.30    2.10
   8  -1   1    4.50    2.40
  -8  -1  -1    9.30    2.90
   8  -1   1    1.40    1.90
   8  -1   1    5.50    1.90
   8   1   1    3.10    1.60
   8   1   1    1.70    2.40
  -8   1  -1    4.30    2.10
   8   1   1    1.90    2.00
  -8   1  -1    4.10    2.00
  -8   1  -1    4.60    2.10
   9  -1   1    4.90    2.50
   9  -1   1   -1.00    2.70
  -9  -1  -1    0.50    2.20
  -9  -1  -1    4.10    2.30
   9   1   1    1.90    2.60
   9   1   1    2.30    2.30
  -9   1  -1    2.60    2.20
  -9   1  -1    0.30    2.20
  10  -1   1    6.50    2.40
 -10  -1  -1    1.30    2.30
  10  -1   1   -2.70    2.90
 -10  -1  -1    6.70    3.30
 -10   1  -1    1.40    2.50
 -10   1  -1    5.10    2.80
  10   1   1    4.40    3.00
  11  -1   1   12.90    3.40
 -11  -1  -1   19.20    4.10
 -11  -1  -1   22.20    3.80
 -11   1  -1   26.10    4.30
  11   1   1   25.30    3.90
 -11   1  -1   17.60    3.60
  11  -2  -1   84.79    6.10
 -11  -2   1   72.19    6.20
  11  -2  -1   65.19    6.50
 -11  -2   1   99.19    6.70
 -11   2   1   80.99    6.30
 -11   2   1   73.09    6.00
  11   2  -1   87.69    6.30
 -10  -2   1   84.09    5.90
 -10  -2   1   97.49    6.30
  10  -2  -1   72.09    6.80
  10  -2  -1   85.79    5.90
 -10   2   1   74.99    6.00
  10   2  -1   76.39    5.80
 -10   2   1   69.89    6.30
   9  -2  -1    3.90    2.60
  -9  -2   1    7.00    2.40
  -9  -2   1    3.20    2.40
   9  -2  -1    6.60    2.70
   9  -2  -1    5.20    2.60
   9   2  -1    3.30    2.60
  -9   2   1   10.40    3.00
  -9   2   1    5.40    2.70
  -9   2   1    5.90    2.30
   9   2  -1    3.50    1.90
   8  -2  -1   83.69    5.20
  -8  -2   1   90.59    5.30
  -8  -2   1   93.69    5.60
   8  -2  -1   81.29    5.10
   8  -2  -1   95.49    5.60
  -8   2   1   97.59    5.30
   8   2  -1   78.99    5.30
  -8   2   1   93.59    5.30
  -8   2   1   87.39    5.60
   8   2  -1   79.49    4.70
   8   2  -1   81.29    4.60
   7  -2  -1  155.78    7.00
  -7  -2   1  147.09    6.90
   7  -2  -1  149.09    6.60
  -7  -2   1  138.69    6.50
  -7  -2   1  148.09    5.70
  -7  -2   1  149.09    6.60
   7  -2  -1  148.39    5.20
   7  -2  -1  144.59    6.50
  -7  -2   1  152.48    6.70
  -7  -2   1  147.59    5.70
   7   2  -1  141.69    6.10
   7   2  -1  144.39    6.20
  -7   2   1  146.39    6.60
  -7   2   1  149.79    6.70
  -7   2   1  154.28    7.10
   7   2  -1  145.99    6.70
   7   2  -1  150.48    6.70
  -7   2   1  151.08    6.60
   6  -2  -1   58.19    3.10
   6  -2  -1   59.39    3.50
  -6  -2   1   58.09    3.70
   6  -2  -1   59.49    3.90
  -6  -2   1   60.59    4.00
  -6  -2   1   59.79    3.70
   6  -2  -1   65.29    3.80
   6  -2  -1   61.59    3.70
  -6  -2   1   61.59    3.20
  -6  -2   1   60.49    3.70
  -6  -2   1   63.09    3.10
   6   2  -1   61.09    3.40
  -6   2   1   58.19    3.90
  -6   2   1   61.29    3.60
  -6   2   1   59.99    3.60
  -6   2   1   58.79    3.70
   6   2  -1   58.19    3.40
   6   2  -1   57.99    3.80
   6   2  -1   66.99    3.90
   6   2  -1   57.29    3.60
   5  -2  -1  103.99    4.30
   5  -2  -1   97.29    4.30
  -5  -2   1   99.69    4.00
   5  -2  -1  100.79    4.80
  -5  -2   1  103.99    4.80
   5  -2  -1   91.59    4.20
  -5  -2   1  104.19    4.60
  -5  -2   1   99.69    4.50
  -5  -2   1   93.09    4.20
  -5  -2   1  107.59    4.60
   5  -2  -1   99.29    4.30
  -5  -2   1   97.49    3.90
   5  -2  -1   99.89    3.40
   5   2  -1  100.49    4.40
  -5   2   1   98.19    4.40
  -5   2   1   94.29    3.40
   5   2  -1  102.39    4.60
   5   2  -1  103.89    4.60
  -5   2   1   95.79    3.20
  -5   2   1   98.49    4.70
  -5   2   1   99.09    4.70
   5   2  -1  107.99    4.00
   5   2  -1  100.39    4.10
  -5   2   1   98.19    4.40
   5   2  -1  100.29    4.40
  -5   2   1   99.39    4.40
   4  -2  -1   48.70    2.50
  -4  -2   1   46.00    2.30
   4  -2  -1   54.29    3.00
   4  -2  -1   44.50    2.40
  -4  -2   1   45.30    2.70
  -4  -2   1   46.50    2.90
  -4  -2   1   44.80    2.50
   4  -2  -1   44.50    1.80
  -4  -2   1   54.29    2.80
   4  -2  -1   54.79    1.90
  -4  -2   1   43.50    2.60
  -4  -2   1   45.10    2.60
   4  -2  -1   46.40    3.10
  -4  -2   1   45.70    2.70
   4  -2  -1   54.59    2.70
  -4   2   1   61.39    2.80
   4   2  -1   41.60    2.50
   4   2  -1   47.40    2.80
   4   2  -1   47.40    2.60
  -4   2   1   58.19    2.80
   4   2  -1   49.10    2.30
  -4   2   1   54.89    2.70
   4   2  -1   47.30    2.70
   4   2  -1   43.80    2.60
  -4   2   1   45.60    1.80
   4   2  -1   47.80    2.50
  -4   2   1   52.29    1.90
  -4   2   1   56.99    3.00
   4   2  -1   45.80    2.30
   3  -2  -1  463.05   12.50
  -3  -2   1  430.86   12.50
  -3  -2   1  436.46   12.40
   3  -2  -1  451.15   13.00
   3  -2  -1  446.06   12.50
  -3  -2   1  433.66   12.60
   3  -2  -1  435.36   11.80
  -3  -2   1  441.76   12.70
   3  -2  -1  449.56   11.80
  -3  -2   1  444.46   12.80
   3  -2  -1  453.05   13.00
  -3  -2   1  433.76   12.60
  -3  -2   1  432.46   12.20
   3  -2  -1  442.06   12.50
  -3  -2   1  447.56   12.60
   3  -2  -1  435.16   12.40
  -3  -2   1  438.86   12.90
  -3  -2   1  444.46   13.30
   3  -2  -1  448.66   12.40
   3  -2  -1  426.86   12.90
   3  -2  -1  464.25   13.10
   3   2  -1  457.65   12.90
   3   2  -1  427.56   12.90
  -3   2   1  431.56   12.90
  -3   2   1  436.16   12.20
  -3   2   1  446.36   12.50
  -3   2   1  448.66   12.20
   3   2  -1  452.75   12.70
   3   2  -1  453.05   13.40
   3   2  -1  455.65   12.30
  -3   2   1  443.86   13.10
   3   2  -1  438.56   12.60
  -3   2   1  426.76   11.80
   3   2  -1  449.36   12.70
   3   2  -1  443.36   12.70
  -3   2   1  433.36   11.80
  -3   2   1  455.85   12.60
   3   2  -1  445.46   12.10
   3   2  -1  446.26   12.70
  -3   2   1  448.56   12.60
  -3   2   1  435.86   12.50
   2  -2  -1  142.09    4.80
  -2  -2   1  140.19    4.50
   2  -2  -1  137.89    4.20
   2  -2  -1  136.49    4.20
  -2  -2   1  141.89    4.50
  -2  -2   1  145.69    4.80
  -2  -2   1  133.59    4.30
   2  -2  -1  133.09    3.90
   2  -2  -1  136.79    4.00
  -2  -2   1  139.59    4.50
   2  -2  -1  137.89    4.20
  -2  -2   1  142.79    4.60
   2  -2  -1  136.99    4.70
  -2  -2   1  140.19    4.50
  -2  -2   1  141.49    4.30
   2  -2  -1  131.49    4.70
   2  -2  -1  136.19    4.40
  -2  -2   1  138.79    4.50
  -2  -2   1  137.29    4.40
   2  -2  -1  133.99    4.30
   2   2  -1  145.19    3.90
  -2   2   1  141.79    4.70
  -2   2   1  141.29    4.10
   2   2  -1  144.69    4.30
   2   2  -1  144.99    4.60
  -2   2   1  137.39    4.80
  -2   2   1  134.79    4.00
  -2   2   1  136.29    4.30
   2   2  -1  147.59    4.50
   2   2  -1  141.59    4.40
   2   2  -1  144.29    4.50
  -2   2   1  138.69    4.30
  -2   2   1  140.59    4.10
  -2   2   1  138.79    4.40
   2   2  -1  143.99    4.60
   2   2  -1  144.39    4.70
  -1  -2   1 1788.62   45.30
  -1  -2   1 1738.43   45.10
   1  -2  -1 1723.13   44.70
   1  -2  -1 1753.62   45.50
   1  -2  -1 1745.03   45.10
   1  -2  -1 1714.23   44.90
   1  -2  -1 1750.42   45.40
  -1  -2   1 1801.12   45.10
   1  -2  -1 1713.03   45.20
   1  -2  -1 1703.03   45.00
  -1  -2   1 1738.33   45.30
  -1  -2   1 1777.82   45.20
   1  -2  -1 1703.03   44.70
   1  -2  -1 1699.53   44.70
  -1  -2   1 1766.42   45.10
  -1  -2   1 1722.33   45.00
  -1  -2   1 1744.33   45.30
   1   2  -1 1756.82   45.20
   1   2  -1 1730.73   45.00
   1   2  -1 1721.33   45.00
   1   2  -1 1778.92   45.10
   1   2  -1 1729.73   45.40
  -1   2   1 1730.73   45.00
  -1   2   1 1751.02   45.20
  -1   2   1 1734.13   44.90
   0  -2  -1 1180.68   30.90
   0  -2  -1 1147.99   30.80
   0  -2  -1 1184.38   30.90
   0  -2   1 1249.77   32.20
   0  -2   1 1194.78   30.80
   0  -2   1 1207.68   31.00
   0  -2   1 1208.38   30.70
   0  -2  -1 1169.68   30.80
   0  -2   1 1216.78   30.70
   0  -2  -1 1197.58   30.70
   0  -2  -1 1150.38   30.90
   0  -2   1 1172.68   30.50
   0  -2   1 1214.18   31.10
   0  -2  -1 1187.78   31.00
   0  -2   1 1176.28   30.60
   0  -2   1 1181.48   30.70
   0  -2   1 1169.18   30.90
   0  -2   1 1169.68   30.60
   0   2  -1 1197.78   30.70
   0   2  -1 1189.58   30.50
   0   2   1 1180.68   30.70
   0   2  -1 1178.68   31.10
   0   2   1 1158.48   30.80
   0   2   1 1189.68   31.00
   0   2  -1 1182.58   30.80
   0   2   1 1185.48   30.90
   0   2  -1 1175.28   31.00
   0   2  -1 1187.28   30.70
   0   2   1 1146.39   30.80
   0   2  -1 1174.98   30.60
  -1  -2  -1 1064.19   27.40
  -1  -2  -1 1082.79   27.40
   1  -2   1 1033.70   27.40
  -1  -2  -1 1053.79   27.70
  -1  -2  -1 1014.60   27.20
   1  -2   1 1025.70   27.70
   1  -2   1 1043.60   27.80
  -1  -2  -1 1062.99   27.70
   1  -2   1 1038.10   27.40
  -1  -2  -1 1073.69   27.30
  -1  -2  -1 1064.39   27.50
   1  -2   1 1063.49   27.40
   1  -2   1  997.70   27.50
   1  -2   1 1043.40   27.30
   1   2   1 1070.39   27.70
   1   2   1 1056.29   27.20
   1   2   1 1080.39   27.60
   1   2   1 1051.79   27.20
  -1   2  -1 1059.89   27.50
  -1   2  -1 1028.30   27.30
  -1   2  -1 1067.09   27.30
  -1   2  -1 1042.00   27.50
   1   2   1 1079.19   27.20
  -1   2  -1 1044.40   27.70
   2  -2   1  171.18    5.10
   2  -2   1  173.78    5.20
  -2  -2  -1  173.08    5.30
   2  -2   1  175.58    5.70
   2  -2   1  173.88    5.50
   2  -2   1  172.78    5.30
  -2  -2  -1  169.78    5.50
  -2  -2  -1  174.48    5.50
  -2  -2  -1  162.38    4.70
   2  -2   1  167.08    5.00
   2  -2   1  171.18    5.40
  -2  -2  -1  180.28    5.40
  -2  -2  -1  177.48    5.40
  -2  -2  -1  177.58    5.00
   2  -2   1  169.28    5.20
  -2  -2  -1  168.38    5.20
  -2  -2  -1  172.58    5.40
  -2  -2  -1  174.78    5.30
   2  -2   1  166.58    5.60
  -2  -2  -1  176.08    5.30
   2  -2   1  178.18    5.20
   2   2   1  182.58    5.40
  -2   2  -1  173.08    5.30
   2   2   1  180.98    5.40
  -2   2  -1  170.88    5.10
  -2   2  -1  167.98    5.10
  -2   2  -1  171.38    5.60
  -2   2  -1  172.38    5.10
  -2   2  -1  174.18    5.60
   2   2   1  169.68    5.30
   2   2   1  173.68    5.40
   2   2   1  171.98    5.40
   2   2   1  173.88    5.50
   2   2   1  176.28    5.00
  -2   2  -1  180.58    5.30
  -2   2  -1  161.88    5.10
   2   2   1  180.08    5.50
   2   2   1  166.28    5.20
  -2   2  -1  169.18    5.40
   2   2   1  172.28    5.10
   3  -2   1   65.59    2.80
   3  -2   1   64.29    2.90
   3  -2   1   65.89    2.80
   3  -2   1   66.49    3.10
   3  -2   1   64.89    2.70
  -3  -2  -1   64.09    2.80
   3  -2   1   66.29    3.00
  -3  -2  -1   66.39    2.50
   3  -2   1   64.39    2.80
  -3  -2  -1   68.69    2.80
  -3  -2  -1   67.79    2.30
   3  -2   1   65.79    2.40
  -3  -2  -1   63.69    3.00
  -3  -2  -1   69.29    2.90
   3  -2   1   68.39    2.80
  -3  -2  -1   65.69    2.90
  -3  -2  -1   65.69    2.80
  -3  -2  -1   68.79    2.90
  -3  -2  -1   68.59    3.00
   3   2   1   63.99    2.80
  -3   2  -1   67.99    2.70
  -3   2  -1   67.79    2.60
   3   2   1   66.99    2.90
   3   2   1   66.89    3.00
  -3   2  -1   76.89    3.10
  -3   2  -1   77.79    3.20
   3   2   1   70.29    2.90
  -3   2  -1   72.69    2.90
   3   2   1   71.59    2.30
  -3   2  -1   65.89    3.00
   3   2   1   65.29    2.90
   3   2   1   64.49    2.70
   3   2   1   66.89    3.00
   3   2   1   69.69    3.00
  -4  -2  -1  176.48    6.30
  -4  -2  -1  177.98    6.20
  -4  -2  -1  183.68    6.50
  -4  -2  -1  190.38    6.60
  -4  -2  -1  176.78    6.00
  -4  -2  -1  184.28    5.90
   4  -2   1  184.78    6.70
  -4  -2  -1  183.88    6.30
   4  -2   1  183.38    5.60
   4  -2   1  187.28    6.20
   4  -2   1  182.88    6.20
  -4  -2  -1  195.68    6.40
  -4  -2  -1  185.38    5.50
   4  -2   1  180.78    6.20
   4  -2   1  179.08    6.50
   4  -2   1  181.08    6.30
  -4  -2  -1  189.88    6.40
  -4   2  -1  172.08    6.00
   4   2   1  182.68    6.40
  -4   2  -1  159.98    5.90
   4   2   1  183.08    6.30
   4   2   1  183.98    6.40
  -4   2  -1  186.88    6.30
   4   2   1  197.88    6.50
   4   2   1  187.88    6.50
   4   2   1  187.88    6.30
   4   2   1  181.08    6.50
  -4   2  -1  186.28    6.40
  -4   2  -1  173.98    5.10
  -4   2  -1  184.38    5.60
  -4   2  -1  179.78    6.50
   4   2   1  186.38    5.50
  -4   2  -1  185.28    6.40
   5  -2   1  174.88    6.40
  -5  -2  -1  180.48    6.80
   5  -2   1  193.78    6.70
  -5  -2  -1  171.48    6.20
   5  -2   1  189.08    6.60
   5  -2   1  178.48    6.50
  -5  -2  -1  184.48    5.70
  -5  -2  -1  183.58    6.70
   5  -2   1  187.78    7.00
  -5  -2  -1  168.28    6.00
  -5  -2  -1  176.98    6.80
  -5  -2  -1  185.38    6.70
  -5  -2  -1  178.08    6.50
   5  -2   1  174.68    5.60
   5  -2   1  181.48    5.40
   5   2   1  182.28    6.80
   5   2   1  180.58    6.30
  -5   2  -1  168.88    5.20
  -5   2  -1  178.38    6.70
   5   2   1  181.08    6.50
   5   2   1  185.18    6.80
  -5   2  -1  190.68    7.00
  -5   2  -1  184.58    6.30
   5   2   1  169.88    5.60
  -5   2  -1  183.88    6.70
   5   2   1  171.98    6.50
  -5   2  -1  175.08    5.60
  -5   2  -1  175.18    6.60
  -6  -2  -1  569.94   17.50
  -6  -2  -1  565.94   17.20
  -6  -2  -1  577.54   16.20
  -6  -2  -1  577.24   16.70
  -6  -2  -1  559.14   17.40
   6  -2   1  557.34   17.00
   6  -2   1  568.44   17.10
   6  -2   1  565.84   15.50
   6  -2   1  578.04   17.70
   6  -2   1  578.54   17.30
   6   2   1  568.04   17.30
  -6   2  -1  591.64   17.40
   6   2   1  567.24   16.90
   6   2   1  584.34   16.80
  -6   2  -1  572.04   17.60
  -6   2  -1  561.34   17.20
  -6   2  -1  553.64   15.70
   6   2   1  555.24   17.40
   6   2   1  546.95   17.40
   7  -2   1  203.78    8.30
  -7  -2  -1  179.68    7.80
  -7  -2  -1  184.68    6.90
  -7  -2  -1  183.08    7.90
   7  -2   1  182.88    7.60
   7  -2   1  195.08    7.80
  -7  -2  -1  176.18    7.50
  -7  -2  -1  173.78    7.90
  -7   2  -1  210.18    8.00
  -7   2  -1  190.38    7.70
  -7   2  -1  195.28    8.10
   7   2   1  172.08    7.00
   7   2   1  183.38    7.90
   7   2   1  177.88    7.70
   7   2   1  188.48    7.40
  -8  -2  -1  379.16   13.40
   8  -2   1  380.06   13.00
   8  -2   1  373.66   13.10
   8  -2   1  385.86   13.70
  -8  -2  -1  366.26   13.40
   8   2   1  371.26   13.20
  -8   2  -1  366.46   13.10
   8   2   1  369.26   12.30
   8   2   1  359.96   13.60
  -8   2  -1  377.16   13.20
  -8   2  -1  369.96   13.40
   8   2   1  358.96   13.40
   9  -2   1   60.39    4.70
  -9  -2  -1   64.09    5.10
  -9  -2  -1   69.19    5.10
   9  -2   1   64.69    5.30
  -9   2  -1   59.09    4.80
   9   2   1   58.39    4.80
  -9   2  -1   68.39    5.10
  -9   2  -1   61.09    4.90
   9   2   1   59.39    4.20
 -10  -2  -1   11.20    3.20
  10  -2   1    2.40    3.40
 -10  -2  -1    9.20    3.10
  10  -2   1    5.80    2.90
 -10   2  -1    6.80    2.60
  10   2   1    4.20    2.50
 -10   2  -1   11.00    3.40
 -11  -2  -1   14.50    3.40
  11  -2   1   23.80    3.80
  11  -2   1   11.20    4.60
 -11  -2  -1   20.20    4.30
 -11   2  -1   24.10    4.50
 -11   2  -1   16.30    4.00
  11   2   1   18.00    3.80
  11  -3  -1    2.90    2.70
 -11  -3   1    6.50    2.70
 -11  -3   1    5.40    3.30
  11  -3  -1   -3.40    3.90
 -11   3   1    0.60    2.70
 -11   3   1    0.40    2.60
  11   3  -1   -1.00    2.20
 -10  -3   1    4.30    2.80
  10  -3  -1    4.40    2.70
 -10  -3   1    7.50    3.00
  10  -3  -1    0.00    2.80
 -10   3   1    2.80    2.60
 -10   3   1    7.90    3.00
  10   3  -1    2.60    2.50
 -10   3   1    8.60    2.90
   9  -3  -1   32.60    3.80
   9  -3  -1   35.60    4.10
  -9  -3   1   36.70    4.20
  -9  -3   1   32.90    4.00
   9  -3  -1   34.60    4.50
  -9   3   1   31.70    4.10
   9   3  -1   32.60    3.90
   9   3  -1   33.00    3.40
  -9   3   1   29.00    3.70
  -9   3   1   34.70    3.90
  -8  -3   1   31.20    3.40
   8  -3  -1   33.70    3.90
   8  -3  -1   33.40    3.40
  -8  -3   1   33.10    3.70
   8  -3  -1   34.30    3.60
  -8   3   1   38.30    3.60
   8   3  -1   24.90    3.30
  -8   3   1   30.40    3.80
  -8   3   1   42.60    3.70
   8   3  -1   26.00    3.50
   8   3  -1   27.50    3.00
   7  -3  -1   26.80    2.80
  -7  -3   1   27.40    3.00
   7  -3  -1   25.50    2.90
   7  -3  -1   24.30    3.20
  -7  -3   1   23.40    2.90
  -7  -3   1   30.10    3.30
  -7  -3   1   27.30    2.60
  -7   3   1   23.40    2.80
   7   3  -1   22.20    2.50
   7   3  -1   29.10    3.10
   7   3  -1   22.10    2.70
  -7   3   1   27.00    3.20
   7   3  -1   26.00    2.90
  -7   3   1   22.00    2.80
  -6  -3   1    1.40    1.40
   6  -3  -1    4.80    1.60
  -6  -3   1    0.00    1.20
   6  -3  -1    2.10    1.40
  -6  -3   1    4.50    1.70
   6  -3  -1    1.40    1.50
  -6  -3   1    2.40    1.20
  -6  -3   1    1.60    1.60
  -6   3   1    0.70    1.60
  -6   3   1    1.80    1.40
  -6   3   1    4.40    1.70
   6   3  -1    1.30    1.40
  -6   3   1    1.30    1.50
   6   3  -1   -1.10    1.30
   6   3  -1   -0.20    1.20
   6   3  -1    2.80    1.60
  -5  -3   1   44.40    2.90
   5  -3  -1   37.90    1.80
   5  -3  -1   39.20    2.50
  -5  -3   1   46.30    3.10
   5  -3  -1   43.60    2.70
   5  -3  -1   37.00    3.00
  -5  -3   1   44.60    2.80
  -5  -3   1   46.50    3.10
  -5  -3   1   43.30    2.80
   5  -3  -1   42.50    2.70
  -5  -3   1   42.20    2.30
   5  -3  -1   42.90    2.50
  -5   3   1   41.60    2.00
   5   3  -1   43.90    3.00
   5   3  -1   47.50    3.00
  -5   3   1   42.40    2.70
   5   3  -1   41.70    2.80
  -5   3   1   45.90    3.20
   5   3  -1   43.30    2.80
   5   3  -1   42.90    2.40
  -5   3   1   40.60    3.00
  -5   3   1   39.90    2.70
   4  -3  -1  294.97    9.30
   4  -3  -1  275.07    8.60
   4  -3  -1  283.77    8.60
   4  -3  -1  277.97    9.20
  -4  -3   1  270.07    9.10
  -4  -3   1  257.37    8.40
  -4  -3   1  267.07    8.10
  -4  -3   1  252.97    8.50
  -4  -3   1  284.37    8.80
   4  -3  -1  270.37    8.50
  -4  -3   1  276.57    8.90
  -4  -3   1  277.77    8.80
   4  -3  -1  264.97    7.70
  -4   3   1  285.37    8.80
   4   3  -1  264.77    8.70
   4   3  -1  280.77    8.90
  -4   3   1  278.27    9.20
   4   3  -1  267.17    8.80
  -4   3   1  271.37    8.00
  -4   3   1  273.47    8.60
   4   3  -1  271.57    8.60
  -4   3   1  271.87    8.60
   4   3  -1  269.67    8.10
  -4   3   1  267.37    9.20
   4   3  -1  268.07    8.70
  -4   3   1  270.57    7.60
   4   3  -1  269.77    8.50
   3  -3  -1  119.49    4.80
   3  -3  -1  127.99    4.90
  -3  -3   1  115.39    4.40
   3  -3  -1  122.19    4.10
  -3  -3   1  126.19    4.30
  -3  -3   1  119.69    4.40
   3  -3  -1  122.39    4.10
  -3  -3   1  120.49    4.80
   3  -3  -1  122.69    4.80
   3  -3  -1  126.09    4.30
  -3  -3   1  122.09    4.40
  -3  -3   1  116.69    4.60
   3  -3  -1  120.39    4.40
  -3  -3   1  119.19    4.00
   3  -3  -1  120.29    4.30
   3  -3  -1  114.49    3.80
  -3  -3   1  122.59    4.40
   3  -3  -1  119.59    4.20
  -3  -3   1  125.69    4.50
  -3  -3   1  125.79    4.50
   3   3  -1  125.39    4.50
   3   3  -1  126.39    4.70
  -3   3   1  116.09    3.80
  -3   3   1  131.39    5.00
   3   3  -1  116.99    4.40
   3   3  -1  125.39    4.10
  -3   3   1  119.99    3.80
   3   3  -1  123.39    4.50
   3   3  -1  124.79    4.60
  -3   3   1  132.59    4.40
  -3   3   1  129.99    4.50
  -3   3   1  130.89    4.90
   3   3  -1  124.49    3.70
   3   3  -1  121.49    4.20
  -3   3   1  124.69    3.80
   3   3  -1  125.39    4.50
  -2  -3   1    4.50    0.90
   2  -3  -1    7.50    1.50
  -2  -3   1    4.60    0.90
   2  -3  -1    5.10    0.60
   2  -3  -1    4.70    1.00
   2  -3  -1    4.00    0.70
   2  -3  -1    5.10    0.70
  -2  -3   1    5.90    0.80
  -2  -3   1    5.80    1.00
  -2  -3   1    5.70    1.20
  -2  -3   1    7.50    1.60
   2  -3  -1    5.20    0.80
   2  -3  -1    6.50    1.30
   2  -3  -1    4.50    0.60
   2  -3  -1    4.20    0.60
   2  -3  -1    5.20    0.50
   2  -3  -1    4.40    0.50
  -2  -3   1    4.80    0.80
  -2  -3   1    5.00    0.80
  -2  -3   1    4.00    0.80
  -2  -3   1    5.30    1.10
  -2   3   1    5.60    0.70
   2   3  -1    5.70    0.80
   2   3  -1    4.90    0.90
   2   3  -1    6.00    0.80
   2   3  -1    6.00    0.80
   2   3  -1    5.20    1.00
   2   3  -1    5.70    0.90
  -2   3   1    4.90    0.70
  -2   3   1    4.80    0.80
   2   3  -1    4.90    1.00
   2   3  -1    4.40    1.00
  -2   3   1    4.00    0.80
  -2   3   1    5.70    1.30
   2   3  -1    4.40    0.80
  -2   3   1    8.60    1.10
  -1  -3   1  552.74   15.30
  -1  -3   1  558.64   15.10
   1  -3  -1  544.45   14.60
   1  -3  -1  550.44   15.20
  -1  -3   1  561.24   14.90
  -1  -3   1  549.25   15.10
   1  -3  -1  541.25   14.80
  -1  -3   1  543.75   14.80
   1  -3  -1  527.95   15.00
   1  -3  -1  555.54   14.60
   1  -3  -1  540.35   15.00
  -1  -3   1  568.34   14.70
  -1  -3   1  546.25   14.70
  -1  -3   1  566.94   15.00
   1  -3  -1  559.54   15.10
  -1  -3   1  546.25   14.70
   1  -3  -1  570.74   15.40
  -1  -3   1  543.05   15.00
  -1   3   1  561.84   15.10
   1   3  -1  557.44   14.70
   1   3  -1  502.95   14.90
  -1   3   1  543.65   14.50
   1   3  -1  555.24   15.20
   1   3  -1  552.34   15.10
  -1   3   1  555.54   15.20
   1   3  -1  542.15   14.50
   1   3  -1  557.34   14.80
   1   3  -1  526.45   15.10
   1   3  -1  548.25   14.50
   0  -3   1  399.56   11.20
   0  -3  -1  408.26   11.20
   0  -3  -1  401.36   11.20
   0  -3   1  382.86   10.90
   0  -3   1  398.06   10.50
   0  -3   1  403.36   11.20
   0  -3   1  405.16   10.70
   0  -3   1  387.56   10.70
   0  -3  -1  397.86   10.80
   0  -3  -1  399.36   11.00
   0  -3   1  398.36   10.80
   0  -3   1  400.26   10.70
   0  -3  -1  385.16   11.10
   0  -3  -1  390.96   11.10
   0  -3   1  395.96   11.20
   0  -3   1  405.46   10.70
   0  -3  -1  384.36   10.80
   0   3  -1  397.66   10.50
   0   3  -1  403.16   11.20
   0   3   1  401.16   11.20
   0   3  -1  397.96   11.20
   0   3   1  404.06   10.80
   0   3  -1  414.06   10.80
   0   3   1  397.06   10.50
   0   3   1  404.66   11.20
   0   3  -1  403.56   10.80
   0   3   1  403.96   10.50
  -1  -3  -1  643.34   17.30
   1  -3   1  652.33   18.30
  -1  -3  -1  649.83   17.60
  -1  -3  -1  654.03   17.60
  -1  -3  -1  658.53   17.90
  -1  -3  -1  641.54   17.90
   1  -3   1  680.33   18.10
  -1  -3  -1  663.83   17.30
  -1  -3  -1  663.53   17.30
  -1  -3  -1  662.43   18.00
   1  -3   1  661.43   17.90
  -1  -3  -1  659.83   18.00
   1  -3   1  663.93   17.50
   1  -3   1  638.34   17.70
   1  -3   1  662.13   17.40
   1  -3   1  659.53   17.30
   1  -3   1  675.33   18.00
  -1  -3  -1  657.03   17.40
  -1  -3  -1  665.33   17.40
   1  -3   1  665.83   17.30
   1  -3   1  677.83   17.40
   1   3   1  650.53   17.90
  -1   3  -1  663.73   17.80
  -1   3  -1  671.33   17.20
   1   3   1  654.13   17.50
   1   3   1  660.43   17.50
  -1   3  -1  654.23   17.90
  -1   3  -1  661.73   17.30
   1   3   1  655.83   17.30
  -1   3  -1  668.93   18.00
  -1   3  -1  669.03   17.50
   1   3   1  644.64   18.10
  -1   3  -1  659.23   17.60
  -1   3  -1  650.03   17.20
  -1   3  -1  672.23   18.20
  -2  -3  -1  143.29    4.10
   2  -3   1  139.39    4.40
  -2  -3  -1  141.99    4.20
   2  -3   1  133.49    4.40
   2  -3   1  136.09    4.30
  -2  -3  -1  140.79    4.90
  -2  -3  -1  145.69    4.50
  -2  -3  -1  140.59    4.60
   2  -3   1  137.29    4.30
   2  -3   1  143.29    5.50
   2  -3   1  130.69    4.40
  -2  -3  -1  144.19    4.50
   2  -3   1  143.19    5.00
  -2  -3  -1  144.69    4.60
   2  -3   1  137.69    4.50
  -2  -3  -1  145.89    4.80
   2  -3   1  140.89    5.20
  -2   3  -1  137.39    4.30
   2   3   1  140.79    4.30
  -2   3  -1  137.69    5.30
   2   3   1  145.39    4.60
  -2   3  -1  137.19    4.20
   2   3   1  141.49    4.10
   2   3   1  141.99    4.30
  -2   3  -1  137.69    4.40
  -2   3  -1  138.79    4.50
  -2   3  -1  140.89    4.80
  -2   3  -1  134.99    4.90
   2   3   1  147.49    4.80
   2   3   1  141.99    4.90
   2   3   1  147.39    4.20
   2   3   1  145.49    4.90
  -2   3  -1  136.79    4.50
   2   3   1  142.99    5.00
   3  -3   1   13.50    1.20
   3  -3   1   12.40    1.30
  -3  -3  -1    9.60    1.30
   3  -3   1   12.60    1.50
  -3  -3  -1   13.10    1.30
  -3  -3  -1   11.80    1.30
  -3  -3  -1   10.70    0.90
  -3  -3  -1   12.40    1.50
   3  -3   1   11.80    1.20
   3  -3   1   12.90    1.30
  -3  -3  -1    9.50    1.20
  -3  -3  -1   10.80    1.50
   3  -3   1   13.50    1.00
  -3  -3  -1   11.90    1.30
   3  -3   1   11.10    1.10
   3  -3   1   10.90    1.40
  -3  -3  -1   12.50    0.80
  -3  -3  -1   13.40    1.20
   3  -3   1   11.50    1.50
   3  -3   1   11.90    1.20
  -3  -3  -1   10.00    1.30
  -3   3  -1   11.10    1.40
   3   3   1   10.70    1.40
   3   3   1   12.80    0.90
   3   3   1   12.50    1.40
  -3   3  -1   14.30    1.30
  -3   3  -1   11.20    1.10
   3   3   1   10.10    1.20
  -3   3  -1   11.80    1.00
  -3   3  -1   15.30    1.40
  -3   3  -1   12.80    1.60
   3   3   1   11.30    1.20
  -3   3  -1   11.80    1.10
   3   3   1   11.30    1.40
  -3   3  -1   14.60    1.50
   3   3   1   11.30    1.30
   3   3   1   11.60    1.40
  -3   3  -1   10.90    1.30
   3   3   1   11.10    1.40
   3   3   1   10.80    1.00
   3   3   1   11.20    1.50
  -4  -3  -1   28.30    2.10
   4  -3   1   31.30    2.00
  -4  -3  -1   27.60    1.90
   4  -3   1   29.70    1.90
  -4  -3  -1   24.90    2.10
  -4  -3  -1   28.40    1.40
  -4  -3  -1   28.20    1.60
  -4  -3  -1   28.20    2.20
   4  -3   1   27.60    2.30
   4  -3   1   24.80    1.80
  -4  -3  -1   25.90    2.00
   4  -3   1   27.60    2.00
   4  -3   1   28.00    1.60
   4   3   1   29.40    2.20
  -4   3  -1   28.90    1.60
   4   3   1   27.00    1.90
  -4   3  -1   32.20    2.20
   4   3   1   29.40    1.80
  -4   3  -1   28.50    2.20
  -4   3  -1   27.50    1.80
  -4   3  -1   29.40    1.90
   4   3   1   22.70    2.00
   4   3   1   32.90    2.30
  -4   3  -1   28.20    2.20
   4   3   1   27.70    2.10
  -5  -3  -1   16.90    2.00
  -5  -3  -1   16.60    2.00
  -5  -3  -1   17.70    1.20
  -5  -3  -1   13.20    1.50
   5  -3   1   16.90    1.40
   5  -3   1   18.30    1.90
   5  -3   1   16.50    2.20
   5  -3   1   16.80    1.70
  -5  -3  -1   13.60    2.00
   5  -3   1   16.50    1.80
  -5  -3  -1   14.00    1.70
  -5  -3  -1   15.00    1.90
   5  -3   1   17.50    1.90
  -5   3  -1   18.80    2.20
   5   3   1   18.40    1.90
   5   3   1   14.70    2.00
   5   3   1   13.30    1.80
   5   3   1   18.70    2.10
  -5   3  -1   17.20    2.10
  -5   3  -1   20.50    2.00
   5   3   1   15.70    1.80
  -6  -3  -1   49.70    3.60
   6  -3   1   50.89    3.50
   6  -3   1   55.39    3.40
  -6  -3  -1   51.59    3.50
   6  -3   1   52.49    5.00
  -6  -3  -1   52.19    2.40
  -6  -3  -1   51.09    3.30
  -6  -3  -1   47.50    3.30
  -6  -3  -1   46.50    3.60
   6   3   1   55.79    3.40
  -6   3  -1   51.69    3.70
  -6   3  -1   53.39    3.60
  -6   3  -1   51.79    3.40
   6   3   1   56.49    3.70
   6   3   1   47.70    3.00
  -6   3  -1   53.79    2.40
  -7  -3  -1    4.70    2.00
   7  -3   1    2.80    1.90
  -7  -3  -1    5.30    1.90
  -7  -3  -1    6.00    1.90
   7  -3   1    1.40    1.70
  -7  -3  -1    2.50    1.90
   7  -3   1    3.00    1.90
   7   3   1    2.70    1.50
  -7   3  -1    1.70    1.70
   7   3   1    2.20    1.90
   7   3   1    2.30    1.80
  -7   3  -1    2.40    1.80
   7   3   1    4.10    1.90
   8  -3   1    7.30    2.60
  -8  -3  -1   15.30    3.00
   8  -3   1    3.50    2.60
  -8  -3  -1    5.70    2.40
   8  -3   1    5.10    2.30
  -8   3  -1   10.00    2.80
   8   3   1    7.90    2.00
   8   3   1    9.20    2.60
  -8   3  -1   11.10    2.70
   8   3   1   13.00    2.60
  -8   3  -1    5.40    2.40
  -9  -3  -1   54.59    4.60
   9  -3   1   41.40    4.20
   9  -3   1   44.80    4.30
  -9  -3  -1   37.50    4.30
   9  -3   1   41.70    4.20
   9  -3   1   40.50    4.90
  -9   3  -1   50.59    4.60
  -9   3  -1   45.30    4.30
   9   3   1   50.79    4.40
  -9   3  -1   51.49    4.50
   9   3   1   53.79    4.00
  10  -3   1    3.50    2.60
  10  -3   1    7.00    3.70
 -10  -3  -1    8.00    3.00
 -10  -3  -1    5.70    2.90
  10   3   1    3.50    2.50
 -10   3  -1    7.20    3.00
 -10   3  -1    1.80    2.60
  10  -4  -1    8.80    3.10
 -10  -4   1    4.70    2.40
  10  -4  -1    3.40    3.50
 -10  -4   1    6.60    2.80
 -10   4   1   10.90    3.00
 -10   4   1   12.20    3.40
 -10   4   1   11.60    3.20
  10   4  -1    9.20    3.10
  10   4  -1   10.00    2.80
   9  -4  -1   26.70    3.40
   9  -4  -1   20.40    3.70
   9  -4  -1   17.70    3.50
  -9  -4   1   21.10    3.50
  -9  -4   1   24.50    3.80
   9   4  -1   25.50    3.80
  -9   4   1   20.70    3.40
  -9   4   1   24.90    3.70
   9   4  -1   22.00    3.00
  -9   4   1   25.20    3.20
  -8  -4   1   32.10    3.70
   8  -4  -1   29.40    3.30
   8  -4  -1   29.00    3.30
   8  -4  -1   26.00    3.90
  -8  -4   1   20.80    3.30
   8   4  -1   23.20    3.00
   8   4  -1   26.30    3.30
  -8   4   1   24.60    3.10
   8   4  -1   26.70    3.40
  -8   4   1   21.60    3.30
  -8   4   1   29.50    3.30
  -7  -4   1   56.09    3.70
  -7  -4   1   50.99    4.00
   7  -4  -1   51.79    3.80
  -7  -4   1   49.30    4.10
   7  -4  -1   49.99    4.40
   7  -4  -1   49.00    3.70
  -7  -4   1   50.19    3.90
  -7   4   1   48.10    3.70
   7   4  -1   50.69    3.80
  -7   4   1   52.39    3.80
   7   4  -1   51.49    4.00
  -7   4   1   52.19    4.10
   7   4  -1   57.79    4.10
  -6  -4   1    9.80    2.50
   6  -4  -1   11.30    2.00
   6  -4  -1   10.80    2.20
  -6  -4   1   10.60    2.30
  -6  -4   1    7.80    1.30
  -6  -4   1   12.90    2.60
   6   4  -1   10.20    2.40
  -6   4   1    8.90    2.10
   6   4  -1   13.00    2.60
  -6   4   1   11.70    2.30
  -6   4   1   11.60    2.10
   5  -4  -1   16.80    1.90
  -5  -4   1   14.30    1.40
  -5  -4   1   16.90    1.80
   5  -4  -1   12.70    2.20
  -5  -4   1   12.00    2.10
   5  -4  -1   14.90    1.90
   5  -4  -1   14.30    1.80
  -5  -4   1   13.90    2.30
  -5  -4   1   16.70    2.20
  -5   4   1   17.70    2.20
  -5   4   1   14.50    1.20
  -5   4   1   17.60    2.10
   5   4  -1   15.10    1.40
   5   4  -1   13.90    2.10
  -5   4   1   15.10    1.90
   5   4  -1   15.60    2.10
   5   4  -1   16.90    2.10
   4  -4  -1    8.30    1.30
  -4  -4   1   11.00    2.10
  -4  -4   1    7.20    1.40
   4  -4  -1    7.50    1.10
  -4  -4   1    7.70    1.30
   4  -4  -1    7.00    1.40
   4  -4  -1    7.70    0.90
   4  -4  -1    5.30    1.60
   4  -4  -1    7.00    1.20
  -4  -4   1    7.20    1.30
  -4  -4   1    6.10    1.60
  -4  -4   1    8.10    1.10
   4   4  -1    7.20    1.50
  -4   4   1    7.90    1.50
   4   4  -1    6.30    1.20
  -4   4   1    7.00    1.60
   4   4  -1    8.20    1.50
   4   4  -1    7.10    1.40
  -4   4   1    4.50    1.10
  -4   4   1    7.20    0.90
  -4   4   1    7.70    1.30
   4   4  -1    8.00    1.40
   4   4  -1    5.00    1.00
   4   4  -1    7.40    1.60
  -4   4   1    8.40    1.00
   3  -4  -1  160.38    5.00
  -3  -4   1  168.28    5.60
   3  -4  -1  170.08    5.50
   3  -4  -1  171.88    6.20
   3  -4  -1  167.48    5.40
   3  -4  -1  163.88    5.30
  -3  -4   1  164.58    6.00
  -3  -4   1  162.08    5.60
  -3  -4   1  169.78    6.20
  -3  -4   1  169.48    5.60
   3  -4  -1  156.38    5.10
  -3  -4   1  168.58    5.40
  -3  -4   1  168.08    5.70
   3   4  -1  168.98    6.00
   3   4  -1  167.88    5.40
   3   4  -1  159.78    5.90
  -3   4   1  158.18    5.40
   3   4  -1  174.48    5.80
  -3   4   1  158.98    5.40
   3   4  -1  173.18    5.80
  -3   4   1  168.58    5.20
   3   4  -1  164.78    5.30
  -3   4   1  164.08    5.80
   3   4  -1  171.98    5.70
  -3   4   1  166.68    6.10
   2  -4  -1   13.30    1.10
   2  -4  -1   13.70    1.00
   2  -4  -1   16.90    1.50
  -2  -4   1   16.30    1.50
   2  -4  -1   12.40    1.50
  -2  -4   1   15.20    1.20
  -2  -4   1   15.40    1.70
   2  -4  -1   15.90    0.90
  -2  -4   1   14.80    1.40
   2  -4  -1   14.80    1.60
  -2  -4   1   17.10    1.30
   2  -4  -1   12.90    1.00
  -2  -4   1   18.90    1.50
  -2  -4   1   16.10    1.30
  -2  -4   1   17.20    1.20
  -2  -4   1   14.80    1.40
   2  -4  -1   13.00    1.30
   2  -4  -1   14.10    1.20
  -2  -4   1   14.90    1.40
  -2  -4   1   15.30    1.20
   2  -4  -1   15.40    0.80
   2   4  -1   16.00    1.40
   2   4  -1   17.70    1.60
   2   4  -1   18.60    1.60
   2   4  -1   12.00    1.20
   2   4  -1   15.50    1.10
   2   4  -1   18.60    1.10
  -2   4   1   13.80    1.40
  -2   4   1   14.80    1.30
   2   4  -1   15.00    1.50
  -1  -4   1 1436.36   37.90
  -1  -4   1 1443.06   38.60
   1  -4  -1 1483.35   38.80
  -1  -4   1 1437.06   38.00
  -1  -4   1 1461.15   37.90
   1  -4  -1 1452.65   37.90
   1  -4  -1 1475.95   38.60
  -1  -4   1 1428.36   38.60
   1  -4  -1 1524.65   39.00
  -1  -4   1 1455.55   38.00
  -1  -4   1 1439.76   37.90
  -1  -4   1 1426.56   37.60
   1  -4  -1 1446.76   38.50
   1  -4  -1 1442.66   38.30
  -1  -4   1 1474.55   38.60
   1  -4  -1 1462.15   38.00
  -1  -4   1 1461.25   38.80
   1   4  -1 1452.35   38.30
  -1   4   1 1491.45   38.60
   1   4  -1 1464.55   38.50
   1   4  -1 1424.26   37.60
   1   4  -1 1460.15   38.70
   1   4  -1 1375.16   38.00
  -1   4   1 1467.05   38.80
   1   4  -1 1469.65   38.70
   1   4  -1 1464.65   38.10
   1   4  -1 1432.86   38.50
  -1   4   1 1477.95   37.70
   0  -4  -1   75.29    3.30
   0  -4   1   64.89    3.00
   0  -4   1   70.59    2.30
   0  -4  -1   68.39    2.60
   0  -4   1   65.19    3.20
   0  -4  -1   71.59    3.30
   0  -4   1   67.79    2.60
   0  -4   1   69.69    2.20
   0  -4  -1   64.39    3.10
   0  -4   1   58.89    2.60
   0  -4  -1   72.59    2.50
   0  -4   1   70.59    2.40
   0  -4  -1   64.49    3.00
   0  -4  -1   74.29    3.00
   0  -4  -1   65.89    2.70
   0  -4   1   68.29    2.90
   0  -4   1   66.39    2.40
   0   4   1   64.09    2.80
   0   4  -1   70.09    3.00
   0   4  -1   70.59    3.00
   0   4  -1   69.39    2.50
   0   4   1   73.79    2.20
   0   4  -1   70.09    2.20
   0   4  -1   70.89    2.70
   0   4   1   71.79    3.00
   0   4  -1   69.89    2.50
   0   4   1   67.19    3.00
  -1  -4  -1  662.93   18.40
   1  -4   1  664.23   18.50
   1  -4   1  675.73   18.80
  -1  -4  -1  684.53   17.60
   1  -4   1  649.43   18.60
   1  -4   1  665.63   17.40
   1  -4   1  657.43   17.60
  -1  -4  -1  659.93   17.60
  -1  -4  -1  664.73   17.30
  -1  -4  -1  665.73   17.40
   1  -4   1  663.63   17.50
   1  -4   1  653.83   18.30
  -1  -4  -1  645.04   18.20
   1  -4   1  664.63   17.60
  -1  -4  -1  660.73   17.90
  -1  -4  -1  646.44   18.00
   1  -4   1  660.63   17.60
  -1  -4  -1  646.04   17.50
   1  -4   1  660.23   18.10
  -1  -4  -1  667.13   18.30
   1  -4   1  663.43   18.30
   1  -4   1  665.63   17.40
  -1  -4  -1  660.63   18.30
   1  -4   1  667.23   17.50
   1   4   1  662.03   17.80
   1   4   1  668.33   17.70
   1   4   1  657.13   18.30
  -1   4  -1  675.33   17.70
  -1   4  -1  685.23   18.40
  -1   4  -1  625.54   17.90
  -1   4  -1  674.03   18.20
  -1   4  -1  658.13   18.50
   1   4   1  663.63   18.50
  -1   4  -1  663.73   17.70
   1   4   1  661.23   17.70
   2  -4   1  130.69    5.10
  -2  -4  -1  140.09    4.60
  -2  -4  -1  141.39    5.10
   2  -4   1  142.79    5.20
   2  -4   1  134.09    4.40
  -2  -4  -1  129.69    4.90
  -2  -4  -1  138.19    4.40
   2  -4   1  138.89    4.30
   2  -4   1  143.29    4.30
   2  -4   1  131.49    4.60
  -2  -4  -1  144.09    4.50
  -2  -4  -1  145.99    5.10
  -2  -4  -1  140.49    5.00
   2  -4   1  130.49    4.90
   2  -4   1  142.59    4.40
   2  -4   1  140.99    5.30
  -2  -4  -1  145.99    4.60
  -2  -4  -1  139.49    4.00
   2  -4   1  143.99    4.60
  -2  -4  -1  134.39    5.00
  -2  -4  -1  150.68    4.50
  -2   4  -1  141.79    4.60
  -2   4  -1  143.39    5.10
   2   4   1  138.09    4.10
   2   4   1  139.69    5.20
  -2   4  -1  142.99    5.20
   2   4   1  142.09    5.10
   2   4   1  147.29    4.70
   2   4   1  143.59    4.70
   2   4   1  137.39    4.10
  -2   4  -1  139.69    4.70
   2   4   1  144.09    4.00
  -2   4  -1  141.99    4.60
   2   4   1  139.19    5.00
   2   4   1  136.29    4.70
  -2   4  -1  136.19    3.90
  -3  -4  -1   74.89    2.40
   3  -4   1   70.89    2.90
  -3  -4  -1   76.79    3.60
  -3  -4  -1   72.39    2.60
  -3  -4  -1   84.39    3.50
  -3  -4  -1   71.39    3.20
   3  -4   1   75.19    3.10
   3  -4   1   74.79    2.90
  -3  -4  -1   75.09    3.10
  -3  -4  -1   70.59    3.50
   3  -4   1   73.49    3.10
   3  -4   1   77.69    2.90
   3  -4   1   71.59    3.60
   3   4   1   73.59    3.50
  -3   4  -1   72.89    2.90
  -3   4  -1   60.19    2.90
   3   4   1   77.29    2.60
  -3   4  -1   70.39    3.60
   3   4   1   74.09    2.40
  -3   4  -1   72.29    3.10
   3   4   1   78.49    3.30
   3   4   1   73.69    3.80
   3   4   1   73.89    2.90
   3   4   1   76.79    3.50
  -3   4  -1   75.49    2.60
  -3   4  -1   70.59    3.40
   3   4   1   78.59    3.30
   3   4   1   74.39    3.50
  -3   4  -1   74.09    3.00
   4  -4   1   15.00    1.50
   4  -4   1   17.20    1.80
   4  -4   1   15.90    2.10
  -4  -4  -1   18.40    1.70
  -4  -4  -1   18.70    2.10
  -4  -4  -1   17.60    1.20
  -4  -4  -1   17.50    1.80
  -4  -4  -1   15.90    2.00
   4  -4   1   17.40    1.70
  -4  -4  -1   17.20    1.70
   4  -4   1   17.90    1.60
   4  -4   1   17.10    1.40
   4   4   1   17.50    1.90
   4   4   1   17.60    1.80
  -4   4  -1   16.00    1.70
  -4   4  -1   16.10    1.40
  -4   4  -1   16.20    1.40
   4   4   1   18.10    1.50
  -4   4  -1   17.60    1.70
   4   4   1   16.10    1.80
   4   4   1   21.10    2.00
  -4   4  -1   19.50    1.60
  -4   4  -1   16.60    2.00
  -4   4  -1   19.40    2.00
  -5  -4  -1   76.59    3.90
   5  -4   1   85.29    3.90
  -5  -4  -1   86.19    4.50
   5  -4   1   90.29    4.20
  -5  -4  -1   81.29    4.40
   5  -4   1   83.19    4.60
   5  -4   1   71.39    5.00
  -5  -4  -1   86.59    4.30
   5   4   1   82.29    4.30
  -5   4  -1   85.99    4.20
  -5   4  -1   85.19    4.50
  -5   4  -1   84.59    3.30
   5   4   1   87.89    4.30
  -5   4  -1   80.69    4.20
   5   4   1   78.29    4.20
   6  -4   1    6.90    2.20
   6  -4   1    5.00    1.90
  -6  -4  -1   11.10    2.30
  -6  -4  -1    9.40    2.30
  -6  -4  -1    6.50    2.10
   6  -4   1    6.50    1.80
   6   4   1    9.40    2.30
  -6   4  -1    7.70    2.10
  -6   4  -1    5.70    2.00
   6   4   1    7.40    1.60
   6   4   1   10.40    2.20
  -6   4  -1    4.80    2.00
  -7  -4  -1   69.59    5.20
  -7  -4  -1   70.49    4.70
   7  -4   1   75.49    4.30
   7  -4   1   71.09    5.00
  -7  -4  -1   73.69    4.90
   7  -4   1   71.09    4.50
  -7   4  -1   63.79    4.40
  -7   4  -1   76.59    4.90
   7   4   1   68.99    4.30
   7   4   1   61.69    4.40
   7   4   1   68.19    5.10
  -7   4  -1   72.99    4.50
  -8  -4  -1    2.40    1.90
  -8  -4  -1    1.90    2.30
  -8  -4  -1    1.50    2.00
   8  -4   1   -0.70    2.50
  -8  -4  -1    1.90    1.80
   8  -4   1   -0.90    1.80
   8  -4   1   -0.60    1.70
  -8   4  -1    0.70    1.90
   8   4   1    3.20    1.70
  -8   4  -1    2.90    2.10
   8   4   1   -1.70    1.80
   8   4   1    1.30    2.00
  -8   4  -1   -1.20    1.50
   9  -4   1   -3.80    2.80
   9  -4   1    0.30    2.20
   9  -4   1    2.00    2.20
  -9  -4  -1    2.50    2.30
  -9  -4  -1    3.50    2.10
   9  -4   1   -2.10    2.20
  -9   4  -1    1.00    1.80
  -9   4  -1    0.30    1.90
   9   4   1    1.70    1.80
  -9   4  -1    0.40    1.90
 -10  -4  -1   21.60    3.70
  10  -4   1    8.50    3.80
 -10  -4  -1   13.20    3.60
  10  -4   1   15.80    3.30
 -10   4  -1   12.30    3.60
  10   4   1   18.90    3.60
 -10   4  -1   14.30    3.70
 -10   4  -1   10.50    3.10
  10   4   1   16.30    3.20
  10  -5  -1   -2.20    2.20
 -10  -5   1    2.10    2.90
  10  -5  -1    0.20    2.30
  10  -5  -1    2.40    3.50
 -10  -5   1    2.30    2.40
  10  -5  -1   -0.30    2.70
 -10   5   1   -1.10    2.20
 -10   5   1   -1.50    2.00
  10   5  -1    2.90    2.20
  10   5  -1    4.90    2.60
 -10   5   1    1.50    2.30
   9  -5  -1   -1.70    2.00
   9  -5  -1    2.00    2.20
  -9  -5   1    2.80    2.30
  -9  -5   1   -2.10    2.90
   9  -5  -1   -4.20    2.00
   9   5  -1    1.40    1.70
  -9   5   1    1.50    2.10
   9   5  -1    0.60    2.40
  -9   5   1    0.10    1.80
  -9   5   1    1.90    2.30
   8  -5  -1    2.00    2.10
  -8  -5   1    0.50    1.70
  -8  -5   1    1.60    1.90
   8  -5  -1    4.10    2.60
   8  -5  -1   -1.80    1.70
  -8  -5   1    2.70    2.30
  -8  -5   1    0.90    1.80
  -8   5   1    4.40    2.20
   8   5  -1   -2.90    1.80
   8   5  -1    0.00    1.60
   8   5  -1    6.90    2.60
  -8   5   1    1.70    1.70
  -8   5   1    1.30    2.20
   7  -5  -1   36.20    3.20
  -7  -5   1   37.50    3.80
  -7  -5   1   39.40    3.70
  -7  -5   1   33.10    3.70
   7  -5  -1   38.80    4.10
   7  -5  -1   38.10    3.50
   7   5  -1   38.40    3.60
  -7   5   1   39.10    3.90
  -7   5   1   34.40    3.50
   7   5  -1   42.40    3.50
   7   5  -1   37.00    3.60
  -7   5   1   38.70    3.40
   6  -5  -1   15.50    2.30
  -6  -5   1   23.00    2.80
  -6  -5   1   16.30    2.80
  -6  -5   1   16.90    2.70
   6  -5  -1   16.00    2.70
   6  -5  -1   15.40    2.30
  -6   5   1   17.30    2.70
   6   5  -1   18.20    2.60
  -6   5   1   16.80    2.50
   6   5  -1   15.80    2.50
  -6   5   1   13.10    2.30
   6   5  -1   22.90    2.60
   5  -5  -1   10.90    2.30
   5  -5  -1   14.80    2.00
   5  -5  -1   11.30    1.80
  -5  -5   1   13.10    2.70
  -5  -5   1   20.10    2.30
  -5  -5   1   13.00    2.30
  -5  -5   1   16.20    1.60
  -5   5   1   13.30    2.30
  -5   5   1   17.30    2.10
   5   5  -1   17.20    2.20
   5   5  -1   15.70    2.10
  -5   5   1   17.90    2.10
   5   5  -1   15.40    2.10
   5   5  -1   12.50    2.20
  -4  -5   1   46.50    2.70
   4  -5  -1   47.70    2.70
   4  -5  -1   46.10    3.30
  -4  -5   1   46.00    3.20
  -4  -5   1   50.59    2.80
   4  -5  -1   47.30    2.50
  -4  -5   1   48.80    3.30
   4  -5  -1   46.50    2.60
  -4  -5   1   48.20    2.40
   4  -5  -1   46.20    2.20
  -4  -5   1   50.39    3.00
   4  -5  -1   44.60    2.20
  -4   5   1   47.00    2.70
  -4   5   1   49.10    3.00
   4   5  -1   46.00    2.80
   4   5  -1   44.40    3.00
  -4   5   1   41.80    3.10
  -4   5   1   48.00    2.30
   4   5  -1   48.50    3.20
   4   5  -1   52.79    3.10
  -4   5   1   42.80    2.60
  -3  -5   1   40.60    2.30
   3  -5  -1   44.00    2.20
  -3  -5   1   40.00    2.40
  -3  -5   1   38.90    2.90
   3  -5  -1   45.80    3.00
  -3  -5   1   41.80    2.40
  -3  -5   1   38.90    2.20
   3  -5  -1   51.19    2.40
  -3  -5   1   39.40    2.70
   3  -5  -1   40.80    2.10
   3   5  -1   39.90    2.70
   3   5  -1   41.80    2.40
  -3   5   1   48.10    2.70
   3   5  -1   41.70    2.80
   3   5  -1   43.40    2.40
  -3   5   1   45.60    2.30
  -3   5   1   50.39    2.30
   3   5  -1   38.80    2.20
  -3   5   1   44.50    3.00
   3   5  -1   38.40    2.50
  -3   5   1   41.60    2.20
   3   5  -1   39.00    2.00
   2  -5  -1   35.40    1.80
   2  -5  -1   37.10    1.70
   2  -5  -1   32.90    1.70
   2  -5  -1   35.60    2.50
  -2  -5   1   37.30    2.00
  -2  -5   1   34.20    2.20
   2  -5  -1   38.60    1.70
  -2  -5   1   36.20    1.90
  -2  -5   1   36.50    2.60
  -2  -5   1   39.00    2.10
   2  -5  -1   34.70    2.00
   2   5  -1   40.30    2.20
  -2   5   1   37.40    2.40
  -2   5   1   35.80    1.80
   2   5  -1   38.20    2.10
   2   5  -1   35.20    2.40
   2   5  -1   37.60    2.50
   2   5  -1   38.20    1.60
   2   5  -1   35.70    2.10
  -2   5   1   37.30    2.10
   2   5  -1   38.50    2.00
  -2   5   1   34.50    2.50
  -1  -5   1 1669.23   43.80
   1  -5  -1 1612.84   44.50
  -1  -5   1 1631.34   44.60
  -1  -5   1 1651.13   43.70
   1  -5  -1 1700.43   44.70
   1  -5  -1 1647.54   44.50
  -1  -5   1 1730.03   44.90
  -1  -5   1 1660.33   44.10
  -1  -5   1 1658.53   44.00
   1  -5  -1 1689.33   44.10
   1  -5  -1 1709.13   45.30
  -1  -5   1 1691.83   45.10
  -1  -5   1 1651.93   43.60
  -1  -5   1 1619.94   43.90
   1  -5  -1 1655.63   43.90
   1  -5  -1 1729.03   43.60
  -1   5   1 1737.33   44.70
  -1   5   1 1698.33   44.20
   1   5  -1 1693.43   44.90
   1   5  -1 1731.13   44.70
   1   5  -1 1677.43   45.00
   1   5  -1 1700.23   44.20
  -1   5   1 1700.93   43.80
   1   5  -1 1664.93   44.10
  -1   5   1 1744.63   45.10
  -1   5   1 1673.63   43.70
   1   5  -1 1690.43   43.90
  -1   5   1 1736.13   44.80
   0  -5   1   62.39    2.60
   0  -5   1   63.89    3.10
   0  -5  -1   62.49    3.10
   0  -5   1   62.99    3.20
   0  -5   1   58.29    2.00
   0  -5   1   59.29    2.20
   0  -5  -1   65.79    2.10
   0  -5  -1   66.19    2.40
   0  -5   1   58.19    2.50
   0  -5   1   60.39    2.30
   0  -5  -1   63.09    3.00
   0  -5  -1   63.49    2.60
   0  -5  -1   63.19    2.90
   0  -5  -1   67.59    3.10
   0  -5  -1   64.09    2.10
   0  -5  -1   63.79    2.70
   0  -5   1   58.89    2.00
   0  -5   1   60.29    2.40
   0  -5  -1   58.09    2.70
   0   5   1   63.59    3.00
   0   5   1   67.69    2.80
   0   5   1   62.49    2.20
   0   5  -1   59.99    3.00
   0   5  -1   61.89    2.70
   0   5   1   66.19    2.30
   0   5   1   65.69    3.10
   0   5   1   66.39    2.40
   0   5  -1   62.09    2.40
   0   5  -1   59.59    3.00
   0   5  -1   58.49    2.40
   0   5  -1   59.89    2.20
  -1  -5  -1 1513.05   40.10
  -1  -5  -1 1545.65   40.40
  -1  -5  -1 1462.75   39.90
   1  -5   1 1528.15   39.70
  -1  -5  -1 1465.05   39.20
  -1  -5  -1 1437.66   38.90
   1  -5   1 1464.15   39.00
   1  -5   1 1502.55   38.60
   1  -5   1 1486.55   38.70
   1  -5   1 1445.76   39.10
   1  -5   1 1605.24   38.80
  -1  -5  -1 1487.35   38.90
  -1  -5  -1 1460.25   39.60
  -1  -5  -1 1497.75   38.90
  -1  -5  -1 1466.15   39.70
   1  -5   1 1516.35   40.50
   1  -5   1 1482.35   39.00
   1  -5   1 1431.76   39.60
   1  -5   1 1483.15   38.80
  -1   5  -1 1472.25   39.90
   1   5   1 1489.35   40.10
   1   5   1 1496.65   39.80
  -1   5  -1 1492.25   39.10
  -1   5  -1 1491.35   39.10
   1   5   1 1495.75   39.10
  -1   5  -1 1490.25   39.10
  -1   5  -1 1502.05   39.80
   1   5   1 1495.45   39.60
  -1   5  -1 1538.65   40.20
   1   5   1 1496.55   39.10
   2  -5   1  782.42   21.40
  -2  -5  -1  801.62   21.50
  -2  -5  -1  803.12   22.00
   2  -5   1  813.32   23.20
   2  -5   1  804.72   21.50
   2  -5   1  777.02   21.20
  -2  -5  -1  820.82   22.70
  -2  -5  -1  823.12   21.80
   2  -5   1  784.02   22.00
   2  -5   1  815.72   21.80
  -2  -5  -1  813.72   21.80
  -2  -5  -1  840.12   22.70
   2  -5   1  810.02   21.30
  -2  -5  -1  822.72   21.90
   2  -5   1  809.92   22.60
   2  -5   1  785.92   21.60
   2   5   1  821.32   22.80
  -2   5  -1  811.72   22.20
   2   5   1  808.92   22.60
  -2   5  -1  800.82   21.80
  -2   5  -1  804.92   22.80
  -2   5  -1  809.52   21.30
  -2   5  -1  795.42   21.80
  -2   5  -1  824.12   22.60
   2   5   1  816.42   22.00
   2   5   1  799.42   21.90
   2   5   1  791.12   21.90
  -3  -5  -1    7.00    1.10
  -3  -5  -1    4.80    1.10
   3  -5   1    6.90    1.20
  -3  -5  -1    3.70    1.30
  -3  -5  -1    5.80    1.60
  -3  -5  -1    6.80    1.30
  -3  -5  -1    8.20    1.80
   3  -5   1    8.30    1.70
   3  -5   1    6.90    1.20
   3  -5   1    5.70    1.00
   3  -5   1    7.90    1.00
   3  -5   1    7.80    1.10
  -3   5  -1    6.70    1.20
   3   5   1    5.60    1.60
  -3   5  -1    5.40    1.30
   3   5   1    4.60    0.90
  -3   5  -1    6.90    1.60
   3   5   1    5.70    1.50
   3   5   1    6.10    1.40
   3   5   1    6.90    1.40
  -3   5  -1    7.10    1.20
  -3   5  -1    6.90    1.40
  -4  -5  -1   10.10    2.20
   4  -5   1    7.40    1.30
  -4  -5  -1    9.00    1.80
  -4  -5  -1    6.10    1.40
   4  -5   1    7.80    1.20
   4  -5   1    7.10    1.30
   4  -5   1    6.60    1.40
   4  -5   1    6.70    1.90
  -4  -5  -1    5.50    0.80
  -4  -5  -1    6.10    1.40
   4  -5   1   10.10    1.40
  -4  -5  -1    6.50    1.80
   4   5   1    5.30    1.60
  -4   5  -1    2.80    1.10
  -4   5  -1    8.60    1.80
  -4   5  -1    8.00    1.80
   4   5   1    7.70    1.70
   4   5   1    6.40    1.70
  -4   5  -1    9.20    2.30
  -4   5  -1    8.80    1.20
   4   5   1    8.30    1.70
  -4   5  -1    7.00    1.60
  -5  -5  -1   34.50    3.00
  -5  -5  -1   32.70    3.20
   5  -5   1   33.20    2.50
  -5  -5  -1   32.70    2.80
   5  -5   1   35.40    4.10
   5  -5   1   34.40    2.70
  -5   5  -1   35.80    3.00
  -5   5  -1   36.50    2.20
  -5   5  -1   34.60    2.70
   5   5   1   35.50    3.00
   5   5   1   30.60    2.90
   5   5   1   34.10    2.80
  -5   5  -1   35.70    3.20
  -6  -5  -1  166.08    7.40
   6  -5   1  168.48    6.50
  -6  -5  -1  158.78    7.30
   6  -5   1  164.28    6.80
   6  -5   1  164.18    7.60
   6   5   1  171.78    7.00
  -6   5  -1  161.58    6.80
  -6   5  -1  167.18    7.50
  -6   5  -1  168.88    7.10
   6   5   1  163.78    7.10
   7  -5   1    8.60    2.50
   7  -5   1   11.70    2.50
   7  -5   1    7.90    2.90
  -7  -5  -1   11.40    2.70
  -7  -5  -1   12.50    2.50
  -7  -5  -1   10.50    2.50
  -7  -5  -1    9.00    2.50
  -7   5  -1   13.10    2.80
  -7   5  -1   12.00    2.70
  -7   5  -1    9.20    2.40
   7   5   1   13.90    2.80
   7   5   1   13.30    2.60
   7   5   1   12.00    2.40
   8  -5   1   45.40    4.00
  -8  -5  -1   42.40    4.00
   8  -5   1   39.00    3.80
   8  -5   1   41.60    4.30
  -8  -5  -1   37.80    4.00
   8  -5   1   44.60    4.70
  -8  -5  -1   34.70    3.80
  -8  -5  -1   39.70    3.70
  -8   5  -1   44.20    3.90
  -8   5  -1   38.70    3.90
   8   5   1   39.00    3.80
   8   5   1   40.80    3.90
   8   5   1   41.80    3.80
  -8   5  -1   44.10    4.30
  -9  -5  -1    2.30    2.20
   9  -5   1    1.00    2.80
   9  -5   1    3.90    2.50
   9  -5   1    2.00    2.80
   9  -5   1    2.80    2.80
  -9  -5  -1    8.80    3.10
   9   5   1    0.30    1.80
  -9   5  -1    5.40    2.70
   9   5   1    3.30    2.40
  -9   5  -1    5.40    2.20
 -10  -5  -1    6.10    3.10
  10  -5   1    6.20    2.70
  10  -5   1    5.90    3.80
 -10  -5  -1    6.80    3.00
 -10   5  -1    9.10    2.80
  10   5   1    8.50    3.00
  10   5   1    5.40    2.90
 -10   5  -1    1.50    2.50
 -10   5  -1    7.80    3.00
  10  -6  -1   -2.40    3.20
  10  -6  -1   -3.70    2.70
 -10  -6   1    1.40    2.50
  10  -6  -1    3.50    3.00
 -10  -6   1    3.00    2.40
  10   6  -1    2.50    2.60
  10   6  -1    1.90    2.00
 -10   6   1    2.30    2.70
 -10   6   1   -0.80    2.50
 -10   6   1    0.80    2.10
   9  -6  -1    3.60    3.00
  -9  -6   1    7.20    3.00
  -9  -6   1    3.80    2.90
   9  -6  -1    0.70    2.30
   9  -6  -1    1.90    2.50
   9  -6  -1   -2.80    2.30
  -9   6   1    2.00    2.20
  -9   6   1    4.80    2.40
   9   6  -1    2.70    2.20
   9   6  -1    3.40    2.30
  -9   6   1    1.20    2.30
  -8  -6   1   58.09    4.90
  -8  -6   1   62.09    5.00
  -8  -6   1   58.89    4.90
   8  -6  -1   60.89    4.70
   8  -6  -1   65.59    5.50
   8  -6  -1   59.29    4.50
  -8  -6   1   60.09    4.60
  -8   6   1   59.79    5.20
   8   6  -1   60.49    4.80
  -8   6   1   59.99    4.60
  -8   6   1   56.39    4.50
   8   6  -1   60.59    5.10
   8   6  -1   60.19    4.70
  -7  -6   1   20.90    3.20
  -7  -6   1   20.90    3.20
   7  -6  -1   19.70    3.30
  -7  -6   1   24.60    3.50
   7  -6  -1   14.70    2.90
   7  -6  -1   18.70    2.70
  -7   6   1   16.60    3.10
  -7   6   1   21.60    3.10
  -7   6   1   20.50    2.90
   7   6  -1   16.40    2.90
   7   6  -1   16.90    3.20
   7   6  -1   19.60    3.00
  -6  -6   1   51.69    4.30
  -6  -6   1   45.80    3.90
   6  -6  -1   39.90    4.10
  -6  -6   1   54.69    4.20
   6  -6  -1   47.70    3.60
   6  -6  -1   46.90    3.40
   6   6  -1   40.30    3.80
   6   6  -1   42.10    3.80
  -6   6   1   52.59    3.90
   6   6  -1   48.40    3.60
  -6   6   1   47.60    3.50
  -6   6   1   45.70    4.00
  -5  -6   1   37.80    3.30
  -5  -6   1   33.00    3.80
   5  -6  -1   33.20    3.50
  -5  -6   1   34.00    2.70
   5  -6  -1   40.20    2.90
   5  -6  -1   31.70    2.70
   5   6  -1   36.10    3.00
  -5   6   1   39.40    3.40
  -5   6   1   38.00    2.80
   5   6  -1   31.30    3.20
  -4  -6   1  112.09    4.90
  -4  -6   1  107.19    4.20
   4  -6  -1  108.19    4.40
  -4  -6   1  106.09    5.30
  -4  -6   1  114.39    5.50
   4  -6  -1  106.29    4.40
   4  -6  -1  109.89    4.50
   4  -6  -1  106.99    5.60
   4   6  -1  110.59    4.80
   4   6  -1  102.29    5.20
  -4   6   1  105.59    4.50
   4   6  -1  103.99    5.20
  -4   6   1  119.19    5.50
  -4   6   1  107.89    4.20
   4   6  -1  106.99    4.90
  -4   6   1  113.29    5.10
  -3  -6   1   17.00    1.90
  -3  -6   1   13.70    1.80
  -3  -6   1   13.40    2.10
   3  -6  -1   11.80    2.00
  -3  -6   1   14.60    1.40
   3  -6  -1   16.60    1.50
   3  -6  -1   12.70    1.00
  -3  -6   1   14.70    1.60
   3  -6  -1   13.30    1.70
   3  -6  -1   14.20    1.40
   3  -6  -1   14.80    1.40
  -3  -6   1   15.80    2.20
   3  -6  -1   15.50    1.50
   3  -6  -1   15.90    1.00
   3   6  -1   13.50    2.10
  -3   6   1   14.80    2.10
  -3   6   1   13.40    1.60
  -3   6   1   16.20    1.70
  -3   6   1   19.20    2.00
   3   6  -1   15.20    1.80
   3   6  -1   10.20    2.10
   3   6  -1   13.00    1.60
  -3   6   1   16.50    1.50
  -2  -6   1  317.67   10.50
   2  -6  -1  319.07    9.30
  -2  -6   1  306.77    9.50
   2  -6  -1  313.17    9.20
   2  -6  -1  316.37   10.30
   2  -6  -1  320.07    9.10
  -2  -6   1  302.77    9.40
  -2  -6   1  317.57    9.20
   2  -6  -1  331.97    9.20
  -2  -6   1  319.47   10.00
  -2  -6   1  317.87    9.60
  -2   6   1  315.57    9.20
   2   6  -1  320.77    9.40
  -2   6   1  326.87   10.20
   2   6  -1  319.17   10.50
  -2   6   1  320.67   10.50
   2   6  -1  316.97    9.60
   2   6  -1  329.27   10.30
   2   6  -1  318.47    9.70
  -2   6   1  325.27    9.20
  -2   6   1  325.97    9.90
  -2   6   1  328.77    9.20
  -1  -6   1  621.34   16.90
  -1  -6   1  642.94   18.20
   1  -6  -1  643.74   18.60
   1  -6  -1  603.24   17.70
   1  -6  -1  640.64   16.80
  -1  -6   1  606.64   17.00
   1  -6  -1  626.04   17.10
  -1  -6   1  616.24   17.20
   1  -6  -1  653.13   18.00
   1  -6  -1  613.44   17.40
  -1  -6   1  593.74   16.80
  -1  -6   1  636.14   18.50
  -1  -6   1  639.74   17.30
  -1   6   1  651.73   18.20
   1   6  -1  626.34   17.40
   1   6  -1  633.44   17.10
  -1   6   1  658.03   18.10
   1   6  -1  637.74   18.40
   1   6  -1  617.24   17.30
  -1   6   1  642.84   17.00
  -1   6   1  631.94   17.40
   1   6  -1  620.44   17.90
   0  -6  -1   36.00    1.50
   0  -6  -1   37.70    1.90
   0  -6   1   33.90    1.60
   0  -6  -1   37.40    2.50
   0  -6   1   32.60    1.70
   0  -6  -1   36.20    2.00
   0  -6  -1   33.30    2.30
   0  -6   1   35.60    1.90
   0  -6  -1   36.80    1.60
   0  -6   1   36.50    2.20
   0  -6   1   33.80    2.00
   0  -6  -1   37.20    1.80
   0  -6   1   32.30    2.50
   0  -6   1   36.10    1.80
   0   6   1   39.70    1.70
   0   6   1   36.00    1.70
   0   6   1   35.50    2.40
   0   6   1   36.00    2.00
   0   6   1   38.50    2.50
   0   6  -1   33.50    2.30
   0   6   1   37.10    2.20
   0   6  -1   36.40    2.50
   0   6  -1   31.10    2.10
   0   6  -1   33.00    1.80
  -1  -6  -1  407.86   12.10
   1  -6   1  383.46   11.70
   1  -6   1  391.96   11.90
  -1  -6  -1  402.66   11.10
   1  -6   1  389.26   10.90
   1  -6   1  402.96   11.20
   1  -6   1  394.56   10.90
  -1  -6  -1  406.66   12.40
   1  -6   1  398.86   12.70
  -1  -6  -1  393.16   11.20
   1  -6   1  388.06   11.10
  -1  -6  -1  384.06   11.00
  -1  -6  -1  400.76   11.40
  -1  -6  -1  407.16   11.20
  -1  -6  -1  402.16   11.90
   1   6   1  404.86   11.30
   1   6   1  404.36   11.20
  -1   6  -1  399.86   12.20
  -1   6  -1  401.16   11.40
   1   6   1  404.56   12.10
   1   6   1  406.36   11.40
  -1   6  -1  398.36   11.30
   1   6   1  395.36   12.40
  -1   6  -1  398.66   12.10
  -2  -6  -1   53.99    2.70
   2  -6   1   52.49    3.10
   2  -6   1   54.99    2.20
   2  -6   1   52.79    2.20
   2  -6   1   55.09    2.20
  -2  -6  -1   60.49    3.40
  -2  -6  -1   56.29    2.20
   2  -6   1   53.89    3.50
  -2  -6  -1   58.59    3.30
   2  -6   1   57.99    2.60
  -2  -6  -1   56.99    2.90
  -2  -6  -1   55.89    2.60
   2  -6   1   57.59    2.50
  -2  -6  -1   59.69    2.60
   2   6   1   58.29    3.20
  -2   6  -1   56.79    3.20
  -2   6  -1   61.99    3.50
  -2   6  -1   56.89    2.60
   2   6   1   57.19    2.70
   2   6   1   59.49    2.70
  -2   6  -1   56.79    2.30
  -2   6  -1   58.09    3.00
   2   6   1   61.79    2.80
   2   6   1   60.79    3.50
  -3  -6  -1  342.87   10.30
   3  -6   1  343.97   10.10
  -3  -6  -1  321.97   10.10
  -3  -6  -1  320.57   10.90
   3  -6   1  335.07    9.40
   3  -6   1  335.57   10.00
   3  -6   1  344.47   11.70
   3  -6   1  283.57   10.60
  -3  -6  -1  321.87   11.00
   3  -6   1  342.07    9.70
  -3  -6  -1  335.97    9.90
  -3  -6  -1  309.57    9.70
   3  -6   1  351.46   11.20
   3   6   1  326.87   10.20
   3   6   1  330.87   11.00
  -3   6  -1  341.97   10.20
  -3   6  -1  337.97   10.20
  -3   6  -1  345.37   10.30
   3   6   1  335.47   10.40
   3   6   1  330.97   10.90
  -3   6  -1  335.47   11.20
   3   6   1  347.27   10.30
  -3   6  -1  342.57   10.90
  -4  -6  -1  437.36   13.30
  -4  -6  -1  410.06   12.10
   4  -6   1  431.16   14.20
  -4  -6  -1  445.36   14.10
   4  -6   1  441.06   13.10
   4  -6   1  422.36   14.50
  -4  -6  -1  438.26   14.00
   4  -6   1  428.16   12.60
  -4   6  -1  421.16   12.80
  -4   6  -1  448.26   13.80
   4   6   1  442.46   14.00
   4   6   1  456.75   13.40
   4   6   1  431.86   13.90
  -4   6  -1  426.06   13.10
   4   6   1  438.66   13.50
  -4   6  -1  428.26   14.10
  -5  -6  -1  961.50   27.10
   5  -6   1  975.10   28.10
  -5  -6  -1  907.41   27.50
   5  -6   1  977.20   28.40
   5  -6   1  942.51   26.20
  -5  -6  -1  913.81   27.60
   5  -6   1  990.60   26.90
   5   6   1  931.61   27.50
   5   6   1  925.01   27.20
  -5   6  -1  959.00   27.90
  -5   6  -1  924.81   25.90
  -5   6  -1  978.90   27.40
   5   6   1  937.51   27.00
  -5   6  -1  937.01   26.80
  -6  -6  -1 1433.66   40.50
   6  -6   1 1450.25   39.70
   6  -6   1 1442.66   41.10
   6  -6   1 1412.46   39.00
  -6  -6  -1 1466.15   40.00
  -6  -6  -1 1345.37   40.20
   6  -6   1 1439.96   41.20
  -6   6  -1 1424.96   40.60
   6   6   1 1434.76   40.30
   6   6   1 1440.46   40.20
  -6   6  -1 1407.46   39.60
  -6   6  -1 1430.46   40.00
   6   6   1 1428.26   39.80
  -7  -6  -1  338.97   12.60
   7  -6   1  350.46   13.40
   7  -6   1  327.27   11.60
   7  -6   1  360.46   12.30
   7  -6   1  352.06   13.60
  -7  -6  -1  345.27   12.40
  -7  -6  -1  344.87   12.90
   7   6   1  333.07   12.50
  -7   6  -1  351.06   12.50
  -7   6  -1  350.56   13.10
   7   6   1  333.97   12.20
  -7   6  -1  336.07   12.10
   7   6   1  325.17   12.40
   8  -6   1  579.94   20.10
   8  -6   1  573.14   20.20
  -8  -6  -1  561.04   19.00
   8  -6   1  623.34   19.10
  -8  -6  -1  585.64   19.40
   8  -6   1  579.74   18.30
  -8  -6  -1  579.14   19.60
  -8  -6  -1  562.54   18.70
  -8   6  -1  585.84   19.10
   8   6   1  559.04   19.20
  -8   6  -1  566.04   19.70
  -8   6  -1  557.14   18.70
   8   6   1  582.04   19.20
   8   6   1  567.44   18.90
  -9  -6  -1   21.70    4.00
  -9  -6  -1   13.00    3.80
   9  -6   1   11.50    3.30
   9  -6   1   12.10    4.30
   9  -6   1   17.10    3.30
   9  -6   1   12.70    3.80
  -9   6  -1   20.10    3.60
  -9   6  -1   15.20    3.10
   9   6   1   22.80    3.30
   9   6   1   19.10    3.70
   9   6   1   16.30    3.80
  -9   6  -1   19.00    3.60
  10  -6   1    3.70    3.90
  10  -6   1    3.70    3.40
 -10  -6  -1   10.70    3.50
 -10  -6  -1   16.90    3.90
  10  -6   1    7.30    3.30
 -10   6  -1    7.00    3.40
 -10   6  -1    9.10    2.80
 -10   6  -1    8.30    3.00
  10   6   1    4.50    2.40
  10   6   1    8.00    3.10
   9  -7  -1   56.79    4.80
   9  -7  -1   33.20    5.00
  -9  -7   1   37.00    4.60
   9  -7  -1   41.80    5.20
  -9  -7   1   46.80    4.80
   9   7  -1   46.00    4.50
   9   7  -1   34.30    4.40
  -9   7   1   43.90    4.80
  -9   7   1   41.00    4.20
   9   7  -1   40.70    4.40
  -9   7   1   36.10    4.30
   8  -7  -1   10.90    2.90
   8  -7  -1   10.60    3.70
  -8  -7   1    6.40    3.00
  -8  -7   1    8.20    3.10
  -8  -7   1   10.40    3.10
   8   7  -1    8.40    3.10
  -8   7   1   11.40    3.10
   8   7  -1    7.10    3.00
   8   7  -1   11.00    2.90
  -8   7   1    7.20    2.70
   7  -7  -1  469.45   15.60
  -7  -7   1  470.95   17.10
  -7  -7   1  500.85   16.80
   7  -7  -1  503.85   17.90
   7  -7  -1  522.85   16.30
  -7  -7   1  500.85   17.20
   7  -7  -1  518.15   17.80
  -7   7   1  499.05   17.50
   7   7  -1  519.95   17.10
   7   7  -1  482.15   16.70
   7   7  -1  471.65   16.10
  -7   7   1  483.85   16.50
  -7   7   1  503.75   16.20
   6  -7  -1   27.20    3.60
  -6  -7   1   21.90    3.10
  -6  -7   1   25.60    3.20
   6  -7  -1   23.90    2.70
  -6  -7   1   27.60    3.40
   6  -7  -1   27.10    2.50
  -6   7   1   30.00    3.30
  -6   7   1   23.40    3.30
  -6   7   1   23.30    2.80
   6   7  -1   22.50    2.90
   6   7  -1   19.50    3.10
   6   7  -1   23.50    3.20
  -5  -7   1  968.70   28.60
  -5  -7   1  958.40   28.70
   5  -7  -1  974.70   27.30
  -5  -7   1 1003.00   28.00
   5  -7  -1  954.90   27.00
   5  -7  -1  956.90   28.80
   5   7  -1  971.70   28.40
   5   7  -1  958.90   28.40
  -5   7   1  980.70   28.10
  -5   7   1  982.00   27.30
   5   7  -1  966.80   28.00
  -5   7   1  962.00   28.80
   4  -7  -1   18.20    1.80
  -4  -7   1   15.80    2.20
   4  -7  -1   14.50    3.30
  -4  -7   1   18.50    2.70
   4  -7  -1   18.20    1.90
  -4  -7   1   17.00    1.90
  -4  -7   1   17.60    3.60
   4   7  -1   11.80    2.40
  -4   7   1   17.10    1.90
   4   7  -1   14.90    2.10
   4   7  -1   16.10    2.60
  -4   7   1   19.00    2.90
   4   7  -1   14.80    2.20
  -4   7   1   17.20    2.00
   3  -7  -1  327.47   10.00
  -3  -7   1  343.17   10.60
  -3  -7   1  334.17   10.50
   3  -7  -1  311.67    9.40
  -3  -7   1  342.07   11.60
   3  -7  -1  336.77   10.10
  -3  -7   1  347.37   11.50
   3  -7  -1  328.07    9.90
   3  -7  -1  331.77   11.50
   3  -7  -1  330.17   11.90
   3   7  -1  342.87   10.70
  -3   7   1  337.27   10.50
   3   7  -1  346.37   11.60
  -3   7   1  328.27   11.50
  -3   7   1  347.37   11.20
  -3   7   1  338.27   10.10
   3   7  -1  343.07   10.30
   3   7  -1  330.77   11.30
  -2  -7   1   68.99    3.70
   2  -7  -1   74.69    2.90
  -2  -7   1   67.49    3.10
  -2  -7   1   56.99    3.00
  -2  -7   1   65.59    2.70
   2  -7  -1   69.99    2.90
  -2  -7   1   71.19    4.20
   2  -7  -1   69.59    3.80
   2  -7  -1   71.99    4.40
  -2  -7   1   71.39    3.30
  -2   7   1   69.19    2.90
  -2   7   1   72.59    3.90
   2   7  -1   72.19    4.10
  -2   7   1   67.99    3.60
   2   7  -1   72.79    3.90
  -2   7   1   71.59    2.90
  -2   7   1   73.69    4.20
   2   7  -1   69.09    3.00
   2   7  -1   68.89    3.30
   2   7  -1   68.79    3.40
  -2   7   1   65.49    2.90
  -1  -7   1  193.08    7.40
  -1  -7   1  171.98    5.70
   1  -7  -1  196.58    7.50
   1  -7  -1  187.88    5.60
  -1  -7   1  177.88    5.90
  -1  -7   1  180.78    7.00
  -1  -7   1  163.08    5.50
   1  -7  -1  188.48    6.60
  -1  -7   1  179.18    5.60
  -1  -7   1  186.58    6.10
   1   7  -1  184.78    5.80
  -1   7   1  192.48    7.00
  -1   7   1  189.18    6.90
   1   7  -1  180.58    7.10
  -1   7   1  189.58    5.70
  -1   7   1  192.08    5.70
   1   7  -1  183.98    6.10
  -1   7   1  189.48    6.30
   1   7  -1  182.18    6.70
   0  -7  -1    6.90    1.90
   0  -7  -1    6.70    1.30
   0  -7  -1    7.40    1.90
   0  -7  -1    5.70    1.00
   0  -7   1    6.80    1.00
   0  -7   1    6.70    1.10
   0  -7  -1    7.10    1.00
   0  -7   1    5.50    1.20
   0  -7   1    5.80    1.30
   0  -7   1    5.10    1.80
   0  -7   1    8.40    2.10
   0  -7   1    7.70    1.30
   0  -7  -1    5.80    1.20
   0  -7  -1    5.30    1.10
   0   7   1    5.20    1.10
   0   7   1    8.10    1.80
   0   7   1    5.60    1.10
   0   7  -1    5.10    1.50
   0   7   1    8.40    1.10
   0   7  -1    7.50    1.50
   0   7  -1    5.00    1.60
   0   7   1    7.80    1.50
   0   7  -1    6.70    1.40
   0   7   1    5.40    1.50
   1  -7   1  162.78    5.20
   1  -7   1  165.48    4.90
  -1  -7  -1  159.28    5.20
   1  -7   1  171.18    5.30
  -1  -7  -1  144.69    5.00
  -1  -7  -1  160.98    5.20
   1  -7   1  144.39    4.80
   1  -7   1  151.48    5.40
  -1  -7  -1  152.68    5.30
   1  -7   1  163.98    6.70
   1  -7   1  155.28    5.80
  -1  -7  -1  159.58    5.10
  -1  -7  -1  157.18    6.40
  -1  -7  -1  150.38    6.00
  -1   7  -1  162.78    5.50
   1   7   1  158.68    6.10
  -1   7  -1  164.48    6.20
  -1   7  -1  161.58    6.40
  -1   7  -1  155.38    5.30
   1   7   1  159.18    5.30
  -1   7  -1  162.28    5.30
   1   7   1  163.78    5.30
   1   7   1  155.48    5.30
   1   7   1  158.98    6.40
   2  -7   1  585.24   18.00
   2  -7   1  570.84   17.00
   2  -7   1  593.74   16.10
   2  -7   1  566.94   15.90
   2  -7   1  558.44   15.50
  -2  -7  -1  571.94   16.60
  -2  -7  -1  561.24   16.10
  -2  -7  -1  595.64   17.40
  -2  -7  -1  565.54   16.10
  -2  -7  -1  500.95   16.30
   2   7   1  590.24   16.30
  -2   7  -1  538.55   16.00
  -2   7  -1  594.04   17.30
  -2   7  -1  588.14   17.60
  -2   7  -1  579.44   16.90
   2   7   1  585.44   17.20
  -2   7  -1  564.24   15.70
   2   7   1  582.74   17.50
  -2   7  -1  570.24   16.10
   2   7   1  567.54   16.20
  -3  -7  -1   94.19    4.90
   3  -7   1   82.29    3.80
   3  -7   1   93.49    4.80
   3  -7   1   90.69    3.50
   3  -7   1   87.69    5.20
   3  -7   1   79.79    3.70
  -3  -7  -1   89.59    4.80
  -3  -7  -1   95.79    4.00
  -3  -7  -1   94.49    4.20
   3   7   1   94.59    4.80
  -3   7  -1   89.69    4.20
   3   7   1   89.09    4.90
   3   7   1  102.29    4.20
  -3   7  -1   83.19    3.90
  -3   7  -1   87.99    4.90
   3   7   1  101.19    4.30
  -3   7  -1   90.19    4.70
   4  -7   1  154.08    7.30
  -4  -7  -1  149.79    6.70
   4  -7   1  154.88    5.80
   4  -7   1  153.08    5.30
  -4  -7  -1  144.29    5.90
  -4  -7  -1  143.09    5.60
   4  -7   1  149.69    7.70
  -4  -7  -1  150.98    6.80
  -4   7  -1  145.89    6.70
  -4   7  -1  148.39    5.70
  -4   7  -1  158.68    5.90
   4   7   1  142.59    6.60
  -4   7  -1  148.29    6.50
   4   7   1  145.29    6.10
   4   7   1  142.19    5.90
   4   7   1  134.99    6.40
  -5  -7  -1    7.70    2.40
   5  -7   1    5.80    1.50
   5  -7   1    4.40    2.50
   5  -7   1    5.40    2.50
  -5  -7  -1    8.00    2.40
  -5  -7  -1    7.30    2.20
   5  -7   1    6.10    1.90
  -5   7  -1    3.10    2.20
   5   7   1    6.20    2.00
   5   7   1   10.90    2.20
   5   7   1    3.10    1.80
  -5   7  -1    5.60    2.00
  -5   7  -1    2.40    1.70
  -6  -7  -1   51.89    4.40
  -6  -7  -1   53.89    4.10
   6  -7   1   48.30    3.60
   6  -7   1   48.10    3.30
   6  -7   1   61.59    4.90
  -6  -7  -1   54.19    4.20
   6  -7   1   50.89    4.50
  -6   7  -1   43.90    4.00
  -6   7  -1   43.50    3.60
   6   7   1   51.19    4.20
   6   7   1   50.79    4.10
   6   7   1   51.49    3.80
  -6   7  -1   49.50    4.30
  -7  -7  -1  164.58    7.80
   7  -7   1  166.18    8.80
   7  -7   1  165.78    8.70
   7  -7   1  159.28    6.90
   7  -7   1  184.38    7.80
  -7  -7  -1  163.58    8.00
  -7  -7  -1  161.58    8.10
  -7   7  -1  175.38    8.40
   7   7   1  173.18    8.20
   7   7   1  169.28    8.00
  -7   7  -1  155.88    7.40
   7   7   1  162.18    7.50
  -7   7  -1  173.78    7.90
  -8  -7  -1   34.00    3.90
  -8  -7  -1   38.80    4.20
   8  -7   1   39.40    6.10
  -8  -7  -1   35.00    4.10
  -8  -7  -1   41.10    4.20
   8  -7   1   28.20    4.50
  -8   7  -1   31.40    4.00
   8   7   1   32.00    4.20
   8   7   1   34.90    4.00
  -8   7  -1   30.40    4.10
   8   7   1   30.90    4.30
  -9  -7  -1   26.00    4.00
   9  -7   1   29.50    3.90
   9  -7   1   29.50    5.00
   9  -7   1   32.00    5.00
  -9  -7  -1   30.20    4.40
  -9   7  -1   34.40    4.50
   9   7   1   25.70    4.10
   9   7   1   32.20    4.20
  -9   7  -1   32.80    3.80
   9   7   1   30.90    4.00
  -9   7  -1   31.50    4.40
  -9  -8   1   42.70    5.00
  -9  -8   1   53.59    5.10
   9  -8  -1   47.90    4.60
   9  -8  -1   51.59    5.70
   9  -8  -1   46.50    5.40
  -9   8   1   54.19    4.60
   9   8  -1   47.20    4.60
   9   8  -1   42.60    4.70
  -9   8   1   51.59    5.00
  -9   8   1   49.99    5.00
   9   8  -1   45.50    4.90
   8  -8  -1    8.80    2.70
  -8  -8   1    4.40    2.60
   8  -8  -1    4.50    2.90
   8  -8  -1    4.70    2.80
  -8  -8   1   10.60    3.20
  -8   8   1    3.30    2.20
   8   8  -1    4.80    2.50
  -8   8   1   11.40    3.10
   8   8  -1    3.50    3.20
   8   8  -1    3.30    2.20
  -8   8   1    3.40    2.60
  -7  -8   1   41.20    4.30
   7  -8  -1   53.09    5.20
  -7  -8   1   45.00    4.40
  -7  -8   1   54.09    4.70
   7  -8  -1   48.80    3.90
   7  -8  -1   46.30    5.00
  -7   8   1   48.50    3.80
   7   8  -1   47.70    4.50
   7   8  -1   50.09    4.10
   7   8  -1   46.70    4.40
  -7   8   1   54.49    4.50
  -7   8   1   42.00    4.60
   6  -8  -1    7.00    2.70
  -6  -8   1   14.10    2.80
  -6  -8   1   13.70    3.10
  -6  -8   1   13.30    3.00
   6  -8  -1    9.00    3.30
   6  -8  -1   12.90    2.40
  -6   8   1   10.00    2.10
   6   8  -1   12.40    2.70
  -6   8   1   13.50    2.90
  -6   8   1   14.50    2.90
   6   8  -1   12.70    2.70
   6   8  -1   15.80    2.60
  -5  -8   1   17.40    3.00
  -5  -8   1   27.00    2.90
   5  -8  -1   21.50    2.30
  -5  -8   1   18.60    3.30
   5  -8  -1   21.60    2.20
   5  -8  -1   28.00    3.50
   5  -8  -1   16.50    2.90
   5   8  -1   22.50    2.60
   5   8  -1   19.40    3.00
   5   8  -1   20.20    3.00
  -5   8   1   23.20    3.00
  -5   8   1   19.00    3.10
   5   8  -1   22.40    2.90
  -5   8   1   21.40    2.30
  -4  -8   1   24.10    2.70
  -4  -8   1   22.60    3.00
   4  -8  -1   22.80    2.00
   4  -8  -1   22.10    2.80
   4  -8  -1   26.40    2.30
  -4  -8   1   28.80    3.30
  -4  -8   1   21.70    2.60
   4  -8  -1   23.80    3.30
  -4   8   1   20.10    2.70
   4   8  -1   23.20    2.60
  -4   8   1   26.00    2.30
  -4   8   1   25.20    2.30
   4   8  -1   22.80    2.40
   4   8  -1   21.10    2.80
   4   8  -1   26.30    3.00
  -4   8   1   22.20    3.20
  -3  -8   1  435.26   13.70
  -3  -8   1  453.45   15.10
   3  -8  -1  450.15   14.70
   3  -8  -1  437.16   13.00
   3  -8  -1  463.45   13.20
  -3  -8   1  444.96   14.80
  -3  -8   1  433.86   13.80
   3  -8  -1  459.95   15.60
  -3   8   1  462.45   15.10
   3   8  -1  458.85   15.00
  -3   8   1  438.06   13.10
   3   8  -1  451.85   14.60
  -3   8   1  450.85   13.90
   3   8  -1  467.05   13.90
   3   8  -1  446.26   13.30
  -3   8   1  453.95   14.50
   2  -8  -1   10.10    2.60
  -2  -8   1    7.60    1.60
   2  -8  -1    8.50    1.90
   2  -8  -1    9.30    1.30
  -2  -8   1   11.30    2.50
   2  -8  -1    8.30    1.40
   2  -8  -1    6.30    1.20
   2   8  -1    9.00    1.30
  -2   8   1    7.60    1.30
   2   8  -1    9.00    2.10
  -2   8   1    7.40    1.20
   2   8  -1    8.30    1.60
  -2   8   1    8.90    1.90
  -2   8   1    8.20    1.40
   2   8  -1    8.00    2.30
   1  -8  -1  562.64   15.80
   1  -8  -1  582.24   15.90
  -1  -8   1  561.04   16.20
   1  -8  -1  575.04   17.00
  -1  -8   1  585.54   18.00
   1  -8  -1  559.04   15.90
   1  -8  -1  584.64   18.10
  -1  -8   1  582.74   17.60
  -1  -8   1  568.34   15.80
   1   8  -1  561.54   15.80
  -1   8   1  583.44   15.90
   1   8  -1  568.14   18.80
   1   8  -1  574.24   17.10
  -1   8   1  588.84   17.60
  -1   8   1  567.94   15.90
  -1   8   1  589.44   16.60
  -1   8   1  578.44   17.40
   0  -8   1    6.80    1.30
   0  -8   1    9.50    2.50
   0  -8  -1    6.50    1.20
   0  -8   1    9.40    1.60
   0  -8  -1   12.30    2.60
   0  -8   1    6.40    1.40
   0  -8  -1    6.80    1.40
   0  -8  -1    7.20    1.20
   0  -8   1    8.40    2.30
   0  -8  -1    9.20    2.30
   0   8   1    9.10    1.80
   0   8  -1   10.00    1.80
   0   8   1    7.20    1.90
   0   8  -1    7.70    1.90
   0   8  -1    9.70    1.80
   0   8   1    7.80    2.00
   0   8  -1   10.00    2.20
   0   8  -1    7.90    1.70
   0   8   1    6.10    1.30
   1  -8   1  230.18    8.20
   1  -8   1  232.38    6.80
   1  -8   1  231.78    8.10
  -1  -8  -1  219.58    7.50
   1  -8   1  243.18    9.20
  -1  -8  -1  240.28    8.50
   1  -8   1  225.68    7.30
  -1  -8  -1  221.68    8.10
  -1  -8  -1  235.58    8.90
   1   8   1  229.48    8.30
  -1   8  -1  237.28    7.40
   1   8   1  230.18    7.30
  -1   8  -1  231.18    7.60
  -1   8  -1  262.97    8.80
   1   8   1  235.18    9.00
  -1   8  -1  243.38   10.30
   1   8   1  224.68    7.30
   2  -8   1  123.49    4.60
   2  -8   1  124.99    8.70
  -2  -8  -1  107.29    5.00
   2  -8   1  120.99    4.00
   2  -8   1  116.19    4.40
   2  -8   1  120.99    5.40
  -2  -8  -1  116.99    4.60
  -2  -8  -1  113.89    5.70
  -2  -8  -1  123.09    5.20
  -2   8  -1  124.29    5.40
  -2   8  -1  118.39    4.30
   2   8   1  123.09    5.60
   2   8   1  115.39    4.60
   2   8   1  112.29    4.70
  -2   8  -1  119.09    4.60
  -2   8  -1  125.59    5.70
   2   8   1  117.89    5.80
  -3  -8  -1  135.19    5.40
  -3  -8  -1  133.19    5.40
  -3  -8  -1  128.19    6.70
   3  -8   1  143.49    6.40
  -3  -8  -1  138.39    6.50
   3  -8   1  142.39    7.10
   3  -8   1  150.28    5.40
   3  -8   1  132.99    4.70
   3   8   1  140.39    6.50
  -3   8  -1  136.19    5.30
   3   8   1  133.09    5.40
   3   8   1  132.39    5.50
  -3   8  -1  138.79    5.80
  -3   8  -1  138.19    6.60
  -3   8  -1  145.99    6.30
   3   8   1  129.99    6.20
   4  -8   1   33.10    3.60
   4  -8   1   28.70    2.40
  -4  -8  -1   29.30    3.40
  -4  -8  -1   24.80    3.10
   4  -8   1   30.00    3.20
  -4  -8  -1   30.00    2.80
  -4   8  -1   26.10    2.40
  -4   8  -1   27.20    2.40
   4   8   1   29.50    2.70
  -4   8  -1   29.10    3.30
   4   8   1   26.20    3.20
   4   8   1   29.60    3.10
  -4   8  -1   25.50    3.00
   4   8   1   29.60    2.80
   5  -8   1   77.59    5.70
  -5  -8  -1   86.79    5.40
   5  -8   1   74.29    5.20
   5  -8   1   83.29    4.40
  -5  -8  -1   80.49    5.20
  -5  -8  -1   75.09    4.50
   5   8   1   80.69    4.40
  -5   8  -1   83.99    5.00
  -5   8  -1   72.09    5.20
  -5   8  -1   78.39    4.20
   5   8   1   84.99    4.80
   5   8   1   79.39    5.10
  -6  -8  -1   52.69    4.30
  -6  -8  -1   42.10    3.90
  -6  -8  -1   47.00    4.30
   6  -8   1   52.69    4.90
   6  -8   1   46.70    4.50
   6  -8   1   49.50    3.70
  -6   8  -1   52.79    3.80
   6   8   1   43.60    3.90
  -6   8  -1   43.50    4.10
   6   8   1   42.10    3.60
   6   8   1   45.30    4.20
  -6   8  -1   49.10    4.20
  -7  -8  -1   20.30    4.00
   7  -8   1   17.30    3.80
  -7  -8  -1   31.80    3.70
  -7  -8  -1   23.20    3.50
   7  -8   1   23.30    3.10
   7  -8   1   18.00    3.70
  -7   8  -1   21.00    4.20
  -7   8  -1   19.00    3.00
   7   8   1   25.20    3.40
   7   8   1   20.70    3.10
  -7   8  -1   24.90    3.60
   7   8   1   24.50    3.60
   8  -8   1   16.80    4.10
  -8  -8  -1   17.80    4.00
  -8  -8  -1   16.80    3.50
   8  -8   1   18.00    3.10
  -8  -8  -1   13.00    3.20
   8  -8   1   15.80    4.20
  -8  -8  -1   14.80    3.40
   8   8   1   17.70    3.40
  -8   8  -1   19.10    3.60
  -8   8  -1   17.20    3.10
   8   8   1   22.20    3.30
  -8   8  -1   23.20    3.70
   8   8   1   27.50    3.70
   9  -8   1   -8.20    2.80
  -9  -8  -1    3.10    2.80
   9  -8   1    2.60    2.50
  -9  -8  -1    3.30    2.80
   9  -8   1   -3.60    2.90
  -9   8  -1    1.60    2.50
   9   8   1    1.90    2.50
   9   8   1    1.00    2.40
  -9   8  -1    2.40    2.90
  -9   8  -1    5.40    2.40
   9   8   1    3.70    2.70
   8  -9  -1   -3.50    2.50
  -8  -9   1   -2.40    2.00
  -8  -9   1    2.50    2.40
  -8  -9   1    2.40    3.00
   8  -9  -1    3.70    2.30
   8  -9  -1   -1.10    2.50
   8   9  -1    2.40    2.50
  -8   9   1    3.60    1.90
  -8   9   1    2.10    2.40
   8   9  -1    4.30    2.40
  -8   9   1    4.20    2.70
   7  -9  -1   10.70    2.70
  -7  -9   1   14.00    4.30
  -7  -9   1   12.40    3.60
   7  -9  -1   12.00    4.00
   7  -9  -1   15.30    4.10
  -7  -9   1   14.70    3.40
  -7   9   1   15.80    2.70
   7   9  -1   21.40    4.10
   7   9  -1   12.80    3.20
  -7   9   1   11.90    3.20
   7   9  -1   15.20    2.90
  -7   9   1   12.20    4.40
  -6  -9   1   12.80    3.40
  -6  -9   1   12.10    3.20
  -6  -9   1   12.80    3.00
   6  -9  -1   14.60    3.40
   6  -9  -1    9.90    2.40
   6  -9  -1   13.50    3.60
  -6   9   1    7.40    2.80
  -6   9   1    7.10    2.20
   6   9  -1    7.00    2.40
   6   9  -1    7.90    2.50
   6   9  -1    9.20    2.60
  -6   9   1    7.20    2.60
   5  -9  -1  134.59    7.20
  -5  -9   1  122.39    7.10
   5  -9  -1  137.59    5.80
  -5  -9   1  138.09    7.20
  -5  -9   1  140.89    6.50
   5  -9  -1  129.39    7.60
   5   9  -1  128.09    5.70
   5   9  -1  133.89    7.00
  -5   9   1  137.89    7.20
   5   9  -1  131.99    6.90
  -5   9   1  125.29    5.60
   5   9  -1  131.79    6.50
  -5   9   1  126.89    6.60
  -4  -9   1   43.50    3.40
   4  -9  -1   41.70    4.40
  -4  -9   1   49.20    4.30
   4  -9  -1   51.59    4.10
  -4  -9   1   47.90    4.20
   4  -9  -1   51.89    3.10
  -4   9   1   47.10    4.20
  -4   9   1   54.69    4.00
   4   9  -1   48.60    3.20
   4   9  -1   48.30    3.90
   4   9  -1   46.40    3.50
   4   9  -1   43.10    3.90
  -4   9   1   44.90    3.00
   3  -9  -1   40.00    2.50
  -3  -9   1   43.60    4.00
   3  -9  -1   37.50    3.90
  -3  -9   1   40.40    3.10
  -3  -9   1   39.00    3.30
   3  -9  -1   40.90    3.40
  -3  -9   1   40.30    3.70
   3   9  -1   42.50    3.10
  -3   9   1   42.50    3.20
   3   9  -1   41.10    3.40
  -3   9   1   39.50    3.80
  -3   9   1   42.00    2.60
  -3   9   1   43.20    3.50
   3   9  -1   39.70    3.50
   2  -9  -1   10.20    2.20
  -2  -9   1   11.00    2.50
   2  -9  -1    8.30    1.30
   2  -9  -1   10.20    2.40
  -2  -9   1   12.60    2.80
  -2  -9   1    8.60    1.80
  -2   9   1   10.40    2.40
   2   9  -1   11.10    2.20
  -2   9   1    8.60    1.40
   2   9  -1    8.20    1.70
   2   9  -1   10.90    2.40
   1  -9  -1    8.40    1.60
   1  -9  -1    5.90    1.20
   1  -9  -1    5.80    1.30
   1  -9  -1    7.30    1.20
   1  -9  -1    9.20    2.30
  -1  -9   1    7.90    1.60
  -1  -9   1    7.90    2.30
  -1  -9   1    9.90    2.40
  -1   9   1    7.90    2.10
   1   9  -1    8.50    2.00
  -1   9   1   11.80    1.70
   1   9  -1    7.00    2.00
  -1   9   1    7.10    2.10
  -1   9   1    8.20    1.50
   1   9  -1    8.40    1.80
   0  -9  -1  118.49    6.00
   0  -9  -1  115.59    5.70
   0  -9  -1  105.69    4.10
   0  -9  -1  111.69    4.20
   0  -9   1  105.89    5.80
   0  -9  -1  113.99    4.60
   0  -9   1  106.49    4.40
   0  -9   1  102.69    4.40
   0  -9   1  112.09    5.80
   0   9  -1  113.59    5.60
   0   9  -1  114.59    4.90
   0   9   1  115.09    5.70
   0   9   1  110.39    5.60
   0   9  -1  111.99    4.40
   0   9  -1  118.79    5.70
   0   9   1  112.89    5.00
   0   9   1  115.99    4.30
  -1  -9  -1   25.70    2.80
  -1  -9  -1   25.60    3.10
   1  -9   1   29.10    3.30
  -1  -9  -1   26.60    2.00
   1  -9   1   24.50    2.30
   1  -9   1   27.60    2.00
   1   9   1   24.30    2.80
  -1   9  -1   25.90    2.30
  -1   9  -1   26.90    2.10
  -1   9  -1   29.90    3.00
   1   9   1   26.20    3.90
   1   9   1   34.80    3.10
   1   9   1   28.50    2.10
  -1   9  -1   28.50    2.90
   2  -9   1   82.89    4.40
  -2  -9  -1   71.19    4.20
  -2  -9  -1   75.99    4.70
   2  -9   1   74.79    5.00
   2  -9   1   74.59    3.40
  -2  -9  -1   69.79    4.70
  -2  -9  -1   70.49    3.50
  -2   9  -1   69.19    3.40
  -2   9  -1   71.79    4.30
  -2   9  -1   73.19    4.50
   2   9   1   73.39    3.70
   2   9   1   67.79    3.40
   2   9   1   74.09    4.60
   2   9   1   71.69    4.30
   3  -9   1    9.60    1.80
  -3  -9  -1   18.20    3.50
   3  -9   1   13.70    2.90
  -3  -9  -1   12.50    2.00
   3  -9   1   10.10    2.20
  -3  -9  -1   13.50    2.50
   3   9   1   16.90    1.90
  -3   9  -1   12.90    1.90
  -3   9  -1   12.10    2.70
   3   9   1   13.00    2.00
  -3   9  -1   10.60    2.60
   3   9   1   13.30    2.60
   3   9   1   12.90    2.50
   4  -9   1   97.89    6.20
  -4  -9  -1   90.69    5.70
  -4  -9  -1   92.59    5.70
  -4  -9  -1   94.99    4.80
   4  -9   1   95.79    5.60
   4  -9   1   93.69    4.50
  -4   9  -1   97.79    4.50
   4   9   1   93.69    5.60
  -4   9  -1   83.19    5.50
   4   9   1   87.79    4.50
   4   9   1   86.39    4.70
  -4   9  -1   96.79    5.40
   4   9   1   86.89    5.30
   5  -9   1    0.50    1.80
  -5  -9  -1    3.20    1.70
  -5  -9  -1    2.20    2.00
  -5  -9  -1    2.20    2.40
   5  -9   1    1.80    2.30
   5  -9   1    2.90    1.50
   5   9   1    2.30    1.60
  -5   9  -1   -1.50    1.40
   5   9   1    1.80    1.90
  -5   9  -1    1.20    1.70
  -5   9  -1    0.80    2.00
   5   9   1    6.00    2.40
  -6  -9  -1   37.40    4.00
   6  -9   1   32.50    4.10
  -6  -9  -1   37.20    4.20
   6  -9   1   32.60    3.30
   6  -9   1   33.80    4.40
  -6  -9  -1   29.30    3.50
   6   9   1   35.70    3.90
  -6   9  -1   37.80    4.10
   6   9   1   36.90    3.40
  -6   9  -1   33.90    4.00
  -6   9  -1   34.10    3.30
   6   9   1   33.80    3.60
  -7  -9  -1    8.90    3.10
  -7  -9  -1    9.50    3.20
   7  -9   1   12.50    3.80
  -7  -9  -1   10.00    3.30
   7  -9   1    4.90    3.00
   7  -9   1    6.70    2.10
   7   9   1   11.00    3.10
   7   9   1    5.00    2.40
  -7   9  -1    3.10    2.40
  -7   9  -1    7.60    2.50
  -7   9  -1    3.40    2.60
   7   9   1    5.50    2.30
  -8  -9  -1    3.00    2.70
  -8  -9  -1    1.60    2.40
   8  -9   1    4.00    2.40
  -8  -9  -1    9.00    3.10
   8  -9   1    0.30    2.90
   8  -9   1    1.20    3.00
  -8  -9  -1    3.00    2.80
  -8   9  -1    5.00    2.00
  -8   9  -1    5.50    2.50
   8   9   1    6.10    2.50
   8   9   1    7.10    2.70
   8   9   1    6.40    2.70
  -8   9  -1    3.50    2.40
  -8 -10   1    1.50    3.10
  -8 -10   1    5.20    2.70
  -8 -10   1    2.80    3.00
  -8  10   1    2.30    1.90
  -8  10   1    5.40    3.00
  -8  10   1    5.40    2.80
   8  10  -1    3.30    2.60
   8  10  -1    3.40    2.10
  -7 -10   1   26.10    4.20
  -7 -10   1   30.70    4.00
   7 -10  -1   21.90    4.50
  -7 -10   1   17.50    3.60
   7 -10  -1   22.00    4.30
   7 -10  -1   24.40    3.30
   7  10  -1   28.30    3.90
   7  10  -1   26.40    3.90
  -7  10   1   20.20    2.90
  -7  10   1   16.50    3.60
  -7  10   1   26.70    4.10
  -6 -10   1   16.60    3.60
   6 -10  -1   17.30    2.80
  -6 -10   1   27.70    7.10
   6 -10  -1   12.20    3.90
  -6 -10   1   20.40    3.40
   6 -10  -1   22.00    3.80
   6  10  -1   23.80    3.70
  -6  10   1   21.80    4.40
   6  10  -1   17.70    3.10
  -6  10   1   16.10    3.70
  -6  10   1   13.20    2.60
   5 -10  -1    3.30    3.00
  -5 -10   1    4.30    2.10
   5 -10  -1   -0.10    1.30
  -5 -10   1    5.80    2.50
   5 -10  -1    0.20    2.20
  -5 -10   1    3.10    2.90
  -5  10   1   -2.20    1.80
   5  10  -1    3.40    2.20
   5  10  -1    4.30    2.40
  -5  10   1    2.40    1.60
   5  10  -1    2.40    2.20
  -5  10   1    1.90    2.20
   4 -10  -1  100.39    5.90
  -4 -10   1  100.99    5.30
  -4 -10   1  100.79    6.20
   4 -10  -1  103.29    6.70
   4 -10  -1  107.59    4.80
  -4 -10   1  108.79    6.50
   4  10  -1  103.99    6.00
   4  10  -1  100.59    5.30
  -4  10   1   94.69    6.20
  -4  10   1   98.29    4.60
  -4  10   1   95.69    5.80
   4  10  -1   96.49    6.00
   3 -10  -1    4.10    1.30
   3 -10  -1    0.60    1.80
  -3 -10   1    4.40    2.00
   3 -10  -1    3.40    2.50
  -3 -10   1    2.90    2.30
  -3 -10   1    1.00    1.70
   3  10  -1    2.20    2.00
  -3  10   1    2.10    1.80
   3  10  -1    2.70    1.90
  -3  10   1    5.80    1.90
   3  10  -1    4.60    2.30
  -3  10   1    4.80    1.40
   2 -10  -1   44.40    2.70
  -2 -10   1   37.70    3.50
  -2 -10   1   37.40    4.10
  -2 -10   1   38.40    2.90
   2 -10  -1   41.40    3.80
   2 -10  -1   46.30    4.20
   2  10  -1   43.10    3.10
  -2  10   1   46.20    3.80
  -2  10   1   43.90    3.50
   2  10  -1   41.20    3.80
   2  10  -1   43.30    3.40
  -2  10   1   41.90    2.50
  -1 -10   1   72.59    4.70
   1 -10  -1   72.29    4.90
   1 -10  -1   70.99    4.90
  -1 -10   1   64.19    3.50
  -1 -10   1   66.39    5.00
   1 -10  -1   73.59    3.90
   1 -10  -1   66.69    3.20
   1  10  -1   66.39    4.70
  -1  10   1   74.09    4.60
  -1  10   1   69.69    3.80
   1  10  -1   64.29    4.00
   1  10  -1   68.49    3.70
  -1  10   1   77.09    4.70
  -1  10   1   74.09    3.30
   0 -10   1    7.20    1.70
   0 -10  -1    3.50    2.10
   0 -10  -1    5.80    1.40
   0 -10   1    8.00    2.60
   0 -10   1    3.90    2.10
   0 -10  -1    6.10    2.40
   0  10  -1    3.80    1.80
   0  10   1    6.70    2.10
   0  10  -1    5.00    1.90
   0  10   1    6.90    1.50
   0  10   1    3.90    1.80
   0  10  -1    7.60    2.20
   0  10  -1    5.20    1.60
   1 -10   1   39.00    2.70
  -1 -10  -1   35.00    3.60
   1 -10   1   40.50    3.90
  -1 -10  -1   39.50    2.60
   1 -10   1   43.40    3.10
  -1 -10  -1   36.10    3.90
   1 -10   1   39.30    3.80
   1  10   1   36.60    2.50
  -1  10  -1   38.80    3.60
  -1  10  -1   41.40    2.70
  -1  10  -1   41.10    3.50
   1  10   1   42.50    3.70
   1  10   1   42.40    3.30
  -2 -10  -1   18.70    2.10
   2 -10   1   21.10    2.10
  -2 -10  -1   20.70    2.90
   2 -10   1   18.20    3.20
  -2 -10  -1   17.00    3.30
  -2 -10  -1   23.00    3.10
  -2  10  -1   22.30    3.00
   2  10   1   20.40    2.20
  -2  10  -1   18.00    2.10
  -2  10  -1   23.00    2.80
   2  10   1   15.20    2.90
   2  10   1   19.80    2.70
  -3 -10  -1   10.30    2.10
   3 -10   1    9.20    3.10
   3 -10   1    8.70    1.80
   3 -10   1    5.90    2.30
  -3 -10  -1    7.40    2.90
  -3 -10  -1    9.60    2.60
   3  10   1    6.50    2.30
  -3  10  -1   11.30    2.30
  -3  10  -1    7.20    2.40
   3  10   1    6.60    1.80
   3  10   1    3.70    2.30
  -3  10  -1    5.40    1.60
   4 -10   1   18.10    2.30
  -4 -10  -1   18.50    3.80
   4 -10   1   13.80    3.20
   4 -10   1   15.10    3.00
  -4 -10  -1   15.00    2.50
  -4 -10  -1   16.50    3.30
   4  10   1   17.50    2.70
  -4  10  -1   15.50    2.30
   4  10   1   14.30    3.30
  -4  10  -1   16.10    2.80
   4  10   1   17.30    2.90
   5 -10   1    1.90    2.70
   5 -10   1    2.30    2.70
  -5 -10  -1    5.50    2.60
  -5 -10  -1    6.80    2.80
  -5 -10  -1    5.00    2.20
   5 -10   1    5.20    2.10
  -5  10  -1    6.20    2.10
   5  10   1    5.30    2.10
  -5  10  -1    4.10    2.50
   5  10   1    4.00    2.30
  -5  10  -1    3.50    2.30
  -6 -10  -1  113.89    7.00
  -6 -10  -1  118.19    7.20
   6 -10   1  104.29    6.90
  -6 -10  -1  107.29    6.20
   6 -10   1  105.09    5.70
   6 -10   1  118.79    7.90
  -6  10  -1   97.39    6.30
  -6  10  -1  105.69    6.90
   6  10   1  105.69    6.50
   6  10   1  119.99    6.40
  -6  10  -1   99.19    5.50
  -7 -10  -1   23.90    3.80
   7 -10   1   30.40    4.70
  -7 -10  -1   17.40    3.90
  -7 -10  -1   17.90    3.40
   7 -10   1   18.20    4.50
   7 -10   1   22.90    3.30
  -7  10  -1   17.80    3.60
  -7  10  -1   14.30    2.70
  -7  10  -1   18.40    3.70
   7  10   1   22.80    3.60
   7  10   1   19.30    3.50
  -7 -11   1  145.99    8.50
  -7 -11   1  153.98    8.10
   7 -11  -1  139.49    9.10
  -7 -11   1  138.69    7.80
   7 -11  -1  140.79    7.00
   7 -11  -1  138.99    8.60
  -7  11   1  132.99    8.30
   7  11  -1  146.59    7.90
   7  11  -1  148.09    8.20
  -7  11   1  133.69    6.60
  -7  11   1  142.89    8.00
  -6 -11   1   35.40    4.50
  -6 -11   1   34.60    4.10
   6 -11  -1   23.20    4.20
  -6 -11   1   26.60    4.20
   6 -11  -1   24.80    3.20
   6 -11  -1   32.30    4.80
  -6  11   1   25.70    3.80
   6  11  -1   23.00    3.40
   6  11  -1   37.50    4.30
  -6  11   1   27.00    4.10
  -6  11   1   23.20    3.00
   5 -11  -1  385.46   19.00
  -5 -11   1  338.17   12.50
  -5 -11   1  339.17   13.70
   5 -11  -1  355.96   14.90
   5 -11  -1  352.56   11.80
  -5 -11   1  344.27   14.00
  -5  11   1  332.27   13.10
   5  11  -1  348.07   13.50
   5  11  -1  352.06   13.80
  -5  11   1  317.17   11.30
   5  11  -1  325.47   12.40
   4 -11  -1    2.10    2.20
  -4 -11   1   -1.00    2.30
  -4 -11   1    1.60    2.40
  -4 -11   1    4.20    2.50
   4  11  -1    3.80    2.10
   4  11  -1    3.70    2.90
  -4  11   1    0.50    1.60
  -4  11   1    2.10    2.70
   4  11  -1    2.90    2.20
  -3 -11   1  166.98    8.40
   3 -11  -1  150.98    7.40
  -3 -11   1  160.58    8.20
  -3 -11   1  152.58    6.80
   3 -11  -1  163.88    6.20
   3 -11  -1  172.88    8.80
  -3  11   1  161.08    6.00
   3  11  -1  159.78    7.60
  -3  11   1  157.78    7.70
   3  11  -1  156.58    8.20
   3  11  -1  150.08    6.70
  -3  11   1  149.39    7.00
  -2 -11   1    7.80    3.00
   2 -11  -1   10.00    1.90
   2 -11  -1    5.40    2.80
   2 -11  -1    7.80    2.30
  -2 -11   1    7.40    2.10
  -2 -11   1    5.30    2.70
  -2  11   1    8.30    2.40
   2  11  -1    9.60    2.90
   2  11  -1   10.00    2.40
  -2  11   1    9.40    1.60
  -2  11   1    8.00    2.60
   2  11  -1    3.80    2.20
   1 -11  -1   -0.20    1.90
  -1 -11   1   -0.60    2.10
   1 -11  -1    0.40    1.20
  -1 -11   1    4.40    1.70
  -1 -11   1    0.00    2.10
   1 -11  -1    3.00    2.20
   1  11  -1    1.50    1.90
   1  11  -1    1.00    1.90
  -1  11   1    5.40    2.20
  -1  11   1    2.60    2.00
  -1  11   1    3.30    1.40
   1  11  -1    2.60    1.50
   0 -11  -1   21.00    2.10
   0 -11   1   16.00    3.20
   0 -11  -1   11.50    3.10
   0 -11   1   16.80    3.20
   0 -11  -1   16.50    3.10
   0 -11   1   17.80    2.20
   0  11   1   15.30    1.80
   0  11  -1   16.70    2.80
   0  11   1   12.60    2.40
   0  11  -1   13.40    2.20
   0  11   1   14.50    3.10
   0  11  -1   20.60    3.20
   1 -11   1    3.60    1.60
   1 -11   1    2.40    2.40
  -1 -11  -1    1.20    2.50
  -1 -11  -1    1.70    1.30
  -1 -11  -1    5.30    2.40
   1 -11   1    3.70    2.70
  -1  11  -1    3.70    1.50
   1  11   1    5.00    2.30
  -1  11  -1    1.40    1.70
   1  11   1    3.40    2.10
  -1  11  -1    2.10    2.00
   1  11   1    3.90    1.60
   2 -11   1   13.10    3.80
  -2 -11  -1    9.20    3.00
  -2 -11  -1    9.70    2.90
  -2 -11  -1   11.40    2.20
   2 -11   1   10.10    2.00
  -2  11  -1   10.90    1.90
  -2  11  -1    7.00    2.40
   2  11   1    6.80    2.50
   2  11   1   12.90    3.00
  -2  11  -1   12.70    2.80
   2  11   1   11.60    2.10
  -3 -11  -1   57.49    5.00
   3 -11   1   52.89    5.20
  -3 -11  -1   59.29    4.80
   3 -11   1   53.49    3.50
   3 -11   1   47.90    4.30
  -3 -11  -1   55.49    3.70
  -3  11  -1   58.59    4.70
   3  11   1   57.59    4.80
  -3  11  -1   54.79    4.20
  -3  11  -1   51.39    3.40
   3  11   1   56.69    4.60
   3  11   1   60.49    3.80
   4 -11   1   14.30    2.50
   4 -11   1   18.10    3.80
   4 -11   1   16.60    6.50
  -4 -11  -1   14.70    3.80
  -4 -11  -1   13.70    4.00
  -4 -11  -1   19.10    3.00
  -4  11  -1   17.00    2.30
   4  11   1   16.40    2.70
   4  11   1   17.80    3.90
  -4  11  -1   15.80    3.50
   4  11   1   16.90    3.50
  -5 -11  -1    6.40    3.90
   5 -11   1   14.20    4.20
   5 -11   1    9.70    2.50
   5 -11   1    9.90    5.70
  -5 -11  -1    9.10    3.00
  -5 -11  -1   11.20    2.90
   5  11   1    6.20    2.50
  -5  11  -1   17.60    3.40
  -5  11  -1   10.60    2.40
   5  11   1   10.50    3.20
   6 -11   1   -0.20    2.90
  -6 -11  -1    5.90    2.70
   6 -11   1    4.90    3.20
  -6 -11  -1    5.00    2.80
  -6 -11  -1    2.20    2.70
   6 -11   1    4.20    2.20
   6  11   1    4.90    2.50
  -6  11  -1    2.30    2.90
   6  11   1    2.00    2.50
  -6  11  -1    1.60    2.20
  -6  11  -1    1.00    2.00
  -7 -11  -1  131.49    7.50
  -7 -11  -1  123.49    7.90
  -7 -11  -1  118.29    7.10
   7 -11   1  123.69    6.60
   7 -11   1  122.89    8.50
   7 -11   1  112.09    7.90
   7  11   1  115.49    6.70
  -7  11  -1  125.69    6.30
   7  11   1  109.39    7.30
  -7  11  -1  111.19    7.30
  -7  11  -1  119.49    7.60
  -6 -12   1    5.90    2.70
   6 -12  -1    1.70    1.70
  -6 -12   1    7.70    2.50
  -6 -12   1    3.20    2.70
   6  12  -1    3.70    2.80
  -6  12   1    3.40    2.80
   6  12  -1    3.80    2.20
  -6  12   1    1.50    2.00
  -5 -12   1   29.70    3.50
   5 -12  -1   28.00    4.40
  -5 -12   1   28.20    4.10
   5 -12  -1   33.10    3.10
  -5 -12   1   27.10    4.60
   5 -12  -1   24.20    4.30
   5  12  -1   25.90    3.30
   5  12  -1   28.50    4.00
  -5  12   1   29.10    4.10
  -5  12   1   24.80    2.60
   4 -12  -1   10.20    2.30
  -4 -12   1    9.50    3.90
  -4 -12   1   11.40    3.60
   4 -12  -1    8.10    3.60
  -4 -12   1   12.20    3.00
   4 -12  -1    8.60    3.10
  -4  12   1    7.80    2.10
   4  12  -1   11.80    3.60
   4  12  -1   12.10    2.60
  -4  12   1    8.30    2.80
   4  12  -1    9.90    3.30
   3 -12  -1   84.79    4.40
   3 -12  -1   88.69    6.70
  -3 -12   1   86.39    6.50
  -3 -12   1   92.19    5.10
  -3 -12   1   82.09    6.20
   3  12  -1   83.99    4.90
  -3  12   1   81.99    4.20
  -3  12   1   87.89    5.90
   3  12  -1   77.29    5.90
   2 -12  -1  105.09    4.80
   2 -12  -1  108.09    7.10
   2 -12  -1  107.89    7.00
  -2 -12   1   99.39    5.20
  -2 -12   1   94.29    6.50
  -2  12   1  110.29    9.30
  -2  12   1   93.79    6.00
  -2  12   1  101.69    4.70
   2  12  -1  112.69    6.90
   2  12  -1  102.49    5.20
   2  12  -1  108.79    5.90
   1 -12  -1  176.68    8.80
   1 -12  -1  163.18    9.00
  -1 -12   1  173.58    9.50
  -1 -12   1  165.18    8.50
   1 -12  -1  156.48    8.50
  -1 -12   1  178.18    9.70
   1  12  -1  156.48    7.70
   1  12  -1  168.98   10.00
  -1  12   1  173.48    7.40
   1  12  -1  168.98    8.30
  -1  12   1  181.58    8.40
   0 -12   1   49.99    5.20
   0 -12  -1   75.09    5.80
   0 -12   1   58.49    5.50
   0 -12  -1   63.49    5.30
   0 -12  -1   66.19    4.30
   0  12   1   69.99    5.50
   0  12   1   66.99    4.00
   0  12  -1   59.89    5.20
  -1 -12  -1  174.08    9.00
   1 -12   1  166.58    8.90
   1  12   1  175.98    9.50
  -1  12  -1  177.08    8.50
   1  12   1  182.88    7.90
  -2 -12  -1   15.00    3.60
   2 -12   1   11.80    3.20
   2 -12   1   13.10    2.50
   2 -12   1    8.10    3.50
  -2 -12  -1    5.60    2.80
  -2 -12  -1    6.80    2.00
   2  12   1   11.30    3.00
  -2  12  -1   12.80    3.10
   2  12   1   10.40    2.30
  -2  12  -1   15.20    3.20
  -2  12  -1   11.10    2.40
   2  12   1    9.20    3.00
  -3 -12  -1   49.99    5.40
   3 -12   1   56.39    5.40
   3 -12   1   61.59    3.90
  -3 -12  -1   57.89    5.30
  -3 -12  -1   50.89    3.80
   3  12   1   54.69    4.80
  -3  12  -1   58.89    3.70
  -3  12  -1   58.89    5.00
   3  12   1   67.99    5.50
   3  12   1   58.39    3.90
   4 -12   1   15.70    4.20
  -4 -12  -1   16.60    4.40
  -4 -12  -1   17.70    2.90
  -4 -12  -1   10.10    3.20
   4 -12   1   13.00    5.50
   4 -12   1   17.80    2.60
  -4  12  -1   14.70    2.70
  -4  12  -1   16.20    3.40
   4  12   1   16.10    2.80
   4  12   1   21.00    3.40
  -5 -12  -1    3.00    2.00
  -5 -12  -1    1.70    2.20
  -5 -12  -1    1.70    3.20
   5 -12   1   -3.00    2.80
   5 -12   1    6.60    2.30
   5 -12   1    5.20    3.00
  -5  12  -1    0.70    2.40
   5  12   1    9.00    2.80
   5  12   1    3.90    2.20
  -5  12  -1    0.90    1.70
   4 -13  -1   15.50    2.40
  -4 -13   1   12.60    3.50
  -4 -13   1   18.00    3.10
  -4 -13   1   15.20    4.30
   4 -13  -1   19.10    4.80
   4  13  -1   10.90    2.90
   4  13  -1   16.30    4.00
   4  13  -1   16.50    3.80
  -4  13   1    9.30    3.10
  -4  13   1   13.20    2.20
  -3 -13   1   22.00    4.40
   3 -13  -1   21.50    2.60
   3 -13  -1   17.40    4.50
  -3 -13   1   19.10    2.80
  -3 -13   1   20.10    4.10
   3 -13  -1   23.00    4.10
  -3  13   1   22.20    2.40
   3  13  -1   19.70    3.60
  -3  13   1   21.10    3.90
   3  13  -1   19.10    2.70
   3  13  -1   20.00    3.70
  -2 -13   1   14.40    3.70
  -2 -13   1   15.80    4.30
   2 -13  -1    7.50    3.20
   2 -13  -1   10.10    2.30
  -2 -13   1   12.00    2.70
   2 -13  -1    8.40    3.60
   2  13  -1   14.70    2.80
   2  13  -1   15.40    3.30
   2  13  -1   19.00    5.60
  -2  13   1   14.10    2.20
  -2  13   1   19.20    4.10
  -1 -13   1   15.80    4.40
   1 -13  -1   17.60    4.60
  -1 -13   1   11.90    2.60
   1 -13  -1   13.50    3.90
   1 -13  -1   19.80    2.40
   1  13  -1   24.50    4.00
  -1  13   1   15.50    2.30
  -1  13   1   16.20    3.80
   1  13  -1   16.50    2.70
   0 -13   1  250.27    9.10
   0 -13  -1  240.28    8.80
   0 -13   1  245.88   12.60
   0 -13   1  247.48   11.70
   0 -13  -1  248.78   11.60
   0  13   1  257.87    8.70
   0  13  -1  265.97   11.40
   0  13   1  258.57   11.30
   0  13  -1  251.67    8.90
  -1 -13  -1   10.60    2.30
   1 -13   1    9.00    3.80
  -1 -13  -1    6.80    3.60
   1 -13   1    8.80    2.30
   1 -13   1    8.70    3.50
  -1  13  -1    6.50    3.00
  -1  13  -1    4.70    2.30
   1  13   1    8.30    3.10
   1  13   1    5.40    2.10
   2 -13   1  269.87   12.30
   2 -13   1  249.68   12.10
   2 -13   1  256.17    9.40
  -2 -13  -1  259.57    9.60
  -2 -13  -1  267.67   12.00
  -2 -13  -1  266.67   11.90
  -2  13  -1  260.57    9.10
   2  13   1  270.17   11.90
  -2  13  -1  265.47   11.50
   2  13   1  259.97   10.80
  -2  13  -1  258.47   11.00
   2  13   1  268.97    9.50
  -3 -13  -1   10.10    3.70
  -3 -13  -1   12.20    2.70
   3 -13   1    3.90    3.30
  -3 -13  -1    3.90    2.70
   3 -13   1    8.10    2.90
   3 -13   1   11.20    2.40
   3  13   1    8.80    3.30
  -3  13  -1    8.60    2.70
   3  13   1    9.30    2.60
  -3  13  -1   10.70    2.30
   3  13   1    4.00    2.80
  -4 -13  -1   52.49    5.40
   4 -13   1   46.20    5.60
   4 -13   1   59.09    3.80
  -4 -13  -1   49.50    5.20
  -4 -13  -1   54.09    4.40
   4  13   1   48.80    5.10
  -4  13  -1   59.89    5.30
  -4  13  -1   47.60    3.60
   4  13   1   53.79    4.10
   1 -14  -1   10.50    3.50
  -1 -14   1    6.20    3.60
  -1 -14   1   10.40    2.20
  -1 -14   1    3.70    2.70
   1 -14  -1    5.70    2.00
  -1  14   1    8.90    2.00
  -1  14   1   -0.70    2.60
   1  14  -1    5.90    2.10
   1  14  -1   10.70    3.30
   0 -14  -1    1.90    2.70
   0 -14  -1    1.20    1.60
   0 -14   1    3.50    3.10
   0 -14   1    3.50    1.70
   0  14   1    3.20    2.80
   0  14   1    0.20    1.70
   0  14  -1    2.70    1.90
   0  14  -1   -0.50    2.50
  -1 -14  -1   10.70    3.70
  -1 -14  -1   14.30    2.50
   1 -14   1   15.00    4.00
  -1 -14  -1   12.30    3.60
   1 -14   1   10.60    2.20
   1 -14   1   17.80    4.80
   1  14   1   16.40    2.30
  -1  14  -1   15.50    2.40
   1  14   1   21.20    4.10
  -1  14  -1   17.90    4.20
 -11   0   2  114.99    7.50
 -11   0   2  114.79    7.20
  11   0  -2  110.89    7.10
 -10   0   2  793.12   25.60
 -10   0   2  766.12   25.20
  10   0  -2  770.62   24.90
   9   0  -2  267.57   10.70
  -9   0   2  273.17   10.70
  -9   0   2  269.07   11.40
   9   0  -2  266.07   10.80
  -8   0   2   49.30    4.20
  -8   0   2   49.80    3.90
  -8   0   2   48.90    3.80
  -8   0   2   45.30    3.40
   8   0  -2   45.80    3.90
   8   0  -2   41.70    3.00
   8   0  -2   42.10    4.00
   8   0  -2   47.10    3.70
  -7   0   2    6.90    1.80
  -7   0   2    3.40    1.80
   7   0  -2    8.60    2.20
  -7   0   2    7.90    2.20
   7   0  -2    7.10    2.20
   7   0  -2    7.90    2.20
  -7   0   2    8.30    2.50
   7   0  -2    7.30    2.10
   7   0  -2    8.50    1.70
   6   0  -2   64.29    3.70
   6   0  -2   60.89    3.10
  -6   0   2   60.89    3.50
  -6   0   2   61.19    2.60
  -6   0   2   58.89    3.60
   6   0  -2   59.59    3.60
  -6   0   2   60.99    3.40
  -6   0   2   54.99    3.80
  -6   0   2   57.89    3.60
   6   0  -2   52.99    3.40
   6   0  -2   54.19    3.50
  -5   0   2   78.49    3.40
  -5   0   2   88.09    3.90
   5   0  -2   85.59    4.00
  -5   0   2   85.19    4.30
   5   0  -2   83.79    3.90
  -5   0   2   85.09    3.00
   5   0  -2   86.79    4.00
   5   0  -2   84.29    4.20
  -5   0   2   86.99    3.90
   5   0  -2   79.69    3.80
  -5   0   2   74.89    3.80
   5   0  -2   89.99    4.00
   5   0  -2   85.29    3.50
  -5   0   2   84.09    3.10
  -4   0   2  504.25   14.80
  -4   0   2  503.75   13.50
   4   0  -2  481.75   14.30
   4   0  -2  478.85   14.20
   4   0  -2  519.05   14.50
   4   0  -2  509.95   14.00
  -4   0   2  502.85   14.40
  -4   0   2  497.75   14.40
  -4   0   2  514.15   14.60
   4   0  -2  507.35   14.50
   4   0  -2  483.85   14.30
  -4   0   2  497.55   14.20
  -4   0   2  501.35   14.30
  -4   0   2  501.85   14.30
  -4   0   2  499.05   13.50
   4   0  -2  513.55   14.40
   4   0  -2  494.85   14.40
  -4   0   2  481.45   13.90
   3   0  -2  852.21   23.60
   3   0  -2  877.11   23.70
  -3   0   2  871.81   24.00
   3   0  -2  893.31   23.70
  -3   0   2  904.21   23.80
   3   0  -2  884.41   23.40
  -3   0   2  881.41   23.70
   3   0  -2  881.21   23.70
  -3   0   2  903.31   23.60
  -3   0   2  894.01   23.80
   3   0  -2  861.41   23.70
   3   0  -2  900.61   23.70
   3   0  -2  873.41   23.60
  -3   0   2  871.01   22.90
   3   0  -2  880.51   23.70
   3   0  -2  854.61   24.40
  -3   0   2  847.92   23.30
  -3   0   2  879.81   23.60
  -3   0   2  877.41   23.60
  -2   0   2 5112.39  132.89
   2   0  -2 5029.00  132.99
  -2   0   2 5205.48  132.99
   2   0  -2 5252.57  133.39
  -2   0   2 5207.28  132.99
   2   0  -2 5166.68  132.99
   2   0  -2 5169.98  132.49
  -2   0   2 5303.87  133.09
   2   0  -2 5068.29  133.09
  -2   0   2 5068.09  132.99
   2   0  -2 5281.67  133.09
  -1   0   2  666.83   18.00
  -1   0   2  688.73   17.90
   1   0  -2  682.43   17.70
  -1   0   2  696.33   17.90
  -1   0   2  705.23   17.90
  -1   0   2  670.53   17.90
  -1   0   2  672.93   17.70
   1   0  -2  699.63   17.90
   1   0  -2  691.83   18.10
   1   0  -2  680.73   17.90
   1   0  -2  675.73   17.90
  -1   0   2  688.53   17.90
   1   0  -2  676.93   17.90
   1   0  -2  697.33   17.90
  -1   0   2  663.73   18.00
  -1   0   2  690.13   17.90
   1   0  -2  684.03   18.00
   1   0  -2  686.53   17.90
   1   0  -2  695.53   17.90
  -1   0   2  650.43   17.70
  -1   0  -2  762.02   19.90
  -1   0  -2  763.82   19.80
   1   0   2  756.42   19.80
  -1   0  -2  753.12   19.90
  -1   0  -2  751.72   19.90
  -1   0  -2  750.32   19.90
  -1   0  -2  745.53   19.70
   1   0   2  767.92   19.90
   1   0   2  743.43   19.80
  -1   0  -2  760.62   19.70
   1   0   2  743.93   19.70
  -1   0  -2  746.83   19.90
   1   0   2  773.82   20.00
   1   0   2  756.32   19.70
   1   0   2  752.32   19.90
   1   0   2  768.42   19.70
  -1   0  -2  764.02   20.00
   1   0   2  774.22   19.90
  -1   0  -2  755.02   19.80
  -1   0  -2  768.22   19.90
   1   0   2  734.93   19.80
  -3   0  -2  498.75   14.90
  -3   0  -2  509.45   14.00
   3   0   2  511.55   14.30
   3   0   2  502.05   14.30
  -3   0  -2  497.95   14.20
  -3   0  -2  501.55   13.70
  -3   0  -2  511.55   14.40
   3   0   2  501.15   13.90
   3   0   2  517.85   14.50
   3   0   2  517.95   14.20
   3   0   2  498.95   14.20
  -3   0  -2  500.35   14.10
  -3   0  -2  502.55   14.30
   3   0   2  507.75   13.80
   3   0   2  515.55   14.20
  -3   0  -2  500.85   14.30
   3   0   2  508.35   14.30
   4   0   2 6371.16  161.08
  -4   0  -2 6235.38  161.18
   4   0   2 6119.09  160.58
  -4   0  -2 6071.69  160.28
   4   0   2 6345.17  161.18
  -4   0  -2 6336.47  161.18
  -4   0  -2 6122.29  160.58
  -4   0  -2 6392.76  160.98
   4   0   2 6344.37  160.88
   4   0   2 6227.18  161.08
  -4   0  -2 6275.27  161.08
   4   0   2 6324.57  161.08
   4   0   2 5942.61  160.98
  -4   0  -2 5961.40  160.78
  -4   0  -2 5941.91  160.88
  -4   0  -2 6330.77  161.18
   4   0   2 6399.86  161.48
   4   0   2 6337.87  161.18
   5   0   2  124.99    5.00
   5   0   2  115.29    4.80
  -5   0  -2  119.89    4.40
  -5   0  -2  116.19    4.90
   5   0   2  118.69    4.30
   5   0   2  114.29    4.90
   5   0   2  123.69    5.10
   5   0   2  123.09    5.00
  -5   0  -2  113.69    5.00
  -5   0  -2  111.09    4.10
  -5   0  -2  119.39    5.00
   5   0   2  113.99    4.60
  -5   0  -2  113.79    4.30
  -5   0  -2  122.69    5.10
  -6   0  -2  284.87   10.00
   6   0   2  290.37    9.90
   6   0   2  304.37   10.10
   6   0   2  294.87   10.00
  -6   0  -2  287.67   10.10
   6   0   2  295.17   10.10
   6   0   2  289.07    9.10
  -6   0  -2  287.57   10.10
  -6   0  -2  285.27    9.10
  -6   0  -2  287.17    9.80
   7   0   2  822.42   24.50
   7   0   2  850.61   24.60
   7   0   2  848.52   24.50
  -7   0  -2  838.92   24.60
   7   0   2  831.72   24.40
   7   0   2  827.92   23.20
  -7   0  -2  789.82   23.00
  -7   0  -2  807.92   25.00
  -7   0  -2  833.82   24.50
  -8   0  -2   22.20    3.20
  -8   0  -2   25.60    3.10
   8   0   2   23.80    3.40
   8   0   2   24.40    2.20
  -8   0  -2   23.20    3.00
   8   0   2   25.60    3.20
  -9   0  -2  240.78   10.10
  -9   0  -2  234.78   10.10
   9   0   2  232.18    9.80
   9   0   2  222.88    9.90
 -10   0  -2  128.19    8.20
  10   0   2  126.69    7.50
  10   0   2  130.39    7.30
 -10   0  -2  130.09    7.50
 -11   0  -2   36.60    4.60
 -11   0  -2   45.80    4.60
  11   0   2   38.10    4.40
  11  -1  -2  128.59    7.70
 -11  -1   2  131.29    7.80
 -11  -1   2  132.49    8.00
 -11   1   2  120.89    7.40
 -11   1   2  141.39    8.30
  11   1  -2  129.89    7.70
 -10  -1   2    9.40    3.40
  10  -1  -2    2.10    2.90
 -10  -1   2   12.10    5.00
  10  -1  -2    9.80    3.30
  10   1  -2   13.00    3.40
 -10   1   2    8.70    3.40
 -10   1   2    3.20    3.00
  -9  -1   2    3.50    2.40
   9  -1  -2    2.60    2.40
  -9  -1   2    4.00    2.10
   9  -1  -2   -1.00    2.40
   9   1  -2    0.50    2.20
   9   1  -2    0.00    2.40
  -9   1   2    1.40    2.20
  -9   1   2    4.80    2.40
   9   1  -2    7.40    2.10
  -9   1   2    3.60    2.50
  -8  -1   2   97.49    5.50
  -8  -1   2  104.99    5.00
   8  -1  -2  107.59    6.00
  -8  -1   2  100.59    5.70
   8  -1  -2  115.89    5.90
  -8  -1   2  101.59    6.10
   8   1  -2  102.09    5.10
   8   1  -2   99.39    5.90
  -8   1   2  103.49    5.60
  -8   1   2  109.09    6.20
   8   1  -2  104.29    5.80
  -7  -1   2    1.80    1.30
   7  -1  -2    3.00    1.60
  -7  -1   2    3.50    1.80
   7  -1  -2    1.10    1.20
  -7  -1   2    2.40    1.80
  -7  -1   2    2.50    2.90
   7  -1  -2    0.60    2.40
   7  -1  -2    0.00    1.60
  -7   1   2    4.10    1.80
   7   1  -2    0.60    1.60
   7   1  -2    2.70    1.50
  -7   1   2    2.40    1.70
  -7   1   2    2.60    1.90
   7   1  -2    3.20    1.80
   7   1  -2    4.00    2.00
  -7   1   2    5.40    2.20
   7   1  -2    2.40    1.70
   6  -1  -2  477.85   14.60
  -6  -1   2  468.35   14.50
   6  -1  -2  464.65   14.70
  -6  -1   2  472.25   15.00
  -6  -1   2  452.25   13.40
  -6  -1   2  463.95   14.10
  -6  -1   2  447.56   14.40
   6  -1  -2  483.45   14.60
   6  -1  -2  457.95   14.40
   6  -1  -2  472.05   13.50
  -6  -1   2  477.55   14.70
   6   1  -2  454.45   14.40
   6   1  -2  470.75   14.70
   6   1  -2  465.05   14.00
  -6   1   2  464.65   14.70
  -6   1   2  481.65   15.10
  -6   1   2  465.55   14.60
   6   1  -2  485.75   14.30
   6   1  -2  480.15   14.70
  -6   1   2  463.45   14.40
  -5  -1   2  398.56   11.70
  -5  -1   2  398.86   13.30
   5  -1  -2  417.86   12.60
  -5  -1   2  422.36   12.40
  -5  -1   2  424.26   13.20
  -5  -1   2  410.86   12.70
  -5  -1   2  411.36   11.90
  -5  -1   2  428.66   12.70
   5  -1  -2  418.46   12.60
  -5  -1   2  428.66   12.90
   5  -1  -2  426.66   11.90
   5  -1  -2  420.26   12.70
   5  -1  -2  400.46   12.50
   5  -1  -2  443.36   13.00
  -5   1   2  413.46   12.50
  -5   1   2  416.16   12.80
   5   1  -2  394.56   12.60
  -5   1   2  415.66   12.40
  -5   1   2  421.56   12.80
  -5   1   2  408.66   12.00
  -5   1   2  403.36   11.20
   5   1  -2  385.96   12.20
   5   1  -2  418.26   12.70
  -5   1   2  404.86   11.20
   5   1  -2  425.96   12.40
   5   1  -2  421.36   12.70
  -5   1   2  409.26   12.60
   5   1  -2  410.76   12.70
  -5   1   2  411.16   13.10
   5   1  -2  426.56   12.50
  -4  -1   2  126.29    4.70
  -4  -1   2  125.69    4.70
  -4  -1   2  121.89    4.80
  -4  -1   2  116.99    4.00
   4  -1  -2  123.29    4.60
   4  -1  -2  123.99    4.50
   4  -1  -2  120.19    4.10
   4  -1  -2  124.19    4.60
   4  -1  -2  123.59    4.60
  -4  -1   2  116.09    4.30
  -4  -1   2  125.79    5.00
  -4  -1   2  127.49    5.00
   4  -1  -2  120.79    4.80
  -4  -1   2  124.49    4.70
   4  -1  -2  120.99    4.50
   4  -1  -2  118.39    4.70
   4  -1  -2  124.09    4.60
  -4  -1   2  122.89    5.90
  -4   1   2  114.69    4.00
  -4   1   2  120.59    3.60
   4   1  -2  121.39    4.50
   4   1  -2  126.49    4.50
  -4   1   2  118.69    4.80
  -4   1   2  132.59    4.60
  -4   1   2  123.29    4.40
  -4   1   2  123.29    4.70
  -4   1   2  127.19    5.00
   4   1  -2  125.79    4.80
   4   1  -2  123.49    4.70
   4   1  -2  120.79    4.70
   4   1  -2  127.59    4.70
   4   1  -2  128.29    4.50
  -4   1   2  130.59    4.80
   4   1  -2  126.49    5.90
   4   1  -2  122.99    4.40
  -3  -1   2    9.00    1.00
  -3  -1   2    6.30    1.10
   3  -1  -2    9.20    1.20
   3  -1  -2   10.50    1.30
  -3  -1   2    7.30    1.10
   3  -1  -2   10.80    1.10
   3  -1  -2   11.40    0.90
   3  -1  -2   10.20    1.30
   3  -1  -2   12.20    1.10
  -3  -1   2    7.70    1.20
  -3  -1   2    8.80    1.10
  -3  -1   2    7.60    1.00
   3  -1  -2    9.70    1.10
   3  -1  -2    9.60    1.10
  -3  -1   2    8.30    0.90
   3  -1  -2   10.30    1.10
   3  -1  -2   10.30    1.20
  -3   1   2   13.90    1.40
   3   1  -2    7.50    1.10
   3   1  -2    8.80    0.90
  -3   1   2    9.20    1.20
   3   1  -2    8.90    1.00
  -3   1   2   12.70    1.40
   3   1  -2    7.00    1.00
   3   1  -2    7.60    1.10
   3   1  -2    8.10    1.10
   3   1  -2    8.00    1.10
   3   1  -2    8.10    1.10
  -3   1   2    8.70    1.10
  -3   1   2   11.00    0.90
  -2  -1   2   23.80    1.30
   2  -1  -2   27.30    1.50
  -2  -1   2   26.10    1.50
  -2  -1   2   25.60    1.40
   2  -1  -2   29.00    1.40
   2  -1  -2   25.80    1.30
  -2  -1   2   24.20    1.40
  -2  -1   2   26.30    1.20
   2  -1  -2   27.40    1.30
  -2  -1   2   24.00    1.40
   2  -1  -2   26.50    1.30
  -2  -1   2   26.30    1.40
   2  -1  -2   26.40    1.60
  -2  -1   2   25.30    1.40
  -2  -1   2   25.00    1.60
   2  -1  -2   29.40    1.20
   2  -1  -2   27.20    1.30
   2   1  -2   24.20    1.40
  -2   1   2   27.40    1.60
   2   1  -2   25.60    1.20
   2   1  -2   26.10    1.40
  -2   1   2   28.80    1.40
   2   1  -2   24.90    1.40
  -2   1   2   27.30    1.30
  -2   1   2   30.90    1.30
   2   1  -2   24.30    1.20
  -2   1   2   26.40    1.30
  -2   1   2   27.40    1.40
   2   1  -2   23.90    1.30
  -2   1   2   27.60    1.20
   2   1  -2   26.60    1.50
   2   1  -2   27.50    1.60
   2   1  -2   24.90    1.20
   2   1  -2   24.10    1.40
   2   1  -2   25.60    1.40
   0  -1   2  145.59    4.10
   0  -1   2  158.38    4.20
   0  -1   2  146.79    4.40
   0  -1  -2  150.88    4.10
   0  -1   2  148.89    4.30
   0  -1   2  153.18    4.20
   0  -1  -2  146.09    4.20
   0  -1  -2  153.48    4.20
   0  -1  -2  145.49    4.20
   0  -1  -2  144.79    4.20
   0  -1   2  152.08    4.20
   0  -1   2  149.79    4.20
   0  -1  -2  149.09    4.20
   0  -1   2  148.69    4.20
   0  -1   2  148.69    4.20
   0   1  -2  149.69    4.20
   0   1   2  152.58    4.20
   0   1  -2  152.18    4.20
   0   1   2  147.99    4.10
   0   1  -2  147.89    4.30
   0   1  -2  148.19    4.20
   0   1  -2  148.09    4.20
   0   1   2  145.29    4.20
   0   1  -2  152.78    4.20
   0   1  -2  155.48    4.20
   0   1   2  146.09    3.90
   0   1   2  155.08    3.90
   0   1   2  145.59    4.20
   0   1   2  147.79    4.20
  -2  -1  -2  107.39    3.50
   2  -1   2  103.29    3.60
   2  -1   2  107.79    3.60
  -2  -1  -2  105.39    3.50
  -2  -1  -2  105.59    3.50
   2  -1   2  103.19    3.50
   2  -1   2  105.19    3.60
   2  -1   2  102.79    3.60
   2  -1   2  106.99    3.40
  -2  -1  -2  106.69    3.60
  -2  -1  -2  105.29    3.60
  -2  -1  -2  110.59    3.60
   2  -1   2  107.29    3.60
  -2  -1  -2  105.39    3.70
   2  -1   2  107.39    3.80
   2  -1   2  108.79    3.10
  -2  -1  -2  105.19    3.60
   2  -1   2  112.29    3.50
  -2   1  -2  104.09    3.50
   2   1   2  105.39    3.60
   2   1   2  106.99    3.50
  -2   1  -2  110.69    3.60
  -2   1  -2  104.09    3.50
  -2   1  -2  109.19    3.70
   2   1   2  106.39    3.60
   2   1   2  108.79    3.70
  -2   1  -2  100.59    3.40
  -2   1  -2  104.29    3.40
   2   1   2  101.99    3.50
   2   1   2  109.19    3.50
  -2   1  -2  110.09    3.60
   2   1   2  109.59    3.50
  -2   1  -2  104.59    3.70
  -2   1  -2  106.99    3.00
   2   1   2  106.69    3.70
   3  -1   2  755.92   20.40
  -3  -1  -2  716.33   20.10
  -3  -1  -2  749.82   19.70
   3  -1   2  725.33   20.00
  -3  -1  -2  751.52   20.40
  -3  -1  -2  721.93   20.10
   3  -1   2  759.42   20.40
   3  -1   2  765.02   20.40
  -3  -1  -2  747.03   20.20
  -3  -1  -2  763.32   20.50
  -3  -1  -2  713.63   20.30
   3  -1   2  772.72   20.70
   3  -1   2  756.12   19.60
   3  -1   2  735.23   20.30
   3  -1   2  748.03   20.40
  -3  -1  -2  724.53   20.30
   3  -1   2  732.13   20.40
  -3  -1  -2  726.23   20.50
   3  -1   2  757.22   20.40
  -3  -1  -2  747.83   20.50
  -3  -1  -2  752.82   20.30
  -3  -1  -2  743.03   20.40
   3  -1   2  750.52   20.30
   3   1   2  768.72   20.30
   3   1   2  744.33   20.60
  -3   1  -2  766.42   20.40
   3   1   2  744.43   20.40
   3   1   2  738.63   20.30
  -3   1  -2  738.83   20.20
  -3   1  -2  756.92   20.60
   3   1   2  727.53   20.30
  -3   1  -2  747.03   20.40
   3   1   2  756.92   20.40
  -3   1  -2  748.43   20.50
   3   1   2  749.53   20.50
  -3   1  -2  758.02   19.60
  -3   1  -2  756.32   20.30
   3   1   2  719.73   20.40
   3   1   2  722.03   19.70
   3   1   2  729.13   20.40
  -3   1  -2  763.32   20.50
  -3   1  -2  747.83   20.20
  -3   1  -2  742.63   20.00
  -4  -1  -2   26.60    1.50
  -4  -1  -2   21.40    1.90
  -4  -1  -2   25.30    1.90
   4  -1   2   27.30    1.40
   4  -1   2   26.10    1.90
   4  -1   2   20.50    1.90
   4  -1   2   28.20    2.00
  -4  -1  -2   25.10    1.70
   4  -1   2   22.30    1.50
   4  -1   2   30.60    2.00
  -4  -1  -2   21.40    1.90
   4  -1   2   29.40    2.00
  -4  -1  -2   25.10    1.80
   4  -1   2   25.70    2.10
  -4  -1  -2   28.40    2.10
  -4  -1  -2   25.70    1.80
  -4  -1  -2   29.00    1.90
   4  -1   2   24.90    2.00
  -4  -1  -2   30.10    2.20
  -4  -1  -2   24.00    2.00
   4   1   2   26.10    2.00
  -4   1  -2   33.30    2.20
   4   1   2   26.70    1.80
  -4   1  -2   34.10    1.90
   4   1   2   22.30    1.80
   4   1   2   23.60    2.00
   4   1   2   26.10    1.60
  -4   1  -2   30.90    1.70
  -4   1  -2   32.70    2.30
   4   1   2   26.20    2.10
  -4   1  -2   31.50    2.30
   4   1   2   25.60    2.00
  -4   1  -2   24.10    2.20
  -4   1  -2   32.40    2.10
  -4   1  -2   35.90    2.00
   4   1   2   26.90    2.00
   5  -1   2  183.68    5.70
  -5  -1  -2  176.78    6.40
   5  -1   2  180.98    6.60
  -5  -1  -2  177.28    6.10
  -5  -1  -2  186.58    6.70
  -5  -1  -2  183.38    6.80
  -5  -1  -2  185.28    6.70
   5  -1   2  180.18    6.60
   5  -1   2  170.78    6.40
  -5  -1  -2  189.98    6.70
   5  -1   2  182.38    6.90
   5  -1   2  176.38    6.50
  -5  -1  -2  183.58    6.20
   5  -1   2  171.18    6.40
  -5   1  -2  178.98    5.80
   5   1   2  177.18    6.50
   5   1   2  178.28    6.70
   5   1   2  174.58    5.80
   5   1   2  181.58    6.70
  -5   1  -2  170.88    6.50
   5   1   2  179.98    6.50
   5   1   2  176.38    6.60
   5   1   2  187.28    6.20
  -5   1  -2  167.08    5.50
  -5   1  -2  170.18    6.70
  -5   1  -2  187.18    6.70
  -5   1  -2  176.68    6.60
  -6  -1  -2    7.90    1.60
   6  -1   2    7.80    2.10
   6  -1   2   11.10    1.90
   6  -1   2    9.20    1.90
  -6  -1  -2    8.70    2.10
   6  -1   2    6.70    1.80
  -6  -1  -2    9.20    2.10
  -6  -1  -2    9.40    1.90
  -6  -1  -2   10.00    2.10
   6  -1   2    7.10    1.20
  -6   1  -2    8.80    1.50
   6   1   2    9.30    1.50
  -6   1  -2    9.00    2.20
  -6   1  -2    9.20    2.10
  -6   1  -2   10.90    1.90
   6   1   2    7.10    2.00
   6   1   2    8.70    2.20
   6   1   2    9.00    1.90
  -6   1  -2    8.80    1.90
   6   1   2    9.00    2.00
  -7  -1  -2  276.87   11.80
   7  -1   2  279.17    8.90
  -7  -1  -2  279.97   10.40
  -7  -1  -2  287.77   10.60
  -7  -1  -2  278.47    9.40
   7  -1   2  289.57   10.40
  -7  -1  -2  284.27   10.30
   7  -1   2  305.67   10.50
   7  -1   2  293.07   10.80
  -7   1  -2  299.67   10.70
   7   1   2  284.77   10.40
   7   1   2  285.07   10.50
   7   1   2  285.77    9.60
   7   1   2  300.87   10.40
  -7   1  -2  292.07   10.50
  -7   1  -2  297.97   10.80
   8  -1   2  221.98    9.40
   8  -1   2  215.48    9.00
  -8  -1  -2  230.38    9.40
   8  -1   2  230.28   10.20
  -8  -1  -2  236.58    9.50
   8   1   2  219.78    8.20
  -8   1  -2  234.68    9.40
  -8   1  -2  220.18    9.30
   8   1   2  223.08    9.10
  -8   1  -2  224.78    9.20
   8   1   2  223.68    9.20
  -9  -1  -2   10.60    3.10
   9  -1   2    6.00    2.50
  -9  -1  -2    5.80    2.90
   9  -1   2    4.10    2.70
   9   1   2    3.50    2.70
  -9   1  -2   11.30    2.80
   9   1   2   11.30    3.10
  -9   1  -2   13.50    3.40
  10  -1   2  112.19    6.70
 -10  -1  -2  105.79    9.00
 -10  -1  -2  106.59    6.80
  10   1   2  101.49    6.60
 -10   1  -2  110.79    6.80
 -10   1  -2   99.89    6.50
  11  -1   2    9.00    3.50
 -11  -1  -2   10.50    3.10
 -11  -1  -2    8.70    3.00
  11   1   2    5.50    2.80
 -11   1  -2    9.00    3.30
 -11   1  -2   14.00    3.70
  11  -2  -2    2.10    2.30
  11  -2  -2   -6.50    3.20
 -11  -2   2    2.80    3.20
 -11  -2   2    5.20    2.80
 -11   2   2    6.10    2.90
 -11   2   2    6.70    2.90
  11   2  -2    9.90    3.50
 -10  -2   2    5.10    2.40
  10  -2  -2    2.00    2.50
 -10  -2   2    4.10    2.40
  10  -2  -2   -1.60    3.10
 -10   2   2    8.00    2.80
 -10   2   2    0.00    4.40
  10   2  -2    2.90    2.70
   9  -2  -2    3.70    2.10
   9  -2  -2    4.00    2.40
   9  -2  -2    4.70    2.50
  -9  -2   2    3.60    2.10
  -9  -2   2    8.40    2.80
   9   2  -2    5.20    2.40
  -9   2   2    5.60    2.50
   9   2  -2    3.00    1.90
  -9   2   2    5.60    2.70
  -9   2   2   10.70    2.80
   8  -2  -2   89.19    5.20
  -8  -2   2   87.79    5.30
   8  -2  -2   85.59    5.20
  -8  -2   2   81.09    5.50
   8  -2  -2   94.89    5.60
  -8   2   2   86.79    5.20
   8   2  -2   79.99    4.60
   8   2  -2   85.19    4.70
   8   2  -2   79.59    5.20
  -8   2   2   85.39    5.00
  -8   2   2   83.59    5.40
  -7  -2   2  155.38    6.90
   7  -2  -2  161.48    7.20
   7  -2  -2  164.18    6.90
  -7  -2   2  147.69    6.70
  -7  -2   2  152.28    7.20
  -7  -2   2  143.99    5.80
   7  -2  -2  163.98    6.90
   7  -2  -2  161.28    5.50
  -7  -2   2  160.58    6.90
  -7  -2   2  149.29    6.00
  -7   2   2  168.78    7.00
   7   2  -2  152.88    6.90
   7   2  -2  151.58    6.90
  -7   2   2  165.08    7.40
   7   2  -2  156.18    6.50
  -7   2   2  158.38    7.00
   7   2  -2  165.78    6.40
   6  -2  -2  317.17   10.40
  -6  -2   2  313.87   10.60
   6  -2  -2  309.77    9.20
  -6  -2   2  307.97    9.90
  -6  -2   2  314.67    9.70
  -6  -2   2  329.17   10.70
   6  -2  -2  309.77   10.40
   6  -2  -2  313.27   10.80
  -6  -2   2  310.37   10.90
   6  -2  -2  294.67   10.20
  -6  -2   2  304.07   10.50
  -6   2   2  311.57   10.80
   6   2  -2  308.37    9.90
  -6   2   2  308.27   11.00
   6   2  -2  310.77   10.70
   6   2  -2  314.77   10.40
   6   2  -2  301.37   10.20
  -6   2   2  313.17   10.50
  -6   2   2  300.27   10.30
   6   2  -2  318.87   10.60
  -5  -2   2 1008.70   28.50
   5  -2  -2 1101.89   29.90
   5  -2  -2 1082.99   29.30
  -5  -2   2 1093.49   29.60
  -5  -2   2 1074.59   29.40
   5  -2  -2 1092.09   29.30
  -5  -2   2 1040.60   29.80
   5  -2  -2 1077.09   29.10
  -5  -2   2 1080.39   28.90
  -5  -2   2 1084.79   29.50
  -5  -2   2 1047.50   29.20
   5  -2  -2 1025.20   29.10
   5  -2  -2 1064.99   28.20
  -5   2   2 1018.90   29.20
   5   2  -2 1076.69   28.80
   5   2  -2 1068.79   29.30
   5   2  -2 1068.89   29.40
   5   2  -2 1074.59   29.20
  -5   2   2 1002.50   28.00
  -5   2   2 1070.19   29.80
   5   2  -2 1021.60   29.30
   5   2  -2 1072.09   29.50
   5   2  -2 1057.49   29.50
  -5   2   2 1082.49   29.90
  -5   2   2 1023.80   28.70
  -5   2   2 1072.69   29.20
  -5   2   2 1077.09   29.40
   4  -2  -2   94.99    3.80
  -4  -2   2   88.69    3.80
  -4  -2   2   87.69    3.90
  -4  -2   2   86.69    3.70
   4  -2  -2   90.49    3.60
  -4  -2   2   90.79    4.10
   4  -2  -2   91.89    3.70
   4  -2  -2   90.49    3.10
  -4  -2   2   84.79    3.50
  -4  -2   2   93.29    3.90
   4  -2  -2   91.19    3.60
  -4  -2   2   85.49    3.40
   4  -2  -2   92.39    3.70
   4  -2  -2   91.59    4.10
  -4  -2   2   92.39    3.90
  -4   2   2   91.39    3.80
  -4   2   2   92.29    4.10
   4   2  -2   86.49    3.80
   4   2  -2   88.99    3.50
   4   2  -2   89.19    3.40
   4   2  -2   87.19    3.80
   4   2  -2   91.09    3.70
  -4   2   2   95.29    3.80
   4   2  -2   95.59    4.00
  -4   2   2   95.49    4.20
  -4   2   2   88.79    3.50
  -4   2   2   89.59    3.10
   4   2  -2   85.89    3.70
   4   2  -2   93.09    3.60
   3  -2  -2 2158.88   55.89
   3  -2  -2 2138.99   56.59
   3  -2  -2 2178.78   56.59
  -3  -2   2 2093.69   55.89
  -3  -2   2 2118.69   56.49
  -3  -2   2 2103.59   55.99
   3  -2  -2 2115.29   55.99
   3  -2  -2 2111.79   55.79
  -3  -2   2 2164.08   56.19
   3  -2  -2 2159.48   56.49
  -3  -2   2 2054.49   56.09
   3  -2  -2 2122.19   55.89
  -3  -2   2 2093.89   56.09
  -3  -2   2 2091.59   55.89
  -3  -2   2 2164.98   56.29
   3  -2  -2 2092.79   55.39
  -3  -2   2 2205.88   56.99
   3  -2  -2 2186.98   55.99
  -3  -2   2 2203.78   56.19
   3  -2  -2 2168.88   56.09
   3   2  -2 2164.48   55.89
  -3   2   2 2099.79   55.39
  -3   2   2 2144.49   56.49
   3   2  -2 2146.79   55.49
   3   2  -2 2129.79   56.19
   3   2  -2 2195.48   56.69
   3   2  -2 2089.29   55.49
   3   2  -2 2153.58   56.69
  -3   2   2 2131.99   56.59
   3   2  -2 2165.18   56.29
   3   2  -2 2129.99   56.09
   3   2  -2 2211.18   56.19
   3   2  -2 2137.79   56.19
  -3   2   2 2143.09   55.99
  -3   2   2 2171.68   57.49
  -3   2   2 2177.88   56.09
   3   2  -2 2195.48   56.49
   3   2  -2 2203.68   55.99
  -3   2   2 2089.89   55.99
  -3   2   2 2094.69   55.59
   2  -2  -2  357.96   10.00
  -2  -2   2  372.96   10.40
  -2  -2   2  363.36   10.60
  -2  -2   2  371.46   10.30
   2  -2  -2  356.86   10.50
  -2  -2   2  363.26   10.20
   2  -2  -2  363.16    9.90
  -2  -2   2  359.76   10.30
   2  -2  -2  372.56    9.90
  -2  -2   2  353.86   10.20
   2  -2  -2  358.26    9.80
   2  -2  -2  371.06   10.20
  -2  -2   2  366.96   10.20
  -2  -2   2  362.56   10.30
   2  -2  -2  355.56   10.20
   2  -2  -2  351.26   10.40
   2  -2  -2  361.06   10.60
  -2  -2   2  364.36   10.30
   2  -2  -2  362.16   10.60
   2  -2  -2  371.76   10.00
  -2  -2   2  370.16   10.30
   2  -2  -2  354.16    9.70
   2   2  -2  366.86    9.70
   2   2  -2  367.56   10.20
   2   2  -2  370.36   10.40
   2   2  -2  371.26   10.20
  -2   2   2  376.06    9.70
   2   2  -2  365.96   10.30
  -2   2   2  355.86   10.50
  -2   2   2  365.96    9.70
  -2   2   2  355.86   10.10
  -2   2   2  368.36    9.70
  -2   2   2  362.56   10.10
  -2   2   2  371.16   10.50
   2   2  -2  371.46   10.50
   2   2  -2  361.26   10.40
  -2   2   2  351.76   10.70
  -2   2   2  372.36   10.20
   2   2  -2  365.86   10.20
   2   2  -2  364.76   10.20
   2   2  -2  372.16   10.00
   2   2  -2  372.66   10.40
   1  -2  -2  520.55   14.00
  -1  -2   2  513.25   13.70
  -1  -2   2  495.85   13.70
  -1  -2   2  492.05   13.60
   1  -2  -2  508.65   13.40
   1  -2  -2  510.25   13.60
  -1  -2   2  494.15   13.40
   1  -2  -2  511.15   13.80
   1  -2  -2  504.95   13.80
  -1  -2   2  501.25   13.60
  -1  -2   2  509.65   13.80
  -1  -2   2  510.25   13.70
  -1  -2   2  497.65   13.70
   1  -2  -2  515.95   13.50
   1   2  -2  505.65   13.40
   1   2  -2  499.75   13.60
   1   2  -2  507.35   13.80
  -1   2   2  519.45   13.20
   1   2  -2  485.05   13.80
  -1   2   2  521.05   13.60
   1   2  -2  508.55   13.60
  -1   2   2  517.55   13.50
   0  -2  -2  237.68    6.60
   0  -2  -2  228.78    6.60
   0  -2  -2  229.08    6.60
   0  -2   2  239.48    6.50
   0  -2  -2  228.88    6.60
   0  -2   2  234.48    6.40
   0  -2   2  235.48    6.50
   0  -2   2  234.58    6.50
   0  -2  -2  229.08    6.50
   0  -2  -2  242.68    6.50
   0  -2  -2  232.78    6.60
   0  -2   2  237.48    6.70
   0  -2   2  229.78    6.70
   0  -2   2  224.18    6.40
   0  -2   2  238.98    6.50
   0   2  -2  237.78    6.40
   0   2  -2  231.78    6.40
   0   2  -2  231.48    6.40
   0   2   2  224.78    6.60
   0   2  -2  242.78    6.80
   0   2  -2  235.48    6.50
   0   2   2  222.18    6.50
   0   2   2  234.88    6.50
   0   2   2  233.98    6.60
   0   2  -2  234.98    6.80
   0   2  -2  237.38    6.70
   0   2   2  227.38    6.60
   0   2   2  227.78    6.60
   0   2   2  230.98    6.60
   1  -2   2 1031.60   28.10
   1  -2   2 1062.99   28.10
  -1  -2  -2 1078.49   27.80
   1  -2   2 1087.99   28.40
  -1  -2  -2 1092.49   27.90
  -1  -2  -2 1083.99   28.30
   1  -2   2 1080.89   28.10
   1  -2   2 1062.79   27.80
  -1  -2  -2 1085.59   27.90
  -1  -2  -2 1053.49   28.00
  -1  -2  -2 1078.59   28.20
   1  -2   2 1087.49   28.10
  -1  -2  -2 1079.89   28.20
   1  -2   2 1050.09   28.30
  -1  -2  -2 1070.49   28.30
  -1  -2  -2 1078.39   27.90
  -1   2  -2 1063.89   27.80
   1   2   2 1055.19   27.70
  -1   2  -2 1104.59   28.00
   1   2   2 1080.69   28.20
   1   2   2 1091.79   28.20
   1   2   2 1074.69   27.70
   1   2   2 1066.29   28.00
  -1   2  -2 1047.40   28.20
   1   2   2 1041.10   28.70
  -1   2  -2 1057.69   28.30
  -1   2  -2 1060.49   28.00
   1   2   2 1065.69   28.00
  -1   2  -2 1059.09   27.70
   1   2   2 1176.78   29.10
   2  -2   2    4.90    0.90
  -2  -2  -2    3.60    0.70
   2  -2   2    5.20    0.80
   2  -2   2    4.60    0.80
  -2  -2  -2    5.60    0.80
   2  -2   2    5.60    0.70
  -2  -2  -2    4.30    0.80
  -2  -2  -2    3.70    0.70
  -2  -2  -2    5.70    0.90
   2  -2   2    6.30    0.80
  -2  -2  -2    4.50    0.70
   2  -2   2    4.50    0.70
   2  -2   2    6.20    0.90
  -2  -2  -2    3.70    0.70
   2  -2   2    5.80    0.80
   2  -2   2    5.10    0.70
  -2  -2  -2    5.10    0.80
  -2  -2  -2    5.90    1.10
   2   2   2    5.40    0.70
   2   2   2    5.10    0.90
   2   2   2    3.60    0.90
   2   2   2    6.50    0.70
   2   2   2    5.60    0.90
   2   2   2    4.40    0.80
   2   2   2    3.60    0.80
  -2   2  -2    4.50    0.70
  -2   2  -2    4.60    0.90
  -2   2  -2    5.50    0.90
   2   2   2    3.80    0.80
  -2   2  -2    5.50    0.80
  -2   2  -2    6.10    0.90
   2   2   2    4.90    0.80
  -2   2  -2    4.80    0.60
   3  -2   2 1155.68   30.00
  -3  -2  -2 1065.49   28.60
   3  -2   2 1053.39   28.60
   3  -2   2 1089.19   28.60
  -3  -2  -2 1062.99   28.70
  -3  -2  -2 1050.59   28.70
  -3  -2  -2 1045.80   28.60
  -3  -2  -2 1065.99   28.70
  -3  -2  -2 1048.20   28.60
   3  -2   2 1113.29   28.70
   3  -2   2 1039.90   28.80
   3  -2   2 1034.10   28.20
  -3  -2  -2 1057.39   28.60
   3  -2   2 1090.99   28.60
   3  -2   2 1031.30   28.80
  -3  -2  -2 1037.00   28.30
   3  -2   2 1075.89   29.10
   3  -2   2 1045.70   28.80
  -3  -2  -2 1061.49   28.90
  -3   2  -2 1041.60   28.30
  -3   2  -2 1082.29   28.20
  -3   2  -2 1056.49   28.40
   3   2   2 1053.99   28.80
   3   2   2 1094.79   28.40
   3   2   2 1065.29   28.70
   3   2   2 1033.70   28.40
  -3   2  -2 1087.49   28.70
   3   2   2 1057.69   28.70
  -3   2  -2 1083.39   28.80
   3   2   2 1099.49   28.70
  -3   2  -2 1043.70   28.90
  -3   2  -2 1074.49   28.70
   3   2   2 1103.69   28.70
   3   2   2 1076.69   28.80
  -3   2  -2 1075.79   28.90
   4  -2   2   77.89    3.80
  -4  -2  -2   77.99    3.70
  -4  -2  -2   73.49    3.20
   4  -2   2   75.59    3.40
   4  -2   2   79.59    3.40
   4  -2   2   80.69    3.50
  -4  -2  -2   69.69    3.40
  -4  -2  -2   73.19    3.60
   4  -2   2   72.89    3.50
  -4  -2  -2   79.99    3.50
   4  -2   2   80.29    3.40
  -4  -2  -2   76.19    3.50
   4  -2   2   75.19    2.90
  -4  -2  -2   74.49    3.30
  -4  -2  -2   66.09    4.20
  -4  -2  -2   70.89    3.30
  -4  -2  -2   75.89    2.60
  -4  -2  -2   78.19    3.10
  -4   2  -2   81.89    3.60
   4   2   2   74.09    3.50
   4   2   2   75.59    3.60
  -4   2  -2   83.69    3.50
   4   2   2   72.59    3.20
  -4   2  -2   70.19    3.10
   4   2   2   70.29    3.40
   4   2   2   80.59    3.40
  -4   2  -2   78.89    3.60
   4   2   2   73.59    3.40
   4   2   2   75.69    2.60
  -4   2  -2   74.49    2.40
  -4   2  -2   77.49    3.60
  -4   2  -2   77.19    3.00
  -4   2  -2   79.09    3.30
   4   2   2   75.09    3.50
   5  -2   2  298.67    9.70
   5  -2   2  304.77   10.20
   5  -2   2  287.27    9.60
  -5  -2  -2  304.27   10.10
  -5  -2  -2  298.37    9.50
   5  -2   2  303.87    9.80
   5  -2   2  302.27    8.40
  -5  -2  -2  304.17    9.90
  -5  -2  -2  312.27    9.90
  -5  -2  -2  309.37    9.90
   5  -2   2  297.97    9.60
  -5  -2  -2  290.87    9.30
  -5  -2  -2  299.57    8.60
  -5  -2  -2  286.47    9.60
  -5   2  -2  287.97    8.40
  -5   2  -2  306.27   10.10
   5   2   2  301.57    8.80
   5   2   2  299.77    9.90
   5   2   2  306.27    9.50
  -5   2  -2  300.77    9.50
   5   2   2  283.67    9.70
   5   2   2  297.97    9.90
  -5   2  -2  284.37    9.90
  -5   2  -2  296.27    8.80
  -5   2  -2  309.87   10.00
  -5   2  -2  288.67    9.80
   5   2   2  297.57    9.60
  -6  -2  -2  186.58    7.40
  -6  -2  -2  198.88    7.20
   6  -2   2  198.78    8.00
  -6  -2  -2  197.88    7.80
   6  -2   2  201.48    7.40
   6  -2   2  204.28    7.50
  -6  -2  -2  194.48    7.60
   6  -2   2  205.68    7.70
   6  -2   2  190.68    6.00
  -6  -2  -2  204.18    7.60
  -6   2  -2  186.58    6.30
  -6   2  -2  203.38    7.70
   6   2   2  196.08    7.20
   6   2   2  192.28    7.60
  -6   2  -2  195.68    7.80
  -6   2  -2  195.58    7.60
   6   2   2  193.48    7.20
   6   2   2  200.78    7.70
   6   2   2  195.18    7.40
   7  -2   2  149.99    6.60
  -7  -2  -2  146.39    6.80
  -7  -2  -2  152.18    6.10
   7  -2   2  152.08    6.60
  -7  -2  -2  149.19    6.90
   7  -2   2  150.08    7.10
  -7  -2  -2  141.59    6.50
   7   2   2  140.99    6.70
   7   2   2  139.09    6.00
   7   2   2  142.69    6.60
  -7   2  -2  148.29    6.70
  -7   2  -2  151.88    6.80
  -7   2  -2  147.69    6.80
   7   2   2  155.68    6.50
  -8  -2  -2  101.69    5.80
  -8  -2  -2  102.39    5.80
   8  -2   2  103.19    5.60
   8  -2   2   94.59    5.50
   8  -2   2   97.49    6.10
  -8   2  -2  100.19    5.70
   8   2   2   97.69    5.70
   8   2   2  101.79    5.10
  -8   2  -2  107.09    5.80
   8   2   2   89.29    6.00
   8   2   2  105.29    5.80
  -8   2  -2   99.89    5.90
   9  -2   2   80.49    5.50
  -9  -2  -2   88.99    5.60
  -9  -2  -2   84.29    5.70
   9  -2   2   85.49    6.10
  -9   2  -2   79.79    5.70
  -9   2  -2   86.19    5.60
   9   2   2   77.29    5.50
  -9   2  -2   80.79    5.60
   9   2   2   84.69    4.90
 -10  -2  -2   12.90    3.60
  10  -2   2   15.00    3.40
  10  -2   2   12.80    4.60
 -10  -2  -2   17.90    3.30
  10   2   2   12.10    3.50
 -10   2  -2    9.40    3.20
 -10   2  -2   15.40    3.30
  11  -2   2   19.90    5.30
 -11  -2  -2   35.40    4.70
  11  -2   2   29.10    3.90
 -11  -2  -2   29.30    4.20
 -11   2  -2   30.50    4.10
  11   2   2   27.10    3.80
 -11  -3   2   65.99    5.80
  11  -3  -2   51.79    6.40
 -11  -3   2   70.69    5.80
  11  -3  -2   60.59    5.30
 -11   3   2   62.99    5.60
  11   3  -2   58.59    5.50
  10  -3  -2    2.00    2.90
 -10  -3   2    4.50    2.90
 -10  -3   2    3.40    2.70
  10  -3  -2   -2.50    2.60
 -10   3   2    3.00    2.50
  10   3  -2    7.00    3.50
 -10   3   2    3.60    2.40
  10   3  -2    1.60    2.70
 -10   3   2    2.30    2.80
  -9  -3   2   90.99    6.10
   9  -3  -2   98.89    5.80
   9  -3  -2   97.49    6.40
   9  -3  -2   91.89    5.80
  -9  -3   2   87.39    5.70
  -9   3   2   92.29    5.60
   9   3  -2   84.99    5.70
  -9   3   2   95.99    5.80
  -9   3   2   88.59    6.00
   9   3  -2   90.99    5.40
   8  -3  -2   98.49    5.50
  -8  -3   2  101.79    6.00
   8  -3  -2   86.19    5.70
   8  -3  -2   93.19    5.40
  -8  -3   2   87.99    5.40
  -8   3   2   90.39    5.20
   8   3  -2   97.19    5.60
   8   3  -2   94.19    5.10
  -8   3   2   92.79    5.30
  -8   3   2   85.49    5.70
   8   3  -2   95.19    5.60
  -7  -3   2    1.50    2.00
  -7  -3   2    1.50    1.10
  -7  -3   2    2.50    1.40
   7  -3  -2    3.00    2.20
  -7  -3   2    1.70    1.50
   7  -3  -2    1.90    1.60
  -7  -3   2    0.80    1.50
   7  -3  -2    0.20    1.60
  -7   3   2    1.60    1.60
  -7   3   2   -0.70    1.50
  -7   3   2    2.70    1.80
   7   3  -2    0.00    1.70
   7   3  -2   -0.50    1.30
   7   3  -2   -0.10    1.70
   7   3  -2   -0.40    2.00
  -7   3   2    0.70    1.50
   6  -3  -2   68.19    3.80
   6  -3  -2   65.99    2.50
   6  -3  -2   64.69    3.70
   6  -3  -2   66.29    4.20
  -6  -3   2   60.99    3.80
  -6  -3   2   64.09    3.90
  -6  -3   2   64.99    3.90
  -6  -3   2   63.39    3.20
  -6  -3   2   59.19    4.00
   6   3  -2   65.09    4.00
  -6   3   2   62.59    4.10
  -6   3   2   62.49    3.80
  -6   3   2   68.89    5.10
   6   3  -2   66.09    4.00
  -6   3   2   69.39    3.90
   6   3  -2   68.59    3.90
   6   3  -2   62.29    3.20
  -5  -3   2   23.10    1.80
   5  -3  -2   22.70    1.90
   5  -3  -2   23.00    1.30
   5  -3  -2   24.20    2.10
  -5  -3   2   25.70    2.40
  -5  -3   2   20.80    2.30
  -5  -3   2   24.20    2.30
   5  -3  -2   22.90    2.10
  -5  -3   2   17.80    2.00
   5  -3  -2   23.30    2.40
  -5  -3   2   22.50    2.20
  -5   3   2   22.20    2.40
  -5   3   2   24.50    2.10
  -5   3   2   21.90    2.10
   5   3  -2   25.20    2.30
   5   3  -2   23.70    2.40
   5   3  -2   23.40    2.40
  -5   3   2   24.70    2.40
   5   3  -2   21.20    2.20
  -4  -3   2  155.08    5.70
   4  -3  -2  163.88    6.20
  -4  -3   2  164.18    5.40
   4  -3  -2  161.28    5.40
   4  -3  -2  157.98    5.60
   4  -3  -2  158.08    4.70
  -4  -3   2  159.88    5.90
   4  -3  -2  162.88    5.70
   4  -3  -2  157.78    5.50
  -4  -3   2  168.18    5.90
  -4  -3   2  154.08    5.50
  -4  -3   2  166.58    6.20
  -4  -3   2  166.88    5.90
   4  -3  -2  154.78    4.60
  -4   3   2  157.68    4.60
   4   3  -2  170.28    5.70
  -4   3   2  155.18    5.10
  -4   3   2  156.08    6.10
   4   3  -2  171.78    5.90
  -4   3   2  161.18    5.70
  -4   3   2  158.08    6.30
   4   3  -2  156.28    4.90
   4   3  -2  165.48    5.40
  -4   3   2  153.98    5.70
   4   3  -2  163.58    6.00
   4   3  -2  159.18    5.70
   4   3  -2  156.88    5.90
  -4   3   2  161.18    5.60
   4   3  -2  166.48    5.90
   3  -3  -2    8.30    1.10
  -3  -3   2    7.40    1.40
  -3  -3   2    8.10    1.10
   3  -3  -2    8.50    0.70
  -3  -3   2    9.60    1.10
   3  -3  -2    9.90    1.00
   3  -3  -2    6.20    0.90
  -3  -3   2    5.90    1.10
  -3  -3   2    7.80    1.10
   3  -3  -2    5.20    1.20
  -3  -3   2    8.00    1.20
   3  -3  -2    7.80    0.70
  -3  -3   2    7.90    1.10
   3  -3  -2    9.20    1.00
  -3  -3   2    6.40    1.00
   3  -3  -2    7.60    1.40
  -3  -3   2    7.90    1.20
   3  -3  -2    9.80    0.90
   3  -3  -2    8.80    1.10
  -3  -3   2   10.20    1.20
  -3   3   2   10.60    1.10
   3   3  -2    8.50    1.10
  -3   3   2    8.40    0.70
  -3   3   2    8.60    1.30
   3   3  -2    8.40    1.30
   3   3  -2    7.20    1.30
  -3   3   2    7.50    1.10
   3   3  -2    8.00    1.20
   3   3  -2    7.10    1.30
  -3   3   2    8.70    0.70
  -3   3   2    8.40    1.00
  -3   3   2    7.80    1.20
   3   3  -2    7.00    1.20
   3   3  -2    8.70    1.20
   3   3  -2    8.60    1.10
  -3   3   2    8.30    1.50
  -3   3   2    8.20    0.70
   3   3  -2    9.30    1.30
   2  -3  -2   97.09    3.80
   2  -3  -2   95.69    3.50
  -2  -3   2   97.69    3.80
  -2  -3   2  100.09    3.60
   2  -3  -2   95.89    3.10
   2  -3  -2   96.69    3.40
  -2  -3   2  100.99    3.90
   2  -3  -2   97.89    4.00
   2  -3  -2   98.69    3.00
   2  -3  -2   95.19    3.00
  -2  -3   2   97.79    3.60
   2  -3  -2  100.39    3.10
   2  -3  -2   97.69    3.10
  -2  -3   2   97.19    3.70
  -2  -3   2   99.29    3.70
   2  -3  -2   97.49    3.10
  -2  -3   2   94.49    3.60
  -2  -3   2   97.69    3.40
  -2  -3   2  100.19    3.70
   2  -3  -2  108.49    4.40
  -2  -3   2   98.89    3.50
  -2   3   2   98.39    3.80
   2   3  -2  100.99    4.30
   2   3  -2   98.69    3.40
  -2   3   2   97.19    3.20
   2   3  -2  104.79    3.70
   2   3  -2   94.49    3.40
   2   3  -2   96.49    3.70
   2   3  -2  101.19    3.60
   2   3  -2   94.49    3.50
  -2   3   2   97.89    4.00
   2   3  -2   97.19    3.60
   2   3  -2  112.59    3.80
  -2   3   2  105.79    3.30
  -2   3   2   96.79    3.20
  -1  -3   2  548.65   15.00
  -1  -3   2  533.65   15.70
  -1  -3   2  539.65   15.00
  -1  -3   2  540.35   14.70
  -1  -3   2  551.94   15.00
  -1  -3   2  566.94   15.10
   1  -3  -2  535.65   15.20
  -1  -3   2  528.05   14.40
   1  -3  -2  528.45   14.60
   1  -3  -2  550.14   14.60
  -1  -3   2  540.45   14.70
  -1  -3   2  541.55   14.90
   1  -3  -2  549.95   15.10
  -1  -3   2  560.44   14.70
   1  -3  -2  533.45   14.70
   1  -3  -2  523.75   14.90
   1  -3  -2  528.85   14.80
   1   3  -2  530.85   15.50
  -1   3   2  553.64   14.60
  -1   3   2  539.15   15.20
   1   3  -2  551.84   15.00
  -1   3   2  541.25   15.10
  -1   3   2  535.35   14.20
   1   3  -2  554.74   14.60
   1   3  -2  553.04   14.80
  -1   3   2  542.05   14.80
   1   3  -2  537.35   15.10
   1   3  -2  566.84   14.50
   1   3  -2  539.05   14.50
   1   3  -2  560.84   15.00
   1   3  -2  541.45   14.90
  -1   3   2  539.65   14.20
   0  -3   2 4579.94  120.19
   0  -3  -2 4582.84  120.39
   0  -3  -2 4696.23  120.29
   0  -3   2 4627.44  120.09
   0  -3   2 4684.93  120.49
   0  -3   2 4778.32  120.09
   0  -3   2 4692.43  120.09
   0  -3   2 4595.24  120.39
   0  -3  -2 4599.74  120.19
   0  -3   2 4592.04  119.99
   0  -3   2 4756.92  120.59
   0  -3  -2 4690.53  120.39
   0  -3  -2 4672.43  120.39
   0  -3  -2 4580.94  120.39
   0   3  -2 4715.03  120.69
   0   3   2 4717.33  120.29
   0   3  -2 4770.32  120.09
   0   3  -2 4763.62  119.89
   0   3  -2 4605.34  119.89
   0   3   2 4675.83  120.49
  -1  -3  -2    5.10    0.60
   1  -3   2    4.90    0.70
  -1  -3  -2    5.20    0.50
  -1  -3  -2    5.30    0.80
  -1  -3  -2    6.60    0.90
   1  -3   2    3.60    0.60
  -1  -3  -2    4.60    0.80
   1  -3   2    3.70    0.80
   1  -3   2    5.00    0.70
  -1  -3  -2    4.70    0.60
   1  -3   2    5.00    0.80
   1  -3   2    5.00    0.90
  -1  -3  -2    5.00    0.80
  -1  -3  -2    5.10    0.60
  -1  -3  -2    3.50    0.70
  -1  -3  -2    3.80    0.50
   1  -3   2    3.80    0.80
   1  -3   2    3.60    0.50
  -1  -3  -2    7.10    0.70
  -1  -3  -2    5.00    0.50
   1  -3   2    3.50    0.40
  -1   3  -2    4.60    0.90
  -1   3  -2    5.90    0.60
   1   3   2    4.70    0.60
   1   3   2    5.70    1.00
  -1   3  -2    4.70    0.60
   1   3   2    4.50    0.70
  -1   3  -2    5.00    0.50
   1   3   2    3.90    0.60
  -1   3  -2    4.00    0.80
  -2  -3  -2   28.50    1.50
   2  -3   2   27.60    1.50
  -2  -3  -2   25.20    1.30
  -2  -3  -2   28.50    1.50
   2  -3   2   27.90    1.60
   2  -3   2   28.50    1.50
   2  -3   2   29.00    1.70
   2  -3   2   27.80    1.90
   2  -3   2   30.00    1.90
   2  -3   2   32.00    1.90
  -2  -3  -2   25.20    1.70
   2  -3   2   29.20    1.90
  -2  -3  -2   25.40    1.60
  -2  -3  -2   25.70    1.80
  -2  -3  -2   26.50    1.50
  -2  -3  -2   26.70    1.70
   2  -3   2   28.60    1.50
  -2  -3  -2   25.90    1.70
   2  -3   2   29.30    1.40
  -2  -3  -2   29.40    1.50
   2  -3   2   28.30    1.50
   2   3   2   27.70    1.60
  -2   3  -2   28.20    1.80
   2   3   2   25.30    1.30
  -2   3  -2   31.50    1.90
  -2   3  -2   30.20    1.70
  -2   3  -2   29.60    1.30
   2   3   2   29.00    1.80
  -2   3  -2   26.40    1.60
  -2   3  -2   29.30    1.60
   2   3   2   29.00    1.30
   2   3   2   26.70    1.70
   2   3   2   25.80    1.50
   2   3   2   26.10    1.60
  -2   3  -2   27.80    1.40
   2   3   2   26.20    1.30
   3  -3   2  271.57    8.30
  -3  -3  -2  285.47    8.20
  -3  -3  -2  281.07    8.90
   3  -3   2  288.67    8.70
   3  -3   2  290.57    9.30
  -3  -3  -2  303.57    8.80
  -3  -3  -2  279.07    8.60
   3  -3   2  294.47    9.30
  -3  -3  -2  281.07    8.80
   3  -3   2  292.27    8.60
  -3  -3  -2  287.37    8.80
   3  -3   2  282.27    8.90
   3  -3   2  284.67    9.10
  -3  -3  -2  290.47    8.70
  -3  -3  -2  271.97    9.00
  -3  -3  -2  296.97    8.70
  -3  -3  -2  285.47    9.00
   3   3   2  294.07    8.90
   3   3   2  288.67    8.80
  -3   3  -2  289.57    9.00
  -3   3  -2  283.77    8.40
  -3   3  -2  281.47    8.30
  -3   3  -2  285.37    9.10
   3   3   2  283.47    8.70
   3   3   2  289.67    8.90
  -3   3  -2  294.37    8.40
   3   3   2  292.17    9.00
  -3   3  -2  286.77    8.70
   3   3   2  295.87    8.50
  -3   3  -2  297.97    8.80
  -4  -3  -2  449.76   13.60
  -4  -3  -2  438.06   13.30
   4  -3   2  453.85   13.30
   4  -3   2  465.65   14.00
  -4  -3  -2  458.15   13.80
   4  -3   2  462.65   13.10
   4  -3   2  462.25   13.50
   4  -3   2  443.56   12.80
  -4  -3  -2  433.56   12.70
   4  -3   2  458.55   13.20
  -4  -3  -2  464.05   13.50
  -4  -3  -2  461.15   13.40
  -4   3  -2  448.96   13.40
  -4   3  -2  455.25   13.80
   4   3   2  445.66   13.60
  -4   3  -2  462.85   13.60
   4   3   2  450.65   13.50
   4   3   2  457.85   13.50
   4   3   2  445.06   13.20
   4   3   2  456.15   13.50
  -4   3  -2  431.46   12.90
  -4   3  -2  451.15   12.90
  -4   3  -2  449.06   12.70
  -4   3  -2  465.15   13.50
   5  -3   2   36.40    3.00
  -5  -3  -2   42.80    2.80
  -5  -3  -2   44.50    2.90
  -5  -3  -2   40.50    2.90
   5  -3   2   39.50    2.60
   5  -3   2   37.20    2.70
   5  -3   2   36.60    2.60
   5  -3   2   39.40    2.20
  -5  -3  -2   40.70    2.70
   5  -3   2   40.70    2.60
  -5  -3  -2   42.20    3.10
  -5  -3  -2   38.80    2.30
  -5  -3  -2   44.30    2.90
   5   3   2   41.00    2.60
  -5   3  -2   34.60    2.80
  -5   3  -2   38.60    2.10
  -5   3  -2   44.20    2.80
   5   3   2   41.80    2.50
   5   3   2   49.60    3.10
  -5   3  -2   42.30    2.90
   5   3   2   41.10    2.90
   5   3   2   40.20    2.80
  -6  -3  -2   52.39    3.40
   6  -3   2   47.80    3.40
   6  -3   2   54.89    3.40
  -6  -3  -2   51.99    3.60
  -6  -3  -2   53.59    3.60
  -6  -3  -2   55.59    3.40
  -6  -3  -2   57.99    5.70
  -6   3  -2   53.19    3.70
   6   3   2   53.89    3.60
  -6   3  -2   50.19    2.50
  -6   3  -2   52.89    3.70
   6   3   2   56.29    3.40
  -6   3  -2   56.59    3.60
   6   3   2   49.70    4.00
   6   3   2   52.39    3.20
   7  -3   2   77.29    4.50
  -7  -3  -2   74.89    4.80
  -7  -3  -2   78.99    4.30
  -7  -3  -2   77.89    4.70
  -7  -3  -2   74.59    4.80
   7  -3   2   78.79    5.10
   7   3   2   70.79    4.60
   7   3   2   71.79    4.60
  -7   3  -2   85.29    4.90
  -7   3  -2   84.19    5.00
   7   3   2   78.69    4.20
   7   3   2   81.19    4.40
  -8  -3  -2  208.68    9.10
   8  -3   2  222.88    9.00
  -8  -3  -2  202.28    8.10
   8  -3   2  210.28    9.60
   8  -3   2  223.08    8.90
  -8  -3  -2  214.88    9.30
   8  -3   2  213.98    9.00
   8   3   2  214.18    8.50
   8   3   2  215.98    9.20
  -8   3  -2  210.78    8.90
  -8   3  -2  213.48    9.30
  -8   3  -2  226.58    9.20
  -9  -3  -2    7.40    2.90
  -9  -3  -2    4.50    2.30
   9  -3   2    1.90    2.20
   9  -3   2   -6.20    2.30
   9   3   2    2.80    2.00
  -9   3  -2   -2.50    1.90
   9   3   2    4.00    2.40
  -9   3  -2    2.40    2.20
  -9   3  -2    1.70    2.20
 -10  -3  -2   10.80    3.30
  10  -3   2    2.80    3.80
 -10  -3  -2   13.80    3.30
  10  -3   2    7.70    2.80
 -10   3  -2    6.60    3.00
 -10   3  -2   12.20    3.40
  10   3   2    7.80    3.00
 -10  -4   2   10.80    3.20
  10  -4  -2    3.40    3.40
 -10  -4   2    9.20    3.30
  10  -4  -2   15.00    3.60
 -10   4   2   10.50    3.70
  10   4  -2   11.60    3.40
 -10   4   2   15.40    3.50
 -10   4   2   14.60    3.40
  10   4  -2   13.60    3.00
  -9  -4   2   14.50    3.40
   9  -4  -2   12.60    3.00
  -9  -4   2   17.50    3.30
   9  -4  -2    7.90    3.10
   9  -4  -2   13.80    3.20
  -9   4   2   10.40    2.80
  -9   4   2   16.30    2.90
  -9   4   2   13.60    3.00
   9   4  -2   14.60    2.70
   9   4  -2    9.80    3.00
   8  -4  -2   75.29    5.00
  -8  -4   2   76.79    5.50
  -8  -4   2   78.89    5.30
   8  -4  -2   79.99    5.00
   8  -4  -2   77.29    5.60
  -8   4   2   80.99    5.50
   8   4  -2   77.29    5.00
  -8   4   2   80.89    4.90
   8   4  -2   82.39    5.30
   8   4  -2   88.39    5.10
  -8   4   2   79.09    5.00
  -7  -4   2    9.00    2.50
  -7  -4   2   11.40    2.70
   7  -4  -2   16.20    2.50
   7  -4  -2   12.80    2.80
  -7  -4   2   13.30    2.80
   7  -4  -2   13.30    2.40
   7   4  -2   17.40    2.70
  -7   4   2   13.80    2.70
  -7   4   2   10.80    2.30
   7   4  -2   14.90    2.50
  -7   4   2   14.40    2.50
   7   4  -2   14.30    2.50
   6  -4  -2   92.89    4.70
  -6  -4   2   95.39    4.00
   6  -4  -2   99.79    5.90
  -6  -4   2   97.89    5.00
   6  -4  -2   97.59    5.30
  -6  -4   2   87.19    6.30
   6   4  -2   98.39    7.00
   6   4  -2  102.29    5.20
  -6   4   2  104.49    5.50
  -6   4   2  103.29    4.80
   5  -4  -2   12.60    1.70
   5  -4  -2   12.70    2.20
  -5  -4   2   13.70    1.50
  -5  -4   2   11.60    2.00
  -5  -4   2   13.40    1.90
   5  -4  -2   13.40    2.20
  -5  -4   2    9.20    2.00
   5  -4  -2   11.40    1.80
  -5  -4   2   11.00    2.10
   5   4  -2   13.10    2.00
  -5   4   2   11.40    1.70
   5   4  -2   13.60    1.90
  -5   4   2   14.80    2.10
  -5   4   2   10.10    1.80
   5   4  -2   10.00    2.00
  -5   4   2   14.90    2.20
   5   4  -2   11.60    2.00
   4  -4  -2  875.81   23.70
   4  -4  -2  845.72   23.30
  -4  -4   2  857.51   24.50
   4  -4  -2  898.51   25.20
  -4  -4   2  908.61   24.70
  -4  -4   2  903.61   24.60
   4  -4  -2  909.61   24.30
   4  -4  -2  874.61   24.10
   4  -4  -2  878.91   24.30
  -4  -4   2  875.51   25.10
  -4  -4   2  864.91   24.80
  -4   4   2  883.31   24.20
   4   4  -2  871.81   24.70
   4   4  -2  885.51   24.60
   4   4  -2  900.21   24.50
  -4   4   2  884.51   25.20
   4   4  -2  869.91   24.60
   4   4  -2  872.51   23.90
  -4   4   2  859.51   23.20
   4   4  -2  910.41   24.90
  -4   4   2  879.51   25.30
  -4   4   2  900.71   24.30
  -4   4   2  882.01   24.50
   3  -4  -2    8.10    0.90
   3  -4  -2    8.40    1.30
  -3  -4   2    8.30    1.10
   3  -4  -2    8.40    1.50
   3  -4  -2    8.20    1.00
  -3  -4   2    9.70    1.20
  -3  -4   2    8.20    1.40
   3  -4  -2    9.60    1.20
  -3  -4   2    7.80    1.80
  -3  -4   2    8.90    1.10
  -3  -4   2    9.00    1.30
   3  -4  -2    7.70    0.80
   3  -4  -2    7.70    0.70
  -3  -4   2    7.70    1.20
   3  -4  -2    7.10    0.70
   3  -4  -2    8.00    0.80
  -3   4   2    8.30    1.30
  -3   4   2    8.20    1.50
   3   4  -2    5.90    1.30
  -3   4   2   11.00    1.00
   3   4  -2   10.30    1.40
   3   4  -2    7.70    1.30
   3   4  -2    7.60    1.20
  -3   4   2    8.80    1.50
  -3   4   2   11.60    1.20
   3   4  -2    7.20    1.30
   3   4  -2    6.70    1.20
  -3   4   2    7.60    1.10
  -2  -4   2    6.00    0.90
   2  -4  -2    6.30    0.90
  -2  -4   2    5.30    1.10
  -2  -4   2    6.40    1.50
   2  -4  -2    6.00    0.90
  -2  -4   2    6.40    1.00
  -2  -4   2    5.70    1.10
   2  -4  -2    7.40    1.10
   2  -4  -2    4.60    0.70
  -2  -4   2    8.20    1.10
   2  -4  -2    7.80    1.10
   2  -4  -2    4.90    0.70
   2  -4  -2    6.20    1.20
  -2  -4   2    7.20    0.90
  -2  -4   2    5.40    1.30
   2  -4  -2    6.10    0.70
   2  -4  -2    8.40    0.90
  -2  -4   2    4.80    0.90
   2  -4  -2    6.70    1.40
  -2  -4   2    5.40    1.10
   2   4  -2    5.40    1.10
   2   4  -2    4.50    0.90
   2   4  -2    6.00    0.90
  -2   4   2    7.20    0.80
   2   4  -2    4.40    0.90
  -2   4   2    5.70    0.90
  -2   4   2    7.60    1.20
  -2   4   2    5.60    0.90
  -2   4   2    6.50    1.30
   2   4  -2    5.90    1.30
   2   4  -2    5.00    1.10
   2   4  -2    5.00    1.00
   2   4  -2    6.60    1.10
   2   4  -2    6.00    0.80
  -2   4   2    6.00    1.10
   1  -4  -2  340.87   10.10
  -1  -4   2  361.06    9.90
  -1  -4   2  360.96   10.00
  -1  -4   2  355.96    9.90
   1  -4  -2  347.67   10.40
  -1  -4   2  354.56   10.40
   1  -4  -2  341.47   10.20
  -1  -4   2  356.66   10.60
   1  -4  -2  352.56   10.70
   1  -4  -2  340.17    9.80
  -1  -4   2  351.96   11.00
  -1  -4   2  353.36   10.40
  -1  -4   2  348.67    9.70
   1  -4  -2  342.17    9.90
  -1  -4   2  355.96    9.80
   1   4  -2  359.56    9.70
   1   4  -2  363.36   10.50
   1   4  -2  349.87   10.40
  -1   4   2  355.36   10.30
  -1   4   2  367.56   10.50
   1   4  -2  352.26   10.00
  -1   4   2  355.26    9.40
   1   4  -2  347.27    9.60
  -1   4   2  357.46    9.90
  -1   4   2  343.97    9.40
   1   4  -2  360.36   10.40
   1   4  -2  353.46    9.60
   1   4  -2  355.56   10.30
   0  -4   2  598.94   15.90
   0  -4   2  605.94   16.70
   0  -4  -2  579.44   15.90
   0  -4   2  597.64   15.80
   0  -4   2  580.04   16.40
   0  -4   2  586.24   15.80
   0  -4   2  575.74   16.50
   0  -4   2  575.04   15.40
   0  -4   2  583.24   16.00
   0  -4  -2  593.34   16.20
   0  -4   2  591.74   15.80
   0  -4  -2  592.24   16.40
   0  -4  -2  604.24   16.40
   0  -4  -2  574.74   16.00
   0  -4   2  571.94   16.40
   0  -4  -2  596.04   16.80
   0  -4   2  588.14   16.00
   0   4   2  591.54   15.40
   0   4  -2  544.65   15.90
   0   4   2  602.44   16.40
   0   4  -2  599.44   16.00
   0   4  -2  605.04   16.10
   0   4  -2  612.04   16.50
   0   4   2  600.24   16.00
   0   4  -2  589.54   16.50
   0   4  -2  595.24   16.00
   0   4  -2  585.74   15.50
   0   4   2  596.14   16.50
   1  -4   2   64.99    2.50
  -1  -4  -2   69.59    2.40
   1  -4   2   64.09    3.00
   1  -4   2   66.19    2.90
  -1  -4  -2   72.79    2.70
  -1  -4  -2   73.49    2.30
   1  -4   2   66.79    2.40
   1  -4   2   67.09    3.30
   1  -4   2   64.79    2.10
   1  -4   2   66.19    2.50
   1  -4   2   65.69    2.10
  -1  -4  -2   71.99    2.90
  -1  -4  -2   72.99    2.70
   1  -4   2   67.09    3.20
  -1  -4  -2   75.09    3.10
  -1  -4  -2   70.19    2.30
  -1  -4  -2   71.89    3.00
   1  -4   2   63.79    2.40
  -1  -4  -2   72.49    2.80
   1  -4   2   67.59    2.40
  -1  -4  -2   71.79    3.00
  -1   4  -2   67.49    2.50
  -1   4  -2   67.99    2.10
  -1   4  -2   60.89    3.00
  -1   4  -2   67.59    2.60
  -1   4  -2   68.69    2.60
   1   4   2   67.79    3.00
   1   4   2   74.29    3.00
  -1   4  -2   59.39    2.80
  -1   4  -2   67.39    2.20
   1   4   2   73.29    3.20
   1   4   2   73.29    2.50
   1   4   2   73.89    2.50
  -1   4  -2   71.59    3.10
  -1   4  -2   70.29    3.00
   1   4   2   73.29    2.50
  -2  -4  -2    7.90    1.30
   2  -4   2    8.90    0.80
  -2  -4  -2    8.20    1.20
   2  -4   2    6.60    1.30
   2  -4   2    9.00    1.10
   2  -4   2    5.80    1.20
  -2  -4  -2   11.60    1.20
   2  -4   2    7.10    1.00
   2  -4   2    7.00    1.40
   2  -4   2    9.70    1.00
  -2  -4  -2    7.70    1.00
   2  -4   2    9.20    1.50
   2  -4   2   10.10    1.00
  -2  -4  -2    7.10    1.20
  -2  -4  -2    8.50    0.80
  -2  -4  -2    8.20    0.90
  -2  -4  -2    7.80    1.00
  -2  -4  -2    6.40    1.30
  -2  -4  -2    9.00    0.80
  -2  -4  -2    5.80    0.80
  -2  -4  -2   10.40    0.90
   2  -4   2    8.30    0.90
  -2   4  -2    7.30    1.40
  -2   4  -2    8.90    1.10
   2   4   2    7.80    1.30
   2   4   2    8.60    1.40
  -2   4  -2    8.20    1.10
   2   4   2    7.60    0.60
   2   4   2    9.30    1.20
   2   4   2    7.90    1.00
   2   4   2   10.10    1.10
  -2   4  -2   10.20    1.30
  -2   4  -2    5.10    1.20
   2   4   2    9.40    1.20
  -2   4  -2    8.20    1.10
  -2   4  -2    9.10    0.80
   2   4   2    8.30    0.60
   2   4   2    8.60    0.80
  -3  -4  -2   45.20    2.70
  -3  -4  -2   48.20    2.30
   3  -4   2   48.30    2.90
   3  -4   2   43.40    2.50
   3  -4   2   46.60    2.40
  -3  -4  -2   45.80    1.90
  -3  -4  -2   49.10    2.50
   3  -4   2   44.00    2.30
   3  -4   2   43.90    2.90
  -3  -4  -2   42.30    2.70
  -3  -4  -2   47.50    2.40
   3  -4   2   45.40    2.20
  -3   4  -2   44.10    2.00
  -3   4  -2   44.20    2.20
   3   4   2   46.70    2.60
  -3   4  -2   43.80    2.10
  -3   4  -2   45.40    2.70
   3   4   2   46.60    1.90
   3   4   2   47.90    2.70
   3   4   2   45.10    2.10
   3   4   2   46.10    2.60
   3   4   2   46.10    2.50
   3   4   2   47.20    2.70
  -3   4  -2   44.90    2.60
   3   4   2   45.50    2.40
  -3   4  -2   41.30    2.40
   4  -4   2  103.29    4.00
  -4  -4  -2   98.99    4.50
   4  -4   2  108.89    4.90
  -4  -4  -2   98.29    4.10
  -4  -4  -2  103.29    4.20
  -4  -4  -2  100.79    4.30
   4  -4   2   99.09    3.80
  -4  -4  -2   95.19    3.50
   4  -4   2  107.39    4.40
  -4  -4  -2   98.69    4.60
   4  -4   2   98.49    4.00
   4  -4   2  100.09    4.20
  -4   4  -2  103.69    3.70
   4   4   2  105.19    3.60
  -4   4  -2  105.89    4.40
   4   4   2  105.39    4.40
  -4   4  -2  107.19    4.60
   4   4   2  109.19    4.60
  -4   4  -2  108.69    3.90
  -4   4  -2   97.59    3.90
   4   4   2   96.69    4.20
  -4   4  -2  103.39    4.30
   4   4   2   98.19    4.40
  -4   4  -2  103.49    4.70
   5  -4   2  294.77    9.50
  -5  -4  -2  292.47   10.30
  -5  -4  -2  306.27   10.00
  -5  -4  -2  288.07    9.60
  -5  -4  -2  288.17   10.00
   5  -4   2  304.87   10.60
   5  -4   2  300.67    9.90
   5   4   2  301.27   10.10
   5   4   2  294.27    9.90
  -5   4  -2  288.97    8.90
  -5   4  -2  293.17   10.30
  -5   4  -2  292.07    9.90
  -5   4  -2  293.27   10.00
   5   4   2  291.97    8.90
   5   4   2  304.67   10.10
  -6  -4  -2  210.18    7.70
  -6  -4  -2  184.78    7.60
  -6  -4  -2  190.58    7.80
   6  -4   2  188.48    7.50
   6  -4   2  194.78    7.30
  -6  -4  -2  197.88    8.10
   6  -4   2  189.18    8.20
  -6   4  -2  192.58    7.70
  -6   4  -2  192.68    7.60
  -6   4  -2  197.18    8.00
  -6   4  -2  188.98    6.80
   6   4   2  181.78    6.50
   6   4   2  198.88    7.90
   6   4   2  193.88    7.70
  -7  -4  -2  144.39    7.80
   7  -4   2  149.79    7.40
  -7  -4  -2  152.68    6.90
   7  -4   2  146.19    6.70
  -7  -4  -2  149.49    6.50
   7  -4   2  143.59    6.40
  -7  -4  -2  142.89    7.10
   7  -4   2  139.49    7.00
   7   4   2  130.59    7.60
  -7   4  -2  145.09    6.70
   7   4   2  147.29    6.60
  -7   4  -2  152.98    7.20
  -7   4  -2  144.39    6.90
   7   4   2  158.18    7.00
   8  -4   2   82.39    5.50
   8  -4   2   83.49    4.90
  -8  -4  -2   79.29    5.20
   8  -4   2   74.99    5.70
  -8  -4  -2   90.89    5.00
   8  -4   2   85.39    5.30
  -8  -4  -2   85.29    5.20
  -8  -4  -2   76.09    5.40
   8   4   2   78.69    5.20
  -8   4  -2   81.89    5.40
   8   4   2   77.59    4.70
  -8   4  -2   77.39    5.00
  -8   4  -2   80.99    5.20
   8   4   2   86.59    5.40
   9  -4   2   21.10    3.30
  -9  -4  -2   20.30    3.40
   9  -4   2   16.90    3.30
   9  -4   2   26.00    3.50
  -9  -4  -2   19.40    6.20
   9   4   2   18.90    2.80
  -9   4  -2   18.10    3.20
  -9   4  -2   18.50    3.20
  -9   4  -2   20.00    3.30
   9   4   2   18.80    3.90
  10  -4   2   19.30    3.40
 -10  -4  -2   20.50    3.80
  10  -4   2   15.30    4.60
 -10  -4  -2   20.90    4.00
 -10   4  -2   24.40    4.00
  10   4   2   20.40    4.20
  10   4   2   17.80    3.80
 -10   4  -2   21.40    3.90
  10  -5  -2    0.30    2.70
 -10  -5   2    3.50    2.60
  10  -5  -2    2.70    2.80
  10  -5  -2    2.20    2.40
 -10  -5   2   -0.90    2.40
  10  -5  -2   -1.70    3.00
 -10   5   2   -1.70    2.20
  10   5  -2    0.10    2.10
  10   5  -2    1.10    2.00
 -10   5   2   -0.60    2.60
 -10   5   2   -0.20    2.00
   9  -5  -2    2.40    2.30
   9  -5  -2    2.80    2.80
  -9  -5   2    1.90    3.90
   9  -5  -2    2.70    2.50
   9   5  -2    1.50    2.00
  -9   5   2    0.30    2.30
  -9   5   2   -0.40    1.70
   9   5  -2    2.40    2.00
  -9   5   2    2.70    2.30
   8  -5  -2   37.80    3.70
  -8  -5   2   40.30    5.10
  -8  -5   2   34.40    4.40
  -8  -5   2   41.00    4.20
  -8  -5   2   41.90    4.20
   8  -5  -2   32.70    4.10
   8  -5  -2   35.70    3.60
   8   5  -2   42.10    3.90
  -8   5   2   34.40    3.80
   8   5  -2   28.40    3.40
   8   5  -2   43.20    4.00
  -8   5   2   36.60    4.10
  -8   5   2   36.60    3.60
   7  -5  -2  105.19    5.40
  -7  -5   2   91.49    5.60
  -7  -5   2   98.69    5.60
  -7  -5   2  100.69    5.90
   7  -5  -2   93.89    5.90
   7  -5  -2   98.69    5.10
  -7   5   2   98.39    5.90
   7   5  -2  100.69    5.50
  -7   5   2   98.79    5.20
   7   5  -2  103.79    5.60
   7   5  -2   98.69    5.60
  -7   5   2  101.99    5.40
   6  -5  -2   51.19    3.40
  -6  -5   2   55.69    3.90
   6  -5  -2   52.79    4.10
  -6  -5   2   55.39    3.90
   6  -5  -2   50.29    3.50
  -6  -5   2   49.40    4.00
  -6  -5   2   55.79    4.00
  -6   5   2   55.19    3.60
   6   5  -2   54.99    3.90
  -6   5   2   50.99    4.00
   6   5  -2   46.50    3.70
  -6   5   2   46.20    3.90
   6   5  -2   59.59    3.70
  -5  -5   2   11.00    1.50
   5  -5  -2   12.40    2.80
  -5  -5   2   10.40    2.10
   5  -5  -2   10.80    1.80
  -5  -5   2   11.70    2.60
  -5  -5   2    9.20    2.20
   5  -5  -2    7.40    1.80
   5   5  -2   15.10    2.20
  -5   5   2    8.90    1.90
  -5   5   2   11.80    2.50
   5   5  -2   12.10    2.40
   5   5  -2    7.90    1.90
  -5   5   2   11.10    1.80
   5   5  -2   11.80    2.00
  -4  -5   2   55.19    3.50
  -4  -5   2   59.99    3.20
   4  -5  -2   62.39    3.00
   4  -5  -2   60.19    3.10
  -4  -5   2   58.09    3.80
  -4  -5   2   57.79    2.80
   4  -5  -2   55.69    2.80
   4  -5  -2   59.99    2.90
  -4  -5   2   57.79    3.10
   4  -5  -2   52.79    2.40
   4  -5  -2   62.99    3.80
  -4  -5   2   60.29    3.30
   4   5  -2   62.99    3.50
   4   5  -2   58.79    3.20
  -4   5   2   57.79    3.60
  -4   5   2   62.09    3.30
  -4   5   2   59.29    2.90
  -4   5   2   57.59    2.90
   4   5  -2   65.39    3.50
   4   5  -2   62.99    3.60
  -3  -5   2   84.89    3.50
   3  -5  -2   92.79    3.30
  -3  -5   2   83.39    3.60
  -3  -5   2   82.39    3.70
   3  -5  -2   88.19    2.90
   3  -5  -2   85.29    3.20
   3  -5  -2   84.99    2.90
   3  -5  -2   91.09    4.30
  -3  -5   2   85.29    4.10
  -3  -5   2   83.89    3.60
   3  -5  -2   89.79    3.60
   3  -5  -2   87.29    3.20
  -3  -5   2   82.29    4.20
  -3  -5   2   81.19    3.50
  -3   5   2   85.19    4.20
   3   5  -2   83.49    3.30
  -3   5   2   87.09    3.30
  -3   5   2   88.89    3.40
   3   5  -2   84.39    4.00
   3   5  -2   83.89    3.70
  -3   5   2   89.19    3.90
   3   5  -2   91.09    3.60
   3   5  -2   78.19    3.40
   3   5  -2   86.99    4.10
   3   5  -2   87.79    3.80
  -2  -5   2  143.99    4.70
  -2  -5   2  140.79    4.90
  -2  -5   2  148.89    5.70
   2  -5  -2  136.89    4.30
   2  -5  -2  139.69    4.30
   2  -5  -2  137.99    5.40
  -2  -5   2  141.89    4.90
  -2  -5   2  147.19    5.20
   2  -5  -2  135.69    4.50
   2  -5  -2  133.79    4.80
   2  -5  -2  141.79    4.80
  -2  -5   2  147.19    4.80
  -2   5   2  138.89    5.20
  -2   5   2  136.59    4.40
  -2   5   2  147.09    5.50
   2   5  -2  135.69    4.40
   2   5  -2  143.99    5.40
   2   5  -2  152.18    5.10
   2   5  -2  144.49    4.70
   2   5  -2  146.89    5.50
  -2   5   2  140.69    4.90
  -2   5   2  140.59    4.40
  -1  -5   2 2098.89   54.49
   1  -5  -2 2155.18   55.79
  -1  -5   2 2164.08   55.39
   1  -5  -2 2137.69   55.59
  -1  -5   2 2091.29   54.69
   1  -5  -2 2067.09   54.49
  -1  -5   2 2056.79   54.59
   1  -5  -2 2027.50   54.99
   1  -5  -2 2137.59   55.19
   1  -5  -2 2105.69   54.69
  -1  -5   2 2085.09   54.09
  -1  -5   2 2055.49   54.99
  -1  -5   2 2058.19   55.59
  -1  -5   2 2026.00   54.09
   1  -5  -2 2030.90   54.89
  -1  -5   2 2047.10   54.29
   1   5  -2 2074.29   53.99
   1   5  -2 2105.79   55.39
  -1   5   2 2131.29   54.79
  -1   5   2 2150.88   55.29
   1   5  -2 2045.10   53.99
   1   5  -2 2039.80   55.19
   1   5  -2 2077.79   54.69
  -1   5   2 2135.99   55.09
  -1   5   2 2095.29   54.09
   1   5  -2 2106.39   54.69
   1   5  -2 2153.08   55.19
  -1   5   2 2124.49   54.09
  -1   5   2 2135.49   55.49
   1   5  -2 2070.99   55.39
   0  -5  -2   71.09    3.20
   0  -5   2   73.59    2.40
   0  -5  -2   69.09    3.20
   0  -5  -2   69.29    2.90
   0  -5  -2   69.19    3.00
   0  -5   2   72.29    2.90
   0  -5   2   76.49    2.60
   0  -5  -2   73.89    3.60
   0  -5   2   75.09    2.80
   0  -5  -2   66.59    2.70
   0  -5  -2   71.59    3.30
   0  -5   2   74.79    2.80
   0  -5  -2   73.79    3.30
   0  -5   2   81.89    3.70
   0   5  -2   79.09    2.40
   0   5   2   67.39    3.30
   0   5   2   72.39    3.30
   0   5  -2   77.89    3.10
   0   5  -2   75.39    3.40
   0   5  -2   80.29    3.50
   0   5  -2   78.99    2.90
   0   5   2   72.69    2.40
   0   5  -2   75.79    2.90
   0   5   2   73.39    2.40
   0   5   2   68.19    3.00
  -1  -5  -2 2649.63   71.89
  -1  -5  -2 2807.72   72.59
   1  -5   2 2641.44   71.89
   1  -5   2 2743.33   71.49
   1  -5   2 2712.63   71.99
  -1  -5  -2 2766.02   72.79
  -1  -5  -2 2748.12   71.69
   1  -5   2 2824.02   71.79
  -1  -5  -2 2772.02   72.39
   1  -5   2 2782.32   71.49
   1  -5   2 2666.93   72.59
   1  -5   2 2832.92   73.39
   1  -5   2 2810.52   72.59
  -1  -5  -2 2835.42   72.89
   1  -5   2 2751.62   72.09
  -1  -5  -2 2848.42   71.79
   1   5   2 2815.62   71.89
   1   5   2 2855.51   72.29
   1   5   2 2771.82   72.69
  -1   5  -2 2806.72   72.89
  -1   5  -2 2839.72   72.79
  -1   5  -2 2795.42   71.99
  -1   5  -2 2756.82   72.09
  -1   5  -2 2801.92   72.19
   1   5   2 2791.02   72.99
  -2  -5  -2  478.45   12.80
   2  -5   2  474.85   12.80
  -2  -5  -2  474.55   13.20
  -2  -5  -2  476.95   13.20
   2  -5   2  472.95   14.00
   2  -5   2  448.86   12.60
  -2  -5  -2  465.35   14.00
   2  -5   2  467.75   12.70
  -2  -5  -2  484.75   14.00
   2  -5   2  459.85   14.50
  -2  -5  -2  474.35   13.20
   2  -5   2  460.05   12.90
   2  -5   2  465.05   13.20
  -2  -5  -2  468.95   12.70
   2  -5   2  475.45   13.30
   2  -5   2  432.76   13.40
  -2  -5  -2  483.05   13.50
  -2  -5  -2  471.55   13.20
  -2   5  -2  463.55   13.30
  -2   5  -2  462.85   13.30
   2   5   2  476.75   13.30
   2   5   2  481.85   13.30
   2   5   2  487.65   14.20
  -2   5  -2  472.15   14.20
  -2   5  -2  470.35   14.00
   2   5   2  488.95   13.50
   2   5   2  468.65   14.00
   2   5   2  479.75   12.70
  -2   5  -2  468.15   13.60
  -2   5  -2  477.45   12.60
  -3  -5  -2  585.14   15.90
  -3  -5  -2  611.24   17.50
  -3  -5  -2  582.64   15.70
  -3  -5  -2  590.64   17.30
  -3  -5  -2  578.84   16.50
  -3  -5  -2  587.94   16.30
  -3  -5  -2  587.14   15.80
   3  -5   2  567.54   16.50
   3  -5   2  611.94   16.70
   3  -5   2  586.74   17.90
   3  -5   2  582.24   16.50
  -3  -5  -2  603.84   16.70
   3  -5   2  589.34   17.50
   3  -5   2  565.64   16.20
  -3   5  -2  587.74   17.20
   3   5   2  614.04   16.90
  -3   5  -2  601.04   16.60
   3   5   2  601.84   16.80
  -3   5  -2  584.24   17.40
  -3   5  -2  590.64   16.70
   3   5   2  589.94   17.30
   3   5   2  546.65   16.60
  -3   5  -2  586.64   16.60
   3   5   2  576.44   15.80
   3   5   2  598.54   17.40
   4  -5   2   83.29    3.60
  -4  -5  -2   93.69    4.20
  -4  -5  -2   87.39    4.50
   4  -5   2   85.29    4.00
   4  -5   2   90.79    4.90
   4  -5   2   87.59    3.90
   4  -5   2   94.29    4.80
   4  -5   2   93.89    3.70
  -4  -5  -2   93.39    4.50
  -4  -5  -2   88.39    4.00
  -4  -5  -2   84.39    3.00
  -4  -5  -2   87.19    3.80
   4  -5   2   81.79    3.70
   4   5   2   91.69    4.20
  -4   5  -2   97.59    4.70
  -4   5  -2   95.09    3.80
   4   5   2  100.79    4.60
  -4   5  -2   94.89    4.50
   4   5   2  101.39    4.30
  -4   5  -2   89.69    4.10
  -5  -5  -2   13.00    2.30
   5  -5   2   13.10    2.10
   5  -5   2   12.80    2.60
   5  -5   2   16.20    2.00
  -5  -5  -2   19.70    2.40
  -5   5  -2   16.90    1.70
   5   5   2   13.60    2.30
   5   5   2   13.50    2.30
  -5   5  -2   16.80    2.50
  -5   5  -2   18.30    2.20
  -5   5  -2   17.00    2.40
   5   5   2   16.20    2.30
   6  -5   2   32.60    3.50
  -6  -5  -2   26.90    3.20
   6  -5   2   30.20    2.70
   6  -5   2   35.30    3.00
   6  -5   2   32.80    3.40
  -6  -5  -2   33.00    3.10
  -6   5  -2   33.30    3.00
   6   5   2   30.60    3.00
  -6   5  -2   28.60    3.10
  -6   5  -2   31.30    3.10
   6   5   2   30.50    3.00
   6   5   2   26.70    3.10
  -7  -5  -2  175.78    8.20
  -7  -5  -2  192.38    8.00
   7  -5   2  182.98    7.80
  -7  -5  -2  192.88    7.90
   7  -5   2  181.78    7.40
  -7  -5  -2  177.18    8.00
   7  -5   2  164.88    8.40
   7  -5   2  184.18    8.60
   7   5   2  182.98    7.80
  -7   5  -2  175.88    8.20
   7   5   2  175.88    7.80
  -7   5  -2  178.88    7.90
  -7   5  -2  168.38    7.60
   7   5   2  175.68    7.70
   8  -5   2   11.60    2.60
  -8  -5  -2   10.40    3.10
  -8  -5  -2   11.90    2.80
   8  -5   2    7.20    3.20
   8  -5   2    8.40    3.20
  -8  -5  -2    9.40    3.10
   8  -5   2   10.00    2.80
  -8  -5  -2   12.50    2.80
   8   5   2    7.40    2.60
  -8   5  -2   10.30    2.90
   8   5   2    7.90    2.30
  -8   5  -2    9.60    2.70
   8   5   2    7.30    2.50
  -8   5  -2    9.90    2.90
  -9  -5  -2   14.40    3.40
   9  -5   2   13.70    3.10
   9  -5   2   19.90    3.50
  -9  -5  -2   18.40    3.50
   9  -5   2   11.10    3.50
   9  -5   2   12.00    3.90
   9   5   2   14.50    3.60
   9   5   2    8.60    3.00
  -9   5  -2   14.30    3.00
  -9   5  -2   16.40    3.70
  -9   5  -2   15.70    3.20
 -10  -5  -2   51.99    5.00
 -10  -5  -2   44.70    4.90
  10  -5   2   44.50    5.90
  10  -5   2   49.70    4.50
  10   5   2   43.80    4.60
  10   5   2   55.19    4.60
 -10   5  -2   49.50    5.00
 -10   5  -2   43.60    4.70
 -10   5  -2   49.20    5.10
  10  -6  -2    4.70    2.90
  10  -6  -2   10.10    3.50
 -10  -6   2    5.70    2.90
  10  -6  -2    7.50    3.90
 -10  -6   2    2.30    2.50
  10  -6  -2    3.70    3.80
  10   6  -2    5.50    2.80
 -10   6   2    6.20    3.00
 -10   6   2    5.90    2.40
  10   6  -2    3.80    2.30
 -10   6   2    2.20    3.00
   9  -6  -2   12.10    3.00
   9  -6  -2   10.90    3.60
   9  -6  -2   14.30    3.00
  -9  -6   2   15.90    3.50
  -9  -6   2    8.60    3.30
  -9   6   2    7.80    2.90
  -9   6   2    7.30    2.90
   9   6  -2   10.90    3.20
   9   6  -2    8.10    2.80
   8  -6  -2   93.79    5.60
  -8  -6   2   94.19    6.30
  -8  -6   2   89.09    5.90
  -8  -6   2  103.49    6.30
  -8  -6   2   97.09    5.70
   8  -6  -2  101.39    5.90
   8  -6  -2  104.39    6.70
   8   6  -2   92.89    6.10
  -8   6   2   98.49    6.40
  -8   6   2  105.39    5.90
  -8   6   2   98.79    5.70
   8   6  -2  100.39    6.00
   8   6  -2   92.29    5.80
   7  -6  -2   19.30    3.00
   7  -6  -2   22.00    3.50
  -7  -6   2   23.20    3.40
   7  -6  -2   19.00    2.70
  -7  -6   2   19.30    3.30
  -7  -6   2   19.20    3.40
   7   6  -2   17.80    2.90
   7   6  -2   20.90    3.20
  -7   6   2   20.20    2.80
   7   6  -2   21.20    3.20
  -7   6   2   19.40    3.50
  -7   6   2   18.30    2.90
   6  -6  -2   54.29    3.80
   6  -6  -2   59.39    4.60
  -6  -6   2   53.99    4.40
  -6  -6   2   56.79    4.50
   6  -6  -2   50.49    3.60
  -6  -6   2   51.39    4.00
  -6   6   2   57.79    4.40
  -6   6   2   55.79    3.70
  -6   6   2   62.69    4.10
   6   6  -2   54.99    4.00
   6   6  -2   54.79    4.20
   6   6  -2   54.39    4.20
  -5  -6   2  354.86   12.70
  -5  -6   2  427.56   15.70
   5  -6  -2  357.96   11.50
   5  -6  -2  361.16   12.80
   5  -6  -2  367.16   11.60
  -5  -6   2  343.47   10.90
  -5  -6   2  378.26   12.60
  -5   6   2  360.86   12.70
   5   6  -2  352.26   12.40
  -5   6   2  364.56   12.10
   5   6  -2  368.26   11.80
  -5   6   2  350.86   11.50
   5   6  -2  356.66   12.40
   5   6  -2  366.86   13.30
  -4  -6   2   98.19    5.00
  -4  -6   2  101.09    4.10
  -4  -6   2  107.79    5.40
   4  -6  -2   91.79    4.00
   4  -6  -2   84.69    5.10
  -4  -6   2  105.09    4.70
   4  -6  -2   90.69    4.10
   4  -6  -2   90.09    3.90
   4   6  -2   95.89    5.00
  -4   6   2   98.99    4.70
   4   6  -2  104.59    4.80
  -4   6   2   86.09    4.00
  -4   6   2   95.99    5.10
  -4   6   2   90.39    3.80
   4   6  -2   97.79    4.40
   4   6  -2   90.49    4.90
   3  -6  -2  581.14   15.90
   3  -6  -2  590.74   16.00
  -3  -6   2  565.04   16.30
   3  -6  -2  572.44   15.60
  -3  -6   2  583.54   16.60
   3  -6  -2  531.55   16.10
  -3  -6   2  591.64   17.60
  -3  -6   2  555.54   16.50
   3  -6  -2  585.24   17.40
  -3  -6   2  582.14   17.30
   3  -6  -2  577.84   16.20
  -3  -6   2  587.04   16.70
   3  -6  -2  503.55   15.40
  -3   6   2  581.04   16.30
  -3   6   2  584.54   16.10
   3   6  -2  592.34   16.80
  -3   6   2  598.34   17.00
  -3   6   2  592.54   17.50
   3   6  -2  575.44   16.30
   3   6  -2  583.34   17.20
   3   6  -2  576.04   17.30
  -3   6   2  569.54   16.00
   2  -6  -2  126.19    5.20
   2  -6  -2  128.69    4.50
  -2  -6   2  119.79    4.60
  -2  -6   2  125.19    5.50
  -2  -6   2  123.49    4.60
   2  -6  -2  128.59    4.10
  -2  -6   2  120.39    4.30
   2  -6  -2  120.89    4.20
   2  -6  -2  124.49    4.40
  -2  -6   2  128.59    4.70
  -2  -6   2  115.29    5.00
  -2   6   2  132.79    4.90
   2   6  -2  123.39    5.10
  -2   6   2  131.19    5.40
   2   6  -2  122.59    4.90
   2   6  -2  126.19    4.80
   2   6  -2  128.49    4.40
  -2   6   2  134.59    5.20
  -2   6   2  123.09    4.10
  -2   6   2  130.99    4.10
   2   6  -2  123.79    5.30
   2   6  -2  128.49    4.70
  -1  -6   2   17.60    1.30
   1  -6  -2   21.20    2.00
  -1  -6   2   19.80    1.30
   1  -6  -2   23.30    1.60
   1  -6  -2   24.60    1.90
  -1  -6   2   21.50    1.30
  -1  -6   2   21.00    1.50
  -1  -6   2   21.50    1.60
  -1  -6   2   22.00    2.20
  -1  -6   2   24.20    2.20
  -1  -6   2   19.80    1.20
  -1   6   2   27.70    1.30
  -1   6   2   27.30    2.20
   1   6  -2   18.60    1.90
  -1   6   2   22.70    2.00
   1   6  -2   19.40    1.60
   1   6  -2   21.10    2.00
  -1   6   2   29.20    1.80
   1   6  -2   21.50    1.70
  -1   6   2   26.80    1.30
   1   6  -2   20.00    1.30
   1   6  -2   23.10    2.20
   0  -6   2   36.30    2.70
   0  -6  -2   41.30    2.30
   0  -6   2   38.50    2.00
   0  -6  -2   42.10    2.60
   0  -6   2   38.70    2.00
   0  -6   2   39.40    2.20
   0  -6   2   38.30    2.70
   0  -6   2   38.00    1.60
   0  -6   2   39.30    2.00
   0  -6   2   37.40    2.20
   0  -6  -2   40.80    2.20
   0   6   2   42.30    2.30
   0   6   2   36.10    2.50
   0   6   2   40.30    2.50
   0   6   2   40.90    2.00
   0   6  -2   37.00    2.20
   0   6   2   41.70    1.70
   0   6  -2   39.80    2.60
   0   6  -2   37.00    2.60
   0   6   2   39.30    1.70
   0   6  -2   40.60    2.10
   1  -6   2  211.68    7.80
  -1  -6  -2  210.68    6.70
  -1  -6  -2  212.58    7.10
  -1  -6  -2  215.88    7.50
  -1  -6  -2  195.28    6.30
  -1  -6  -2  212.08    7.10
   1  -6   2  197.78    6.50
   1  -6   2  208.58    6.50
  -1  -6  -2  214.68    6.30
   1  -6   2  213.18    6.10
   1  -6   2  218.88    6.60
   1  -6   2  206.68    7.00
  -1  -6  -2  224.08    6.30
   1   6   2  217.78    6.70
  -1   6  -2  209.78    7.40
   1   6   2  206.08    7.20
  -1   6  -2  209.28    6.60
  -1   6  -2  207.98    6.60
   1   6   2  217.78    7.60
   1   6   2  218.98    6.40
  -1   6  -2  215.08    7.30
   1   6   2  213.18    6.40
  -1   6  -2  207.98    6.60
  -2  -6  -2   89.79    3.60
  -2  -6  -2   91.99    3.50
   2  -6   2   94.99    3.10
   2  -6   2   99.49    4.30
   2  -6   2   90.29    3.50
   2  -6   2   95.69    4.80
   2  -6   2   91.19    3.00
   2  -6   2   91.29    3.50
   2  -6   2   97.09    3.70
  -2  -6  -2   91.29    3.80
   2  -6   2   85.29    3.10
  -2  -6  -2   92.49    4.40
  -2  -6  -2   95.79    4.40
  -2  -6  -2   89.09    3.50
  -2  -6  -2   88.69    3.10
   2   6   2   88.89    4.40
  -2   6  -2   99.89    4.10
  -2   6  -2   91.19    3.70
  -2   6  -2   95.69    3.40
   2   6   2   89.99    4.20
  -2   6  -2   91.39    3.60
  -2   6  -2  104.49    4.40
   2   6   2   94.79    3.80
   2   6   2   90.69    3.70
  -2   6  -2   93.19    4.50
  -3  -6  -2   13.50    1.70
   3  -6   2   15.10    1.60
   3  -6   2   18.30    1.80
   3  -6   2   16.90    2.40
  -3  -6  -2   16.70    1.50
  -3  -6  -2   15.90    2.20
  -3  -6  -2   16.60    1.30
  -3  -6  -2   15.00    1.60
  -3  -6  -2   14.70    2.10
   3  -6   2   14.10    2.10
  -3  -6  -2   17.10    1.40
  -3   6  -2   13.10    1.60
  -3   6  -2   16.20    2.10
  -3   6  -2   14.60    1.70
  -3   6  -2   17.60    2.20
   3   6   2   16.10    2.10
   3   6   2   14.00    2.10
   3   6   2   14.70    1.70
   3   6   2   15.20    1.70
   3   6   2   15.30    1.80
  -3   6  -2   12.70    1.70
  -4  -6  -2  252.07    9.30
  -4  -6  -2  250.47    9.20
   4  -6   2  263.47    9.60
   4  -6   2  261.17    8.60
  -4  -6  -2  256.47    8.70
   4  -6   2  254.47    8.00
   4  -6   2  256.17    9.90
  -4   6  -2  254.27    9.40
   4   6   2  254.97    8.70
  -4   6  -2  254.27    8.30
   4   6   2  247.58    8.70
  -4   6  -2  263.97    9.20
   4   6   2  254.77    9.30
   4   6   2  247.98    9.20
  -4   6  -2  249.38    8.60
   5  -6   2   13.10    2.70
   5  -6   2   10.20    2.80
   5  -6   2    9.00    1.80
  -5  -6  -2   10.30    2.30
  -5  -6  -2   10.40    2.50
  -5  -6  -2   10.00    2.20
   5  -6   2   13.80    2.20
   5   6   2    9.80    2.30
  -5   6  -2   11.00    2.70
  -5   6  -2   12.60    1.90
   5   6   2    8.60    2.30
  -5   6  -2   14.70    2.50
  -5   6  -2    8.90    1.70
  -6  -6  -2  196.98    7.90
   6  -6   2  174.78    6.90
  -6  -6  -2  180.18    7.80
   6  -6   2  178.18    8.40
   6  -6   2  175.78    7.50
  -6  -6  -2  193.98    8.30
   6  -6   2  187.18    8.80
   6   6   2  183.18    7.90
   6   6   2  188.18    7.90
  -6   6  -2  184.08    7.90
   6   6   2  175.68    7.50
  -6   6  -2  176.68    7.50
  -6   6  -2  183.28    8.20
   7  -6   2   59.09    4.00
   7  -6   2   59.69    5.10
  -7  -6  -2   59.09    4.40
  -7  -6  -2   64.59    4.60
  -7  -6  -2   57.79    4.50
   7  -6   2   65.69    4.50
  -7  -6  -2   55.69    4.60
   7  -6   2   54.99    4.90
  -7   6  -2   54.79    4.20
   7   6   2   53.39    4.30
  -7   6  -2   67.39    4.70
  -7   6  -2   64.59    4.80
   7   6   2   51.79    4.30
   7   6   2   58.79    4.50
  -8  -6  -2   54.19    4.70
  -8  -6  -2   44.30    4.50
  -8  -6  -2   52.79    4.40
   8  -6   2   34.30    3.70
  -8  -6  -2   42.10    4.20
   8  -6   2   39.40    4.20
   8  -6   2   37.90    4.80
   8  -6   2   31.80    4.70
   8   6   2   46.20    4.30
  -8   6  -2   33.50    4.00
  -8   6  -2   48.90    4.50
   8   6   2   49.00    4.50
  -8   6  -2   49.20    4.30
   8   6   2   46.70    4.40
   9  -6   2   87.29    6.70
   9  -6   2   85.19    6.00
   9  -6   2   88.89    7.00
  -9  -6  -2   87.59    6.50
   9   6   2  106.49    6.20
  -9   6  -2   92.69    6.50
  -9   6  -2   90.79    6.00
   9   6   2   89.99    6.30
   9   6   2   88.69    5.90
  -9   6  -2   89.19    6.10
  10  -6   2   -0.10    3.40
 -10  -6  -2   -0.10    2.60
 -10  -6  -2    3.10    3.10
  10   6   2    6.90    2.60
  10   6   2    1.20    2.30
 -10   6  -2    5.30    2.60
 -10   6  -2    5.60    3.20
 -10   6  -2    8.10    3.20
   9  -7  -2    3.00    2.60
   9  -7  -2    2.90    3.30
  -9  -7   2    2.00    1.90
  -9  -7   2    2.90    2.70
   9  -7  -2   -1.60    2.80
   9   7  -2    2.10    2.30
   9   7  -2    3.30    2.50
  -9   7   2    0.80    2.00
  -9   7   2   -0.30    2.40
  -9   7   2    0.80    2.40
  -8  -7   2    4.80    2.40
  -8  -7   2    3.20    2.90
   8  -7  -2    2.30    2.10
   8  -7  -2    0.60    2.30
  -8   7   2    3.70    2.20
   8   7  -2    4.60    2.30
  -8   7   2    6.60    2.70
   8   7  -2    2.10    2.60
   8   7  -2    4.80    2.50
   7  -7  -2   61.09    5.10
   7  -7  -2   51.49    3.80
  -7  -7   2   45.30    4.40
  -7  -7   2   49.70    4.50
  -7  -7   2   49.80    4.50
   7  -7  -2   50.49    3.90
   7   7  -2   47.10    4.20
  -7   7   2   45.10    4.40
   7   7  -2   49.10    4.20
   7   7  -2   49.30    4.20
  -7   7   2   47.60    4.10
  -7   7   2   55.89    4.10
  -6  -7   2   36.00    3.60
  -6  -7   2   27.10    3.30
   6  -7  -2   26.80    3.00
   6  -7  -2   29.60    2.90
   6  -7  -2   26.10    3.50
  -6  -7   2   33.30    3.50
  -6   7   2   24.90    2.80
   6   7  -2   24.30    3.20
   6   7  -2   27.80    3.10
  -6   7   2   28.10    3.60
  -6   7   2   28.00    3.00
   6   7  -2   28.10    3.40
   6   7  -2   26.70    3.20
   5  -7  -2  102.99    4.70
  -5  -7   2  106.79    5.40
  -5  -7   2  106.09    5.70
  -5  -7   2   98.09    5.70
   5  -7  -2  100.89    4.80
   5  -7  -2  114.19    6.00
   5   7  -2   98.59    5.60
  -5   7   2  110.19    5.50
   5   7  -2   98.79    5.30
   5   7  -2  100.69    4.90
   5   7  -2  103.79    5.60
  -5   7   2  101.49    5.90
  -5   7   2  107.19    4.90
  -4  -7   2    7.70    1.70
  -4  -7   2    4.80    1.70
   4  -7  -2    6.40    1.40
  -4  -7   2    4.80    2.50
   4  -7  -2    3.00    2.10
  -4  -7   2    5.60    2.00
   4  -7  -2    4.10    1.40
   4   7  -2    6.20    2.00
  -4   7   2    4.40    1.40
   4   7  -2    4.80    1.90
   4   7  -2    3.80    1.80
   4   7  -2    3.10    1.50
  -4   7   2    1.90    1.60
  -4   7   2    5.50    1.60
  -4   7   2    1.60    1.80
   3  -7  -2  371.56   10.70
   3  -7  -2  343.07   10.30
  -3  -7   2  375.86   12.50
   3  -7  -2  350.76   10.90
   3  -7  -2  360.46   10.80
  -3  -7   2  373.66   11.40
  -3  -7   2  362.36   11.40
   3  -7  -2  350.36   12.10
  -3  -7   2  369.96   12.20
   3   7  -2  378.86   12.30
   3   7  -2  381.16   12.10
   3   7  -2  366.06   11.50
   3   7  -2  366.56   10.90
  -3   7   2  350.06   10.60
  -3   7   2  355.86   12.20
  -3   7   2  351.86   11.10
  -3   7   2  350.56   10.70
  -3   7   2  356.76   11.70
   2  -7  -2  133.79    4.80
  -2  -7   2  136.19    5.60
  -2  -7   2  132.89    6.10
   2  -7  -2  132.19    4.30
  -2  -7   2  137.09    5.10
  -2  -7   2  134.99    5.00
   2  -7  -2  143.89    6.20
   2  -7  -2  140.89    4.50
   2  -7  -2  122.99    4.80
   2  -7  -2  127.89    5.60
  -2  -7   2  116.99    5.80
  -2   7   2  137.29    5.40
   2   7  -2  136.29    5.70
   2   7  -2  138.39    5.20
   2   7  -2  135.39    4.70
   2   7  -2  133.39    5.90
  -2   7   2  139.29    4.50
  -2   7   2  145.29    6.10
  -2   7   2  139.39    5.70
  -2   7   2  136.79    4.50
  -1  -7   2  993.60   27.20
   1  -7  -2 1041.70   27.70
   1  -7  -2 1040.80   27.20
   1  -7  -2 1052.49   28.60
  -1  -7   2 1045.10   29.40
  -1  -7   2 1034.70   28.00
  -1  -7   2 1045.60   27.40
  -1  -7   2  939.61   27.20
  -1  -7   2 1016.70   27.90
  -1  -7   2 1047.90   29.10
   1  -7  -2 1047.80   29.40
  -1  -7   2  957.60   27.30
   1   7  -2 1058.29   28.60
   1   7  -2 1056.59   29.20
   1   7  -2 1032.30   29.10
  -1   7   2 1046.10   27.30
   1   7  -2 1020.20   27.30
   1   7  -2 1014.40   28.00
  -1   7   2 1070.79   28.80
  -1   7   2 1074.89   28.90
  -1   7   2 1050.99   28.10
  -1   7   2 1050.49   27.30
   1   7  -2 1032.00   28.00
   0  -7  -2   20.90    1.60
   0  -7   2   19.60    1.60
   0  -7   2   18.10    2.30
   0  -7  -2   20.40    1.80
   0  -7   2   16.90    1.20
   0  -7   2   18.60    1.60
   0  -7  -2   17.80    1.20
   0  -7  -2   21.10    2.20
   0  -7  -2   19.00    1.70
   0  -7   2   18.90    1.80
   0  -7   2   18.80    2.40
   0  -7  -2   21.10    1.30
   0   7  -2   19.50    1.90
   0   7   2   18.10    1.50
   0   7  -2   18.10    1.60
   0   7   2   22.20    2.00
   0   7  -2   18.40    2.20
   0   7   2   20.40    2.20
   0   7   2   19.80    2.20
   0   7   2   20.60    1.40
   0   7   2   21.80    1.40
   0   7  -2   23.00    2.30
  -1  -7  -2    5.20    1.40
  -1  -7  -2    7.20    1.70
   1  -7   2    3.90    1.40
  -1  -7  -2    6.10    1.80
   1  -7   2    6.50    1.20
   1  -7   2    6.80    1.30
   1  -7   2    5.40    1.10
  -1  -7  -2    6.30    1.20
  -1  -7  -2    5.10    1.10
   1  -7   2    3.90    1.80
  -1  -7  -2    5.60    1.10
   1   7   2    6.00    1.60
   1   7   2    4.40    1.10
  -1   7  -2    5.00    1.50
  -1   7  -2    6.60    1.20
  -1   7  -2    4.30    1.50
   1   7   2    6.20    1.80
   1   7   2    6.10    1.20
  -1   7  -2    6.00    1.30
   1   7   2    7.20    1.40
  -1   7  -2    6.70    1.50
   2  -7   2  195.98    8.00
  -2  -7  -2  187.28    6.30
  -2  -7  -2  198.58    7.50
   2  -7   2  191.38    6.40
  -2  -7  -2  194.28    5.80
   2  -7   2  192.18    6.40
   2  -7   2  195.08    5.70
   2  -7   2  188.48    7.20
  -2  -7  -2  191.98    6.70
  -2  -7  -2  194.88    6.40
  -2  -7  -2  190.28    7.40
  -2   7  -2  206.48    7.20
   2   7   2  192.98    6.40
   2   7   2  191.08    6.50
   2   7   2  197.18    7.60
  -2   7  -2  193.38    6.50
  -2   7  -2  201.08    7.40
   2   7   2  190.08    7.30
   2   7   2  197.48    6.60
   3  -7   2   42.70    3.00
  -3  -7  -2   41.00    2.50
   3  -7   2   44.40    3.40
  -3  -7  -2   42.50    3.80
  -3  -7  -2   43.60    3.40
  -3  -7  -2   44.00    3.30
   3  -7   2   41.80    3.30
   3  -7   2   42.00    4.10
  -3  -7  -2   47.90    3.80
  -3   7  -2   49.10    3.40
  -3   7  -2   41.40    4.00
   3   7   2   44.00    3.30
  -3   7  -2   41.00    2.90
   3   7   2   41.80    3.30
   3   7   2   41.90    2.80
   3   7   2   37.70    3.80
  -3   7  -2   43.30    3.10
   4  -7   2   17.90    3.00
   4  -7   2   18.90    2.80
  -4  -7  -2   23.50    2.80
   4  -7   2   23.10    2.20
   4  -7   2   20.80    1.70
  -4  -7  -2   18.50    2.70
  -4  -7  -2   27.70    2.40
   4   7   2   18.30    2.70
   4   7   2   24.10    2.40
  -4   7  -2   23.40    2.70
   4   7   2   18.60    2.20
  -4   7  -2   17.20    2.70
  -4   7  -2   20.40    2.20
  -4   7  -2   18.70    2.00
   4   7   2   19.00    2.70
  -5  -7  -2  131.19    6.20
  -5  -7  -2  117.49    6.20
   5  -7   2  124.29    5.50
   5  -7   2  108.39    6.20
  -5  -7  -2  127.09    5.70
   5  -7   2  115.19    6.70
   5  -7   2  117.49    4.80
  -5   7  -2  118.09    6.00
  -5   7  -2  112.99    6.20
   5   7   2  108.99    5.90
   5   7   2  133.59    5.80
  -5   7  -2  115.59    5.40
  -5   7  -2  116.79    4.90
   5   7   2  117.39    5.60
   6  -7   2  117.49    6.90
   6  -7   2  122.79    5.80
  -6  -7  -2  116.19    6.00
  -6  -7  -2  118.29    6.40
   6  -7   2  118.99    5.20
  -6  -7  -2  117.39    6.20
   6  -7   2  122.49    6.90
  -6   7  -2  116.39    5.70
  -6   7  -2  117.19    6.20
   6   7   2  110.29    5.70
   6   7   2  119.09    6.40
   6   7   2  110.99    5.90
  -6   7  -2  116.79    6.50
   7  -7   2   96.09    6.80
   7  -7   2  102.59    5.70
  -7  -7  -2  109.09    6.50
   7  -7   2   93.59    6.50
  -7  -7  -2  107.19    6.20
  -7  -7  -2  104.79    6.30
  -7  -7  -2  120.09    6.30
  -7   7  -2   99.09    5.60
  -7   7  -2   98.99    6.00
   7   7   2  109.69    5.90
   7   7   2  103.69    6.10
   7   7   2  111.59    6.40
  -7   7  -2   98.59    6.40
  -8  -7  -2   54.69    4.80
  -8  -7  -2   48.30    4.80
  -8  -7  -2   53.99    4.90
  -8  -7  -2   50.39    4.80
   8  -7   2   49.70    5.40
  -8   7  -2   55.19    5.10
   8   7   2   53.79    4.50
  -8   7  -2   48.60    7.00
   8   7   2   51.89    4.70
  -9  -7  -2   11.10    3.30
   9  -7   2    4.40    3.40
  -9  -7  -2   11.00    3.60
   9  -7   2    3.50    3.30
   9  -7   2   12.00    3.20
  -9   7  -2   14.40    3.20
  -9   7  -2    7.20    3.10
   9   7   2    7.60    3.20
   9   7   2    9.40    3.00
  -9   7  -2    9.90    3.30
   9   7   2    6.30    2.90
  -9  -8   2   17.40    3.50
  -9  -8   2    6.70    2.90
   9  -8  -2    8.90    3.60
   9  -8  -2    7.10    2.80
   9  -8  -2    6.80    3.40
   9   8  -2    7.00    3.30
   9   8  -2    5.10    2.90
  -9   8   2    5.90    3.00
  -9   8   2    9.30    2.80
   9   8  -2    8.30    2.70
  -9   8   2    6.40    2.90
   8  -8  -2    4.40    2.60
  -8  -8   2    8.00    3.10
   8  -8  -2    0.80    2.70
  -8  -8   2    8.90    2.80
   8  -8  -2    3.80    2.80
  -8   8   2    2.70    2.00
  -8   8   2    3.80    2.60
   8   8  -2    5.90    2.30
   8   8  -2    5.20    3.30
  -8   8   2    7.50    2.60
  -7  -8   2   22.40    3.50
   7  -8  -2   19.20    2.80
  -7  -8   2   19.30    3.40
   7  -8  -2   27.90    4.00
   7  -8  -2   16.00    3.90
  -7  -8   2   16.00    3.40
   7   8  -2   15.00    3.40
  -7   8   2   16.30    3.20
   7   8  -2   19.90    3.00
  -7   8   2   18.40    3.40
  -7   8   2   20.00    2.90
   7   8  -2   18.60    3.10
  -6  -8   2   25.20    3.40
   6  -8  -2   22.10    3.40
   6  -8  -2   22.40    2.70
  -6  -8   2   27.30    3.60
   6  -8  -2   24.30    3.70
   6  -8  -2   21.30    2.50
  -6  -8   2   29.70    3.70
  -6   8   2   25.70    2.70
   6   8  -2   25.30    3.20
   6   8  -2   22.70    3.20
   6   8  -2   27.50    3.20
  -6   8   2   22.60    3.20
   6   8  -2   25.80    2.90
  -6   8   2   26.10    3.50
   5  -8  -2   43.40    3.00
  -5  -8   2   40.90    3.80
   5  -8  -2   40.80    3.00
   5  -8  -2   40.20    3.90
  -5  -8   2   41.30    3.50
  -5  -8   2   45.40    4.20
   5   8  -2   37.80    3.60
   5   8  -2   43.20    3.20
  -5   8   2   42.80    4.10
  -5   8   2   44.00    3.70
   5   8  -2   43.60    3.50
   5   8  -2   40.10    3.80
  -5   8   2   36.70    2.90
   4  -8  -2  124.19    4.90
   4  -8  -2  129.79    5.00
  -4  -8   2  124.39    6.30
   4  -8  -2  125.59    6.30
  -4  -8   2  114.39    5.10
  -4  -8   2  125.09    5.60
   4  -8  -2  125.79    6.70
  -4  -8   2  123.49    6.50
  -4   8   2  119.09    6.30
   4   8  -2  126.59    6.20
   4   8  -2  121.59    6.10
   4   8  -2  122.99    5.60
  -4   8   2  121.69    5.10
  -4   8   2  123.09    5.90
  -4   8   2  118.59    4.90
   4   8  -2  119.79    5.10
   3  -8  -2   28.60    3.50
   3  -8  -2   32.80    2.10
   3  -8  -2   36.90    2.30
  -3  -8   2   35.20    3.40
  -3  -8   2   31.60    2.90
   3  -8  -2   30.90    2.00
  -3  -8   2   36.50    3.30
   3  -8  -2   36.60    2.30
   3  -8  -2   32.50    3.10
  -3  -8   2   35.30    2.90
  -3   8   2   34.20    3.30
   3   8  -2   38.30    2.90
   3   8  -2   34.90    3.40
   3   8  -2   35.00    3.20
  -3   8   2   33.50    2.20
  -3   8   2   31.80    2.70
  -3   8   2   40.70    3.10
   3   8  -2   35.30    2.30
  -2  -8   2   41.20    3.70
   2  -8  -2   48.20    3.80
   2  -8  -2   41.80    2.40
   2  -8  -2   43.30    3.10
   2  -8  -2   38.70    2.00
  -2  -8   2   36.80    2.70
  -2  -8   2   44.40    3.30
  -2   8   2   39.00    2.10
   2   8  -2   43.90    2.80
   2   8  -2   44.20    3.20
   2   8  -2   41.30    2.20
  -2   8   2   41.20    2.20
  -2   8   2   38.20    3.00
   2   8  -2   44.90    3.50
  -2   8   2   40.30    3.60
  -1  -8   2  415.16   14.50
   1  -8  -2  435.66   13.20
   1  -8  -2  434.86   11.90
  -1  -8   2  411.56   11.90
   1  -8  -2  428.26   14.10
  -1  -8   2  401.46   12.50
  -1  -8   2  439.36   13.90
  -1   8   2  427.36   11.90
   1   8  -2  428.76   13.30
  -1   8   2  439.86   12.90
  -1   8   2  423.86   11.90
  -1   8   2  432.86   13.70
   1   8  -2  409.16   12.50
  -1   8   2  441.46   13.60
   0  -8  -2   49.20    2.80
   0  -8  -2   51.19    2.20
   0  -8   2   55.99    4.00
   0  -8   2   45.90    2.70
   0  -8  -2   50.99    3.60
   0  -8   2   45.70    3.60
   0  -8  -2   51.19    3.50
   0  -8  -2   48.50    2.20
   0  -8   2   48.50    3.10
   0   8  -2   45.30    3.80
   0   8   2   49.60    2.30
   0   8   2   47.00    2.50
   0   8  -2   48.20    3.00
   0   8  -2   55.79    5.30
   0   8   2   46.50    3.40
   0   8   2   48.00    3.50
   0   8   2   47.90    3.10
   0   8   2   52.29    2.40
   0   8  -2   52.59    3.60
  -1  -8  -2  268.97    8.30
  -1  -8  -2  271.57    8.30
  -1  -8  -2  274.57    9.40
   1  -8   2  262.47    9.00
  -1  -8  -2  268.07    8.20
   1  -8   2  277.47   10.30
   1  -8   2  273.87    8.50
  -1  -8  -2  281.17    9.90
   1   8   2  280.07    9.40
   1   8   2  261.37    8.40
   1   8   2  284.37   10.40
  -1   8  -2  272.87    9.70
  -1   8  -2  264.47    9.50
   1   8   2  275.87    8.30
  -1   8  -2  265.27    8.60
  -2  -8  -2   92.09    5.00
   2  -8   2   89.49    5.30
  -2  -8  -2   95.59    3.90
   2  -8   2   93.09    4.00
  -2  -8  -2   90.79    4.30
   2  -8   2   99.79    4.70
  -2  -8  -2   90.19    3.80
  -2  -8  -2   93.29    5.00
  -2   8  -2   93.09    4.00
  -2   8  -2   86.99    4.80
   2   8   2   95.99    5.10
  -2   8  -2   94.99    4.70
  -2   8  -2   85.89    3.60
   2   8   2   90.19    4.00
   2   8   2   95.79    4.00
   2   8   2   90.79    5.40
   3  -8   2   40.70    3.50
  -3  -8  -2   44.80    3.70
   3  -8   2   45.60    3.90
  -3  -8  -2   41.80    2.80
   3  -8   2   43.90    2.80
  -3  -8  -2   37.90    2.70
   3   8   2   39.00    2.80
   3   8   2   40.20    2.90
   3   8   2   40.90    3.40
  -3   8  -2   46.40    3.70
  -3   8  -2   44.10    3.10
   3   8   2   41.40    3.60
  -3   8  -2   44.50    2.80
  -3   8  -2   47.60    3.60
  -4  -8  -2   -0.30    1.80
   4  -8   2    0.30    1.40
   4  -8   2   -1.60    1.40
  -4  -8  -2    3.10    1.60
  -4  -8  -2    2.20    1.70
   4  -8   2    2.40    1.90
   4   8   2    0.70    1.60
  -4   8  -2    1.30    1.40
  -4   8  -2   -1.10    1.30
  -4   8  -2    1.40    1.70
   4   8   2    0.70    1.60
  -4   8  -2    1.50    1.30
   4   8   2    0.40    1.40
   4   8   2    2.30    1.60
  -5  -8  -2   15.00    2.70
   5  -8   2    9.10    2.10
  -5  -8  -2   10.80    2.70
   5  -8   2    8.80    3.10
   5  -8   2   12.50    2.80
  -5  -8  -2   12.90    2.40
   5   8   2   14.40    2.30
   5   8   2   11.00    2.40
  -5   8  -2    8.70    2.20
   5   8   2   15.20    2.60
  -5   8  -2    6.90    2.60
  -5   8  -2    8.80    2.40
   6  -8   2   10.20    2.30
  -6  -8  -2   10.00    2.70
   6  -8   2   11.40    3.40
   6  -8   2    9.50    3.40
  -6  -8  -2   11.70    2.80
  -6  -8  -2   16.10    2.80
   6   8   2    7.10    2.60
   6   8   2    9.40    2.70
  -6   8  -2   12.50    3.00
  -6   8  -2   11.70    2.50
   6   8   2   12.80    2.90
  -6   8  -2    8.30    2.80
   7  -8   2  119.69    6.30
   7  -8   2  130.69    9.60
  -7  -8  -2  112.29    6.60
   7  -8   2  123.09    7.90
  -7  -8  -2  132.89    6.90
  -7   8  -2  121.79    6.30
   7   8   2  125.69    6.50
  -7   8  -2  130.29    8.40
  -7   8  -2  121.79    6.80
   7   8   2  123.79    6.70
  -8  -8  -2    9.30    3.20
  -8  -8  -2    7.80    3.20
  -8  -8  -2    4.10    3.60
   8  -8   2    5.40    2.40
  -8  -8  -2   11.20    3.40
   8  -8   2    9.50    3.70
   8  -8   2    5.00    3.20
  -8   8  -2    6.40    2.40
   8   8   2    9.60    2.90
   8   8   2    6.10    2.70
  -8   8  -2    5.90    2.90
   8   8   2    3.70    2.20
  -8   8  -2    6.20    2.80
   9  -8   2    7.30    3.60
   9  -8   2    9.60    2.80
  -9  -8  -2    7.50    3.00
  -9  -8  -2   10.10    3.40
   9  -8   2   -1.90    3.20
   9   8   2    5.60    2.80
  -9   8  -2   10.20    3.30
  -9   8  -2    7.30    2.70
   9   8   2   13.40    3.40
  -9   8  -2    7.60    3.10
   9   8   2    8.10    2.90
   8  -9  -2   13.60    2.80
   8  -9  -2   17.30    3.90
  -8  -9   2   20.80    4.00
   8  -9  -2   16.10    4.30
  -8  -9   2    9.40    3.20
  -8  -9   2   13.10    3.70
  -8   9   2   12.80    2.90
  -8   9   2    6.40    3.10
   8   9  -2   16.40    3.60
   8   9  -2   13.80    3.40
  -8   9   2   11.00    2.80
   7  -9  -2    9.00    3.40
  -7  -9   2    7.30    2.60
   7  -9  -2    5.80    3.30
  -7  -9   2    8.50    3.10
   7  -9  -2    7.40    2.60
  -7  -9   2    5.40    4.20
  -7   9   2    4.00    2.70
   7   9  -2    5.30    2.50
  -7   9   2    7.50    2.40
   7   9  -2    1.30    1.90
  -7   9   2    2.80    2.80
  -6  -9   2    2.00    2.30
  -6  -9   2    1.00    2.40
   6  -9  -2    1.90    2.50
  -6  -9   2    3.80    2.40
   6  -9  -2    5.40    2.70
   6  -9  -2    1.40    1.70
   6   9  -2    1.30    2.10
  -6   9   2   -0.70    2.00
  -6   9   2    2.20    2.00
  -6   9   2    3.80    1.90
   6   9  -2    4.40    2.30
   6   9  -2    2.20    2.40
   5  -9  -2   10.50    2.20
  -5  -9   2    5.90    2.40
  -5  -9   2    8.70    3.30
  -5  -9   2   10.40    2.70
   5  -9  -2    9.10    3.10
   5  -9  -2   10.70    2.90
  -5   9   2    5.50    2.30
  -5   9   2    4.70    1.80
   5   9  -2   12.20    2.80
  -5   9   2   13.00    3.00
   5   9  -2    9.00    2.80
   5   9  -2    9.30    2.60
  -4  -9   2   31.10    3.80
  -4  -9   2   26.10    2.90
   4  -9  -2   31.70    2.50
   4  -9  -2   26.20    3.20
  -4  -9   2   35.60    3.70
   4  -9  -2   32.60    3.80
   4   9  -2   22.60    2.80
   4   9  -2   33.10    3.30
  -4   9   2   31.90    3.20
   4   9  -2   32.00    3.50
  -4   9   2   34.50    3.60
  -4   9   2   30.10    2.40
   3  -9  -2    1.60    2.10
   3  -9  -2    1.20    1.10
  -3  -9   2    0.50    1.80
  -3  -9   2    1.90    1.90
  -3  -9   2    4.50    2.30
  -3  -9   2    3.90    1.40
   3  -9  -2    1.50    1.50
   3   9  -2    4.70    1.70
  -3   9   2    2.00    2.30
  -3   9   2    1.00    1.60
   3   9  -2    1.10    1.60
   3   9  -2    2.50    1.90
  -3   9   2    0.30    1.50
  -3   9   2    1.30    1.20
   2  -9  -2   10.90    1.30
  -2  -9   2   10.60    2.50
   2  -9  -2    9.90    2.40
  -2  -9   2   12.20    2.20
  -2  -9   2   11.10    2.60
   2  -9  -2   11.80    1.50
   2  -9  -2    8.90    2.10
   2  -9  -2    9.50    1.30
  -2   9   2    7.40    1.30
   2   9  -2    8.50    2.00
   2   9  -2   12.60    2.70
  -2   9   2   11.60    2.40
  -2   9   2    7.00    2.10
   2   9  -2   11.40    2.50
  -1  -9   2   27.00    3.20
  -1  -9   2   33.60    2.40
   1  -9  -2   29.80    3.50
   1  -9  -2   31.80    2.10
  -1  -9   2   30.10    3.10
   1  -9  -2   28.90    1.80
   1  -9  -2   31.60    2.40
   1  -9  -2   32.60    1.90
  -1   9   2   31.70    2.90
  -1   9   2   34.60    2.50
   1   9  -2   29.60    2.60
   1   9  -2   29.00    3.00
  -1   9   2   26.60    1.80
  -1   9   2   33.40    3.00
  -1   9   2   30.90    1.90
   1   9  -2   28.30    2.30
   0  -9  -2   41.30    2.60
   0  -9  -2   45.20    3.50
   0  -9   2   41.10    2.60
   0  -9   2   41.10    2.60
   0  -9  -2   42.90    3.60
   0  -9   2   43.70    3.80
   0  -9  -2   39.70    2.20
   0  -9  -2   44.00    2.30
   0   9   2   42.60    3.00
   0   9  -2   42.30    3.50
   0   9  -2   37.10    2.80
   0   9  -2   40.30    2.70
   0   9   2   44.00    2.30
   0   9   2   48.30    3.60
   0   9  -2   41.80    3.40
   0   9   2   42.30    2.30
  -1  -9  -2    2.30    1.10
   1  -9   2    3.00    2.00
   1  -9   2    2.60    1.40
  -1  -9  -2    4.00    1.80
  -1  -9  -2    1.70    1.60
   1  -9   2    1.40    1.10
   1   9   2    3.10    1.80
   1   9   2    1.50    1.60
  -1   9  -2    1.50    1.30
  -1   9  -2    3.50    1.40
   1   9   2    0.70    1.00
   1   9   2    1.70    1.10
  -1   9  -2    2.20    1.50
  -1   9  -2    1.10    1.50
   2  -9   2   55.69    3.70
  -2  -9  -2   62.29    4.40
   2  -9   2   57.79    4.50
  -2  -9  -2   50.29    3.50
  -2  -9  -2   54.99    4.10
   2  -9   2   60.79    3.20
  -2  -9  -2   60.69    3.10
  -2   9  -2   55.69    3.80
  -2   9  -2   59.99    3.20
  -2   9  -2   62.09    4.20
   2   9   2   57.89    3.20
   2   9   2   53.59    3.80
   2   9   2   57.39    4.10
   2   9   2   59.99    3.20
  -3  -9  -2   12.00    1.80
   3  -9   2   11.60    2.20
   3  -9   2   13.00    1.90
  -3  -9  -2    9.00    2.40
   3  -9   2   11.10    2.90
  -3  -9  -2   12.00    2.80
   3   9   2   10.30    2.50
   3   9   2   11.80    2.70
  -3   9  -2   14.00    1.90
  -3   9  -2   16.30    2.30
   3   9   2   10.00    1.80
   3   9   2   13.60    2.00
  -3   9  -2   13.20    2.80
  -4  -9  -2   53.69    4.30
   4  -9   2   53.79    4.20
  -4  -9  -2   50.99    4.30
   4  -9   2   51.79    3.40
  -4  -9  -2   53.09    3.60
   4  -9   2   56.49    4.90
  -4   9  -2   58.99    3.50
   4   9   2   54.29    4.40
  -4   9  -2   53.69    4.10
  -4   9  -2   48.70    4.30
   4   9   2   52.79    4.20
   4   9   2   56.49    3.40
  -4   9  -2   46.80    3.40
   4   9   2   50.99    3.60
  -5  -9  -2    5.40    2.50
   5  -9   2    6.60    2.60
  -5  -9  -2   10.30    2.40
  -5  -9  -2    9.90    2.60
   5  -9   2   11.50    3.40
   5  -9   2    5.40    1.80
  -5   9  -2    6.20    1.50
   5   9   2   10.80    2.20
   5   9   2    9.50    2.30
  -5   9  -2    7.00    2.70
  -5   9  -2    3.90    2.20
   5   9   2    8.20    2.80
   6  -9   2   21.70    2.90
   6  -9   2   20.70    3.80
  -6  -9  -2   16.00    3.30
  -6  -9  -2   20.50    3.20
  -6  -9  -2   16.60    3.30
   6  -9   2   16.60    3.50
  -6   9  -2   17.90    3.30
   6   9   2   16.10    3.10
  -6   9  -2   17.90    3.40
  -6   9  -2   20.10    2.80
   6   9   2   16.10    2.70
   6   9   2   14.40    2.90
  -7  -9  -2   23.80    3.40
  -7  -9  -2   14.30    3.20
   7  -9   2   15.60    3.80
  -7  -9  -2   13.50    3.40
   7  -9   2   10.20    3.60
   7  -9   2   12.20    2.90
  -7   9  -2   14.00    3.30
   7   9   2   15.80    3.00
   7   9   2   15.40    3.20
  -7   9  -2   19.40    3.00
  -7   9  -2   15.20    3.50
   7   9   2   17.30    3.60
  -8  -9  -2    2.50    2.80
   8  -9   2    0.20    2.70
   8  -9   2    0.70    2.30
  -8  -9  -2    1.60    2.40
  -8  -9  -2   -0.10    2.80
   8  -9   2   -2.70    2.40
  -8  -9  -2   -1.70    2.10
   8   9   2   -0.10    1.90
   8   9   2   -1.10    1.90
  -8   9  -2    3.20    2.40
  -8   9  -2    2.80    2.50
   8   9   2    0.10    2.10
  -8   9  -2    1.90    2.20
  -8 -10   2    4.00    3.10
  -8 -10   2    7.90    2.80
  -8 -10   2    9.70    2.90
   8 -10  -2    5.20    3.00
   8 -10  -2    6.70    2.70
   8  10  -2    1.30    2.30
   8  10  -2    2.20    2.20
  -8  10   2    6.20    2.80
  -8  10   2    0.20    2.40
  -8  10   2    1.10    2.00
   7 -10  -2    4.80    3.40
  -7 -10   2   17.00    3.80
  -7 -10   2    8.60    3.50
   7 -10  -2   12.30    2.90
  -7 -10   2   23.90    3.50
   7 -10  -2   14.90    4.00
  -7  10   2   11.90    3.10
  -7  10   2   13.50    2.70
   7  10  -2   18.30    3.50
  -7  10   2    9.60    3.40
   7  10  -2   14.60    3.10
   6 -10  -2   35.30    4.60
  -6 -10   2   26.50    4.20
  -6 -10   2   31.20    4.30
  -6 -10   2   37.10    3.90
   6 -10  -2   33.60    3.30
   6 -10  -2   26.20    4.00
  -6  10   2   33.70    4.20
  -6  10   2   32.50    3.10
   6  10  -2   37.20    3.70
  -6  10   2   36.00    6.50
   6  10  -2   31.70    3.80
  -5 -10   2   18.20    3.00
   5 -10  -2   21.50    2.40
   5 -10  -2   18.50    3.60
  -5 -10   2   17.00    3.50
  -5 -10   2   19.30    3.80
   5 -10  -2   20.80    3.40
   5  10  -2   18.00    2.90
   5  10  -2   14.80    3.20
  -5  10   2   17.40    3.10
  -5  10   2   16.70    2.20
   5  10  -2   19.20    3.20
  -5  10   2   12.90    3.50
   4 -10  -2    5.70    1.60
   4 -10  -2    9.90    2.60
  -4 -10   2    7.50    2.80
  -4 -10   2   10.40    3.00
   4 -10  -2    5.90    2.90
  -4 -10   2    8.80    2.40
   4  10  -2    8.90    2.50
  -4  10   2    8.00    2.80
  -4  10   2   11.90    1.90
   4  10  -2    6.40    2.50
  -4  10   2   10.90    2.80
   4  10  -2    9.70    2.70
   3 -10  -2   76.59    4.80
   3 -10  -2   73.19    5.50
   3 -10  -2   77.19    3.60
  -3 -10   2   71.99    5.40
  -3 -10   2   77.89    5.30
  -3 -10   2   65.59    5.60
  -3 -10   2   68.69    4.20
   3  10  -2   76.19    4.80
   3  10  -2   73.29    4.20
  -3  10   2   70.49    3.40
  -3  10   2   75.99    4.80
   3  10  -2   68.29    5.00
  -3  10   2   75.89    4.40
   2 -10  -2   54.89    3.70
  -2 -10   2   51.39    4.40
   2 -10  -2   51.59    2.80
   2 -10  -2   52.19    4.50
  -2 -10   2   49.60    3.30
  -2  10   2   46.70    3.90
   2  10  -2   53.69    4.40
   2  10  -2   51.59    3.40
   2  10  -2   53.99    3.80
  -2  10   2   55.39    3.80
  -2  10   2   52.59    2.70
   1 -10  -2    0.40    1.00
  -1 -10   2    0.90    1.00
  -1 -10   2    0.80    1.80
  -1 -10   2    1.00    2.00
   1 -10  -2    2.20    1.90
   1 -10  -2    0.40    1.40
   1 -10  -2    3.90    2.20
  -1  10   2   -1.30    1.30
  -1  10   2    1.70    1.40
  -1  10   2    4.10    2.00
  -1  10   2    1.70    1.00
   1  10  -2   -0.50    1.70
   1  10  -2    1.20    1.40
   1  10  -2    1.90    1.40
   0 -10  -2   12.50    2.60
   0 -10   2   13.00    2.80
   0 -10  -2   15.40    1.60
   0 -10  -2   18.50    2.70
   0 -10   2   15.40    2.00
   0 -10   2   15.40    2.90
   0  10   2   14.30    1.50
   0  10   2   11.30    2.30
   0  10  -2   15.90    2.70
   0  10  -2   16.10    2.80
   0  10  -2   12.90    2.00
   0  10   2   18.30    2.80
   0  10  -2   14.20    2.10
  -1 -10  -2   14.50    1.70
  -1 -10  -2   15.70    3.30
  -1 -10  -2   12.20    2.40
   1 -10   2   15.70    2.00
   1 -10   2   12.90    2.20
   1 -10   2   16.30    2.90
   1 -10   2   14.40    3.00
  -1  10  -2   14.90    2.60
   1  10   2   15.70    1.80
  -1  10  -2   16.30    2.70
   1  10   2   13.50    2.30
   1  10   2   18.00    2.90
  -1  10  -2   14.20    2.00
  -2 -10  -2   11.10    3.20
  -2 -10  -2   10.60    2.90
  -2 -10  -2    9.10    1.70
   2 -10   2    7.80    1.70
  -2 -10  -2   11.10    2.40
   2 -10   2   13.50    3.30
  -2  10  -2    8.30    2.60
   2  10   2   12.90    2.80
  -2  10  -2    9.80    1.80
  -2  10  -2   13.60    2.40
   2  10   2   13.50    2.80
   2  10   2   11.20    2.10
  -3 -10  -2   24.80    2.50
   3 -10   2   29.40    3.20
  -3 -10  -2   24.60    3.30
   3 -10   2   27.70    2.50
  -3 -10  -2   24.80    3.50
   3 -10   2   31.90    4.00
   3  10   2   28.90    3.30
  -3  10  -2   24.80    3.00
  -3  10  -2   22.50    2.40
   3  10   2   22.80    2.50
  -3  10  -2   25.80    3.30
   3  10   2   19.40    3.20
  -4 -10  -2   14.90    2.40
   4 -10   2   17.70    4.10
  -4 -10  -2   14.00    3.30
   4 -10   2   10.70    2.20
   4 -10   2   15.10    3.30
  -4 -10  -2   19.30    3.40
  -4  10  -2   12.10    2.90
  -4  10  -2   13.70    3.20
   4  10   2   12.60    2.50
  -4  10  -2   12.40    2.20
   4  10   2   11.50    3.10
   4  10   2   12.80    2.70
   5 -10   2   26.40    4.00
  -5 -10  -2   26.70    4.00
  -5 -10  -2   39.10    3.50
  -5 -10  -2   34.20    4.00
   5 -10   2   30.40    4.60
   5 -10   2   33.60    3.50
   5  10   2   28.60    3.70
  -5  10  -2   31.90    3.40
   5  10   2   29.80    3.30
  -5  10  -2   35.00    4.80
  -5  10  -2   27.60    3.60
   6 -10   2   73.79    4.80
  -6 -10  -2   67.79    4.90
  -6 -10  -2   71.09    5.30
  -6 -10  -2   70.19    5.80
   6 -10   2   73.69    5.90
   6 -10   2   63.89    6.00
   6  10   2   70.39    5.40
   6  10   2   75.99    5.20
  -6  10  -2   71.99    5.40
  -6  10  -2   68.29    5.70
  -6  10  -2   68.39    4.50
   7 -10   2    0.70    3.20
  -7 -10  -2   16.80    3.30
  -7 -10  -2    9.20    3.10
   7 -10   2    7.20    3.80
  -7 -10  -2    9.30    3.10
   7 -10   2    7.90    2.50
  -7  10  -2    9.60    2.70
   7  10   2    6.30    2.60
  -7  10  -2    4.60    2.70
   7  10   2    1.80    2.60
  -7  10  -2    8.70    3.20
  -7 -11   2   34.30    4.80
   7 -11  -2   25.90    4.50
   7 -11  -2   33.40    3.70
  -7 -11   2   37.30    4.60
  -7 -11   2   42.40    4.70
   7 -11  -2   32.80    4.90
  -7  11   2   30.10    4.30
  -7  11   2   35.10    3.30
   7  11  -2   31.80    4.10
  -7  11   2   35.50    4.60
   7  11  -2   26.50    3.90
   6 -11  -2   83.19    6.30
  -6 -11   2   88.19    6.60
   6 -11  -2   93.79    7.20
  -6 -11   2   94.19    6.60
  -6 -11   2   83.19    5.80
   6 -11  -2   87.99    5.00
  -6  11   2   89.49    6.60
   6  11  -2   91.39    5.90
  -6  11   2   88.39    6.10
  -6  11   2   82.59    4.70
   6  11  -2   94.39    6.40
  -5 -11   2   29.00    3.60
   5 -11  -2   29.90    4.70
  -5 -11   2   24.80    4.40
  -5 -11   2   36.70    4.40
   5 -11  -2   25.90    2.80
   5  11  -2   31.10    4.10
   5  11  -2   26.60    3.50
  -5  11   2   24.30    2.80
  -5  11   2   24.10    3.70
   5  11  -2   28.30    3.90
  -4 -11   2   10.60    4.20
  -4 -11   2   12.40    3.80
  -4 -11   2   11.90    3.60
   4 -11  -2   12.20    3.10
   4 -11  -2   13.90    5.30
   4  11  -2   14.60    3.20
   4  11  -2   12.70    3.20
   4  11  -2    9.80    3.30
  -4  11   2    9.90    2.70
   3 -11  -2    8.00    3.10
   3 -11  -2    4.00    2.50
   3 -11  -2   14.50    1.90
  -3 -11   2    8.50    3.30
  -3 -11   2    3.20    2.50
  -3 -11   2   11.10    2.60
  -3  11   2   11.30    2.90
   3  11  -2   12.70    2.40
  -3  11   2   11.70    1.90
   3  11  -2   10.50    2.80
   3  11  -2   12.70    3.30
  -2 -11   2   25.80    2.70
   2 -11  -2   22.60    3.60
  -2 -11   2   19.80    3.40
  -2 -11   2   24.80    3.70
   2 -11  -2   24.20    2.10
   2 -11  -2   24.80    2.90
   2  11  -2   26.30    3.30
   2  11  -2   24.50    2.70
  -2  11   2   23.80    3.20
   2  11  -2   21.30    3.60
  -2  11   2   27.90    3.30
  -2  11   2   28.00    2.20
  -1 -11   2    4.40    1.70
   1 -11  -2    2.20    2.40
  -1 -11   2    8.00    3.00
   1 -11  -2    5.10    2.60
  -1 -11   2    2.00    2.60
   1 -11  -2    1.10    1.20
   1  11  -2    1.40    1.70
  -1  11   2    2.70    1.40
   1  11  -2    2.40    1.50
   1  11  -2    4.80    2.10
  -1  11   2    6.40    2.00
   0 -11  -2  163.38    7.80
   0 -11  -2  158.78    8.10
   0 -11  -2  158.68    5.90
   0 -11   2  167.88    6.50
   0 -11   2  164.68    8.20
   0 -11   2  166.38    8.40
   0  11   2  161.78    6.90
   0  11   2  169.78    5.90
   0  11  -2  169.88    6.50
   0  11   2  169.18    8.00
   0  11  -2  165.48    7.80
   1 -11   2    3.10    1.20
   1 -11   2    0.70    2.00
   1 -11   2    1.10    2.20
  -1 -11  -2    3.90    1.40
  -1 -11  -2   -1.40    2.00
  -1 -11  -2    0.90    2.00
  -1  11  -2    3.40    2.10
  -1  11  -2    0.10    2.00
   1  11   2    1.90    1.80
  -1  11  -2    3.90    1.70
   1  11   2    3.60    1.30
   1  11   2    2.60    2.10
   2 -11   2   34.70    4.40
   2 -11   2   33.90    2.80
  -2 -11  -2   37.20    3.90
  -2 -11  -2   34.20    3.90
   2 -11   2   32.10    4.00
  -2 -11  -2   29.10    2.70
  -2  11  -2   31.40    2.70
   2  11   2   33.60    2.70
   2  11   2   34.20    3.50
   2  11   2   30.90    3.90
  -2  11  -2   25.50    3.40
  -2  11  -2   35.30    3.80
   3 -11   2    7.70    3.60
  -3 -11  -2    2.90    3.00
   3 -11   2   10.20    2.30
   3 -11   2    5.50    2.70
  -3 -11  -2    5.00    2.60
  -3 -11  -2    6.60    2.00
  -3  11  -2    7.70    2.40
  -3  11  -2    6.20    1.80
   3  11   2    9.30    3.00
  -3  11  -2    7.70    2.40
   3  11   2    7.70    2.60
   3  11   2    8.30    2.20
  -4 -11  -2   16.40    3.80
  -4 -11  -2   20.00    3.60
   4 -11   2   18.40    3.50
  -4 -11  -2   16.00    2.80
   4 -11   2   15.70    3.90
   4 -11   2   16.70    2.50
  -4  11  -2   25.40    6.30
   4  11   2   21.90    2.70
  -4  11  -2   17.70    2.40
   5 -11   2   16.80    4.00
   5 -11   2   13.40    2.80
  -5 -11  -2   17.60    3.70
  -5 -11  -2   18.20    3.00
  -5  11  -2   12.10    3.30
   5  11   2   19.20    3.50
  -5  11  -2   12.40    2.60
   5  11   2   15.40    2.80
   6 -11   2    6.50    2.50
  -6 -11  -2   11.10    3.00
   6 -11   2   -1.10    2.70
  -6 -11  -2    5.20    2.50
  -6 -11  -2   11.50    3.10
   6 -11   2    2.70    3.20
   6  11   2    5.70    2.90
  -6  11  -2    4.70    2.00
   6  11   2    8.30    2.40
  -6  11  -2    6.00    2.70
  -7 -11  -2   44.40    4.90
  -7 -11  -2   32.60    4.30
  -7 -11  -2   39.50    4.40
   7  11   2   37.30    4.00
  -7  11  -2   27.50    4.30
  -7  11  -2   30.80    4.50
  -7  11  -2   36.40    3.70
  -6 -12   2    3.50    3.00
  -6 -12   2   -2.60    2.40
  -6 -12   2    3.80    2.70
  -6  12   2    4.90    2.80
   6  12  -2    4.40    2.80
  -6  12   2    1.10    1.80
   6  12  -2    4.40    2.30
   5 -12  -2   13.80    2.40
  -5 -12   2    7.80    3.00
  -5 -12   2   15.80    4.10
   5 -12  -2   13.40    4.30
  -5 -12   2   13.80    3.20
   5 -12  -2   13.20    3.80
  -5  12   2   13.00    2.20
   5  12  -2   15.20    3.40
  -5  12   2    7.20    2.60
   5  12  -2   18.20    2.90
   5  12  -2   13.00    3.60
   4 -12  -2    5.50    1.90
   4 -12  -2    5.50    3.00
  -4 -12   2    7.20    2.40
  -4 -12   2    6.00    2.60
  -4 -12   2   -1.00    2.90
   4 -12  -2    1.80    2.90
  -4  12   2    2.10    1.70
   4  12  -2    2.60    2.00
   4  12  -2    9.30    3.00
   4  12  -2    3.60    2.80
  -4  12   2    0.00    2.40
   3 -12  -2   10.40    3.50
  -3 -12   2    3.30    2.10
   3 -12  -2    2.50    1.80
  -3 -12   2    8.70    3.60
  -3 -12   2    2.70    2.60
  -3  12   2    7.60    2.70
   3  12  -2    9.10    2.10
   3  12  -2    4.80    2.90
  -3  12   2    7.20    1.80
  -2 -12   2   12.50    2.50
   2 -12  -2    7.40    3.20
   2 -12  -2    9.00    3.60
  -2 -12   2   13.20    3.20
   2 -12  -2   11.10    2.40
  -2 -12   2    4.20    3.80
   2  12  -2    5.90    2.80
  -2  12   2   10.80    2.40
  -2  12   2   16.10    5.50
   2  12  -2   14.40    2.70
   2  12  -2   12.50    2.80
  -2  12   2   12.70    3.10
   1 -12  -2   48.70    3.60
  -1 -12   2   68.39    8.80
  -1 -12   2   50.79    4.20
   1 -12  -2   55.69    5.20
   1 -12  -2   54.29    5.00
  -1 -12   2   50.39    5.10
  -1  12   2   53.89    3.10
  -1  12   2   58.89    4.80
   1  12  -2   57.39    3.90
   0 -12   2    8.20    3.50
   0 -12  -2   11.00    2.50
   0 -12  -2   10.10    3.40
   0 -12  -2   10.90    3.50
   0 -12   2    8.70    5.40
   0  12   2   10.80    2.00
   0  12   2    7.30    2.90
   0  12  -2    8.70    3.10
   1 -12   2   14.50    4.70
   1 -12   2   11.50    3.80
   1 -12   2   10.70    3.10
  -1 -12  -2   17.00    3.70
  -1  12  -2   20.20    3.70
  -1  12  -2   12.50    3.20
   1  12   2   13.10    3.40
  -1  12  -2   12.80    2.60
   1  12   2   16.90    3.20
  -2 -12  -2   10.70    3.50
   2 -12   2    8.90    3.20
  -2 -12  -2   10.80    2.30
  -2 -12  -2    7.30    2.70
   2 -12   2    8.70    2.30
   2 -12   2    9.60    3.70
  -2  12  -2    9.30    2.90
   2  12   2   12.60    2.20
  -2  12  -2   16.00    3.30
   2  12   2   16.80    3.40
  -2  12  -2    7.30    2.20
   2  12   2   13.40    3.60
   3 -12   2   55.49    3.90
  -3 -12  -2   47.40    8.00
   3 -12   2   49.60    5.40
  -3 -12  -2   48.20    3.90
  -3 -12  -2   51.39    5.20
  -3  12  -2   49.80    4.80
  -3  12  -2   61.89    5.20
   3  12   2   51.89    3.80
   3  12   2   51.89    4.70
   3  12   2   48.90    4.90
  -3  12  -2   55.59    3.60
   4 -12   2   51.29    5.60
   4 -12   2   58.69    4.00
  -4 -12  -2   54.79    5.40
  -4 -12  -2   55.09    5.30
  -4 -12  -2   63.89    4.30
  -4  12  -2   48.00    3.70
   4  12   2   55.19    4.00
   4  12   2   60.59    5.10
  -4  12  -2   48.80    4.80
  -5 -12  -2   13.20    3.50
   5 -12   2   12.30    2.70
  -5 -12  -2   12.30    3.10
  -5 -12  -2   10.90    3.80
   5 -12   2    6.00    3.60
   5 -12   2    1.80    3.10
   5  12   2   22.30    3.80
   5  12   2   13.60    2.80
  -5  12  -2   10.80    2.30
  -5  12  -2   11.60    3.40
  -4 -13   2   75.49    6.50
   4 -13  -2   77.09    6.70
  -4 -13   2   80.99    6.30
  -4 -13   2   92.29    5.40
   4 -13  -2   89.59    4.50
   4  13  -2   70.39    5.90
  -4  13   2   78.69    4.00
   4  13  -2   82.99    6.30
  -4  13   2   72.19    5.90
   4  13  -2   80.19    4.90
  -3 -13   2   51.39    5.60
   3 -13  -2   42.10    5.20
  -3 -13   2   50.59    4.90
  -3 -13   2   44.70    3.90
   3 -13  -2   50.69    3.20
   3 -13  -2   49.70    5.00
   3  13  -2   45.50    4.80
  -3  13   2   44.40    2.90
   3  13  -2   44.20    4.40
   3  13  -2   52.29    4.00
  -3  13   2   51.69    4.90
  -2 -13   2   41.90    3.60
   2 -13  -2   35.50    2.90
   2 -13  -2   36.30    4.70
   2 -13  -2   34.10    4.70
  -2 -13   2   34.40    5.00
  -2 -13   2   31.10    4.40
   2  13  -2   35.70    4.70
  -2  13   2   33.30    2.60
   2  13  -2   35.70    3.50
  -1 -13   2  169.18    9.40
  -1 -13   2  168.98    7.30
   1 -13  -2  168.78    9.20
   1 -13  -2  163.58   10.20
   1 -13  -2  180.38    6.60
  -1  13   2  183.48    8.70
   1  13  -2  177.48    9.00
  -1  13   2  174.88    6.20
   1  13  -2  159.68    7.00
   0 -13  -2   10.40    3.70
   0 -13   2   24.40    4.40
   0 -13   2   17.70    2.80
   0 -13  -2   12.70    2.40
   0  13  -2   14.40    2.60
   0  13   2   14.30    3.80
   0  13  -2   19.20    3.70
   0  13   2   12.70    2.30
  -1 -13  -2  202.08    9.80
   1 -13   2  193.88   10.20
  -1 -13  -2  183.18    7.30
   1 -13   2  187.48    7.70
   1 -13   2  186.38    9.90
  -1 -13  -2  201.58   10.00
   1  13   2  205.88    9.80
  -1  13  -2  194.88    7.60
  -1  13  -2  201.88    9.50
   1  13   2  192.48    7.10
   2 -13   2   58.59    6.00
  -2 -13  -2   62.89    5.80
  -2 -13  -2   58.79    5.60
   2 -13   2   58.99    4.10
   2 -13   2   60.29    6.00
  -2  13  -2   58.29    4.00
  -2  13  -2   58.49    5.30
   2  13   2   55.69    4.70
  -2  13  -2   63.49    5.40
   2  13   2   67.19    6.00
   2  13   2   64.59    3.90
  -3 -13  -2   72.99    4.50
   3 -13   2   78.19    6.90
   3 -13   2   69.59    4.30
  -3 -13  -2   78.19    6.10
  -3 -13  -2   72.99    6.20
   3 -13   2   81.99    6.40
  -3  13  -2   79.09    4.30
  -3  13  -2   73.39    5.80
   3  13   2   73.99    4.40
   3  13   2   67.39    5.70
  -4 -13  -2  115.29    6.00
   4 -13   2  117.39    5.80
   4 -13   2  106.79    7.90
  -4 -13  -2  108.19    7.30
  -4 -13  -2  111.39    7.20
   4  13   2  114.59    5.80
  -4  13  -2  108.49    7.00
  -4  13  -2  110.29    5.50
   4  13   2  107.09    7.00
   1 -14  -2   19.40    4.00
  -1 -14   2   10.10    4.00
  -1 -14   2   19.50    2.70
   1 -14  -2   22.60    2.40
   1  14  -2   22.30    2.80
   1  14  -2   17.90    4.20
  -1  14   2   19.70    2.20
  -1  14   2   19.70    4.00
   0 -14  -2    2.10    1.70
   0 -14   2    1.90    1.90
   0 -14  -2    0.90    2.80
   0 -14   2   -0.20    2.60
   0  14   2   -0.20    1.50
   0  14  -2    3.60    2.80
   0  14   2    1.70    3.10
   0  14  -2    2.60    1.90
  -1 -14  -2   36.90    4.70
   1 -14   2   43.00    5.30
   1 -14   2   43.70    3.50
  -1 -14  -2   42.70    5.30
   1 -14   2   41.50    5.60
  -1 -14  -2   47.00    3.40
  -1  14  -2   47.10    3.50
   1  14   2   45.10    5.10
  -1  14  -2   50.69    5.30
   1  14   2   49.50    3.20
 -11   0   3    9.20    3.20
  11   0  -3    7.00    3.00
 -11   0   3   18.30    3.90
  10   0  -3   32.40    4.50
 -10   0   3   48.50    4.90
 -10   0   3   54.59    5.00
   9   0  -3    0.20    2.20
  -9   0   3    4.10    2.50
   9   0  -3    1.20    2.20
  -9   0   3    3.00    2.30
  -9   0   3   -0.90    2.40
  -8   0   3   12.10    2.70
   8   0  -3    5.20    2.30
  -8   0   3   13.30    2.30
   8   0  -3   12.30    2.60
  -8   0   3   17.20    2.90
   8   0  -3    5.10    1.80
  -8   0   3   12.20    2.60
   8   0  -3    2.60    2.50
   7   0  -3    0.40    1.50
  -7   0   3   -0.50    1.60
  -7   0   3   -1.40    1.30
  -7   0   3    2.70    1.60
   7   0  -3    2.20    1.70
  -7   0   3    2.90    1.50
   7   0  -3    3.30    1.80
   7   0  -3    0.10    1.20
   6   0  -3   -0.40    1.40
   6   0  -3    2.00    1.10
   6   0  -3   -0.10    1.00
  -6   0   3    3.40    1.60
  -6   0   3    2.60    1.60
   6   0  -3    1.20    1.30
  -6   0   3    2.20    1.40
  -6   0   3    1.90    0.80
   6   0  -3    3.00    1.50
  -6   0   3    1.70    1.50
  -6   0   3    2.20    1.30
  -5   0   3    2.60    1.40
  -5   0   3    0.30    1.00
   5   0  -3    0.20    1.10
  -5   0   3   -1.40    0.90
   5   0  -3   -0.20    0.80
  -5   0   3    1.50    1.20
  -5   0   3    0.20    1.70
   5   0  -3    1.10    1.00
   5   0  -3    0.30    1.00
  -5   0   3   -0.70    1.00
  -5   0   3   -0.90    0.90
  -5   0   3    0.80    0.60
   5   0  -3    1.00    1.10
   4   0  -3    0.70    0.90
  -4   0   3    2.20    0.90
  -4   0   3    1.30    1.00
  -4   0   3    0.90    0.90
   4   0  -3    0.20    0.70
   4   0  -3    2.50    1.00
   4   0  -3    1.80    0.80
   4   0  -3   -0.40    0.90
   4   0  -3   -0.20    0.90
   4   0  -3    2.30    0.90
  -4   0   3   -0.30    0.70
  -4   0   3    3.00    1.10
  -4   0   3    0.70    0.50
   4   0  -3    0.00    0.70
  -4   0   3    0.60    0.50
   4   0  -3    0.80    1.00
  -4   0   3    1.40    1.00
  -4   0   3    3.00    0.90
   4   0  -3    0.30    0.70
  -3   0   3    6.40    1.20
   3   0  -3    7.70    1.10
  -3   0   3    5.60    1.10
   3   0  -3    6.10    1.00
   3   0  -3    8.50    1.40
  -3   0   3    6.70    0.60
  -3   0   3    5.30    0.90
  -3   0   3    7.10    0.90
  -3   0   3    6.10    1.30
   3   0  -3    6.90    1.00
  -3   0   3    8.00    0.90
   3   0  -3    6.10    1.10
  -3   0   3    6.70    1.00
  -3   0   3    6.60    1.10
   3   0  -3    7.40    1.00
   3   0  -3    4.60    1.00
   3   0  -3    5.70    1.10
   3   0  -3    7.00    1.10
   3   0  -3    7.80    1.00
   2   0  -3    8.30    0.90
   2   0  -3    9.40    0.60
  -2   0   3    7.20    0.90
   2   0  -3    6.50    0.90
  -2   0   3    8.90    0.90
  -2   0   3    8.60    0.80
  -2   0   3    8.90    0.90
   2   0  -3    8.90    1.00
   2   0  -3    9.00    1.00
  -2   0   3    8.10    1.00
   2   0  -3    8.50    0.90
  -2   0   3    7.70    1.10
  -2   0   3    7.80    0.90
   2   0  -3   10.30    1.00
   1   0  -3    3.60    0.40
   1   0  -3    3.00    0.40
  -1   0   3    3.00    0.70
  -1   0   3    3.80    0.60
   1   0  -3    4.70    0.60
  -1   0   3    4.30    0.60
  -1   0   3    4.60    0.50
  -1   0   3    3.80    0.60
   1   0  -3    4.90    0.70
   1   0  -3    5.40    0.60
  -1   0   3    3.20    0.70
  -1   0   3    2.80    0.60
   1   0  -3    4.20    0.60
   1   0  -3    2.80    0.60
   1   0  -3    4.40    0.60
  -1   0   3    4.50    0.60
  -1   0   3    2.90    0.30
   1   0  -3    3.70    0.60
   1   0  -3    4.30    0.60
   1   0  -3    3.70    0.80
   0   0   3    1.50    0.50
   0   0   3    1.90    0.40
   0   0   3    2.60    0.40
   0   0  -3    1.70    0.60
   0   0  -3    2.00    0.40
   0   0   3    1.80    0.50
   0   0   3    0.60    0.30
   0   0   3    0.90    0.20
   0   0   3    2.80    0.40
   0   0  -3    1.30    0.50
   0   0   3    1.30    0.30
   0   0   3    2.90    0.40
   0   0  -3    2.10    0.40
   0   0  -3    1.60    0.30
   0   0  -3    2.10    0.40
   0   0  -3    2.10    0.40
   0   0  -3    2.00    0.30
   0   0  -3    2.00    0.40
   0   0  -3    1.30    0.40
   1   0   3    4.10    0.70
  -1   0  -3    3.90    0.60
  -1   0  -3    3.70    0.70
  -1   0  -3    3.60    0.60
   1   0   3    3.20    0.80
   1   0   3    2.90    0.50
   1   0   3    3.20    0.70
   1   0   3    4.30    0.60
  -1   0  -3    3.10    0.50
   1   0   3    3.80    0.50
   1   0   3    2.20    0.60
   1   0   3    4.90    0.70
  -1   0  -3    4.00    0.70
  -1   0  -3    3.10    0.60
   1   0   3    4.30    0.70
  -1   0  -3    3.90    0.70
   1   0   3    3.00    0.60
  -1   0  -3    2.30    0.60
  -1   0  -3    5.30    0.90
  -2   0  -3   21.60    1.30
   2   0   3   22.20    1.30
  -2   0  -3   21.80    1.30
   2   0   3   20.40    1.30
   2   0   3   20.30    1.40
  -2   0  -3   23.10    1.40
  -2   0  -3   21.10    1.30
   2   0   3   20.60    1.20
   2   0   3   20.80    1.20
   2   0   3   22.30    1.40
  -2   0  -3   22.30    1.40
   2   0   3   21.20    1.20
   2   0   3   23.80    1.40
  -2   0  -3   21.90    1.20
  -2   0  -3   21.80    1.40
   2   0   3   21.70    1.60
   2   0   3   21.80    1.40
  -2   0  -3   24.40    1.40
   2   0   3   18.50    1.20
  -2   0  -3   19.20    1.40
  -3   0  -3    7.40    1.20
  -3   0  -3    8.20    1.40
  -3   0  -3   10.60    1.30
  -3   0  -3   10.90    1.20
   3   0   3    8.80    0.90
   3   0   3    8.80    1.10
   3   0   3    8.90    1.30
   3   0   3    9.90    1.10
  -3   0  -3    9.40    1.20
   3   0   3   10.90    1.40
   3   0   3   10.20    1.10
   3   0   3   10.00    1.30
   3   0   3    9.10    1.10
  -3   0  -3    8.50    1.10
  -3   0  -3    8.50    1.10
  -3   0  -3   10.10    1.30
   3   0   3    7.70    0.90
  -3   0  -3    9.50    1.00
   3   0   3   10.40    1.30
  -3   0  -3    8.90    1.10
  -4   0  -3   46.60    2.60
   4   0   3   40.10    2.60
   4   0   3   41.50    2.60
  -4   0  -3   45.90    2.70
  -4   0  -3   52.69    2.80
   4   0   3   44.10    2.50
   4   0   3   43.90    2.60
  -4   0  -3   41.70    2.50
  -4   0  -3   46.20    2.50
   4   0   3   42.20    2.80
  -4   0  -3   44.40    2.70
  -4   0  -3   47.30    2.20
  -4   0  -3   55.79    2.90
  -4   0  -3   52.79    2.50
   4   0   3   39.60    2.50
   4   0   3   35.50    2.20
   4   0   3   40.80    2.50
  -5   0  -3    0.00    1.10
   5   0   3    2.20    1.20
   5   0   3    1.40    1.30
  -5   0  -3    0.40    1.20
  -5   0  -3    0.90    1.10
   5   0   3    0.70    2.10
  -5   0  -3    1.10    1.00
  -5   0  -3    1.10    1.10
  -5   0  -3    0.20    0.80
   5   0   3    1.90    1.10
   5   0   3    0.90    0.80
   5   0   3    1.10    1.20
   5   0   3    0.20    1.20
  -5   0  -3   -0.50    1.10
   6   0   3    2.00    1.00
  -6   0  -3    2.00    1.40
  -6   0  -3    1.70    1.10
   6   0   3    1.40    1.50
   6   0   3    1.40    1.80
   6   0   3    0.70    1.40
  -6   0  -3   -1.00    1.30
  -6   0  -3   -0.20    1.40
   6   0   3    0.60    1.30
  -6   0  -3    2.60    1.50
   7   0   3    1.40    1.20
   7   0   3    2.20    3.00
  -7   0  -3    2.10    1.90
   7   0   3    0.30    1.50
   7   0   3   -0.10    1.50
   7   0   3    0.90    1.60
  -7   0  -3    4.90    1.40
  -7   0  -3    0.90    1.80
   8   0   3    1.90    2.30
  -8   0  -3    2.80    2.00
   8   0   3   -0.10    1.70
  -8   0  -3    0.10    1.70
  -9   0  -3    3.60    2.30
  -9   0  -3    1.10    2.10
   9   0   3   -0.60    2.00
   9   0   3   -1.00    2.60
  10   0   3   -2.00    3.10
 -10   0  -3   10.50    3.70
  10   0   3    4.30    2.80
 -10   0  -3    0.00    2.60
  11   0   3    2.80    2.70
 -11   0  -3    0.30    2.60
 -11   0  -3    2.80    2.80
 -11  -1   3    7.40    3.00
  11  -1  -3    6.80    3.30
 -11  -1   3   10.80    3.60
 -11   1   3   10.80    3.50
  11   1  -3    2.40    2.90
 -10  -1   3   10.00    3.30
 -10  -1   3    7.50    3.40
  10  -1  -3    9.30    3.20
  10  -1  -3    7.90    3.50
 -10   1   3   15.00    3.70
  10   1  -3    6.70    3.10
 -10   1   3   11.10    3.10
  -9  -1   3   26.70    3.70
   9  -1  -3   21.40    3.60
   9  -1  -3   21.20    3.70
  -9  -1   3   30.80    3.90
   9   1  -3   19.60    2.70
  -9   1   3   25.90    3.30
   9   1  -3   25.70    3.70
  -9   1   3   23.80    3.50
  -9   1   3   30.60    4.00
  -9   1   3   18.90    3.30
   9   1  -3   22.20    5.80
   8  -1  -3    5.30    2.50
  -8  -1   3    9.20    2.50
  -8  -1   3   10.50    2.80
  -8  -1   3    8.50    2.40
  -8  -1   3    9.80    2.20
   8  -1  -3    5.70    2.30
   8  -1  -3    7.80    2.50
   8  -1  -3    6.20    1.50
   8   1  -3    5.60    2.40
  -8   1   3    9.10    2.60
  -8   1   3    5.20    2.70
   8   1  -3    8.10    3.10
  -8   1   3    2.00    2.10
  -8   1   3    7.90    2.20
  -7  -1   3  191.08    7.80
  -7  -1   3  185.08    7.20
   7  -1  -3  194.28    7.70
  -7  -1   3  181.88    8.10
   7  -1  -3  185.98    6.60
   7  -1  -3  188.18    7.70
   7  -1  -3  198.28    9.20
  -7  -1   3  189.08    7.80
  -7   1   3  186.68    7.70
   7   1  -3  193.48    7.50
   7   1  -3  185.18    7.50
  -7   1   3  183.08    7.60
   7   1  -3  185.28    7.10
   7   1  -3  181.38    7.60
  -7   1   3  190.38    8.30
  -7   1   3  193.78    7.50
   7   1  -3  185.78    7.70
   6  -1  -3   24.90    2.50
   6  -1  -3   29.80    2.60
   6  -1  -3   22.20    2.40
   6  -1  -3   29.30    2.10
  -6  -1   3   26.00    2.60
  -6  -1   3   32.60    2.50
  -6  -1   3   29.30    2.60
  -6  -1   3   27.90    2.60
   6  -1  -3   24.50    2.60
  -6  -1   3   23.70    1.80
  -6  -1   3   28.70    2.90
  -6   1   3   25.10    2.60
  -6   1   3   24.40    2.50
   6   1  -3   26.60    2.30
   6   1  -3   26.60    2.60
   6   1  -3   28.50    2.70
  -6   1   3   26.50    2.80
  -6   1   3   25.90    2.60
   6   1  -3   30.00    2.80
   6   1  -3   30.90    2.50
  -5  -1   3   13.00    2.00
   5  -1  -3   11.20    1.70
  -5  -1   3   10.90    1.60
   5  -1  -3   12.90    1.80
   5  -1  -3   13.40    1.40
  -5  -1   3   11.90    1.80
   5  -1  -3   11.60    1.60
  -5  -1   3   10.50    1.90
  -5  -1   3    9.70    1.70
   5  -1  -3   14.60    1.80
   5  -1  -3   11.60    1.70
  -5  -1   3   16.70    1.80
  -5  -1   3   10.90    1.20
  -5   1   3   11.50    1.80
   5   1  -3   14.00    1.80
  -5   1   3   10.90    1.60
   5   1  -3    8.90    1.60
   5   1  -3   12.40    1.90
   5   1  -3   13.30    1.70
   5   1  -3    9.50    1.70
  -5   1   3   14.10    1.80
   5   1  -3   11.40    1.70
  -5   1   3   12.80    2.00
   5   1  -3   14.20    1.80
   5   1  -3   10.50    1.60
  -5   1   3   11.30    1.80
  -5   1   3   11.20    1.50
   5   1  -3    7.80    1.70
  -5   1   3   13.50    1.30
   4  -1  -3   31.00    1.90
  -4  -1   3   26.90    1.90
   4  -1  -3   33.10    2.00
  -4  -1   3   28.30    2.00
   4  -1  -3   32.70    1.90
   4  -1  -3   27.00    2.00
   4  -1  -3   32.50    1.80
  -4  -1   3   28.10    2.10
  -4  -1   3   30.20    2.30
   4  -1  -3   27.90    2.10
   4  -1  -3   31.30    2.00
  -4  -1   3   29.80    2.00
   4  -1  -3   28.80    1.90
   4  -1  -3   31.60    2.10
  -4  -1   3   28.40    1.50
  -4  -1   3   29.40    2.00
  -4  -1   3   28.40    2.10
   4  -1  -3   31.90    2.20
  -4  -1   3   27.90    1.90
   4   1  -3   28.70    1.90
   4   1  -3   29.70    2.20
  -4   1   3   27.90    1.80
  -4   1   3   32.60    2.40
   4   1  -3   27.40    2.30
   4   1  -3   27.00    2.00
  -4   1   3   31.10    2.00
   4   1  -3   27.70    2.00
   4   1  -3   28.40    1.90
   4   1  -3   29.80    2.20
  -4   1   3   30.90    1.90
  -4   1   3   32.80    2.30
   4   1  -3   28.40    1.80
   4   1  -3   26.00    1.80
  -4   1   3   29.70    2.00
  -4   1   3   27.60    1.60
   4   1  -3   29.40    2.00
   3  -1  -3  289.57    8.50
  -3  -1   3  289.97    8.80
  -3  -1   3  294.87    9.20
   3  -1  -3  295.77    8.40
   3  -1  -3  274.97    9.20
   3  -1  -3  288.67    9.00
  -3  -1   3  294.87    8.80
  -3  -1   3  295.27    8.70
  -3  -1   3  289.27    8.70
   3  -1  -3  291.37    9.00
   3  -1  -3  289.07    8.60
  -3  -1   3  294.27    9.10
   3  -1  -3  306.17    8.70
  -3  -1   3  288.77    8.30
   3  -1  -3  289.27    9.60
  -3  -1   3  299.47    8.90
   3  -1  -3  306.77    8.70
   3  -1  -3  310.07    9.00
  -3  -1   3  287.67    8.60
   3  -1  -3  299.37    8.80
   3   1  -3  307.37    8.90
  -3   1   3  298.47    8.80
  -3   1   3  300.57    9.10
   3   1  -3  290.67    9.00
   3   1  -3  294.37    8.60
  -3   1   3  296.37    8.70
   3   1  -3  297.27    8.90
   3   1  -3  298.77    8.70
   3   1  -3  290.27    8.50
   3   1  -3  301.27    8.40
  -3   1   3  302.77    8.50
  -3   1   3  289.77    8.30
   3   1  -3  306.17    8.60
   3   1  -3  295.07    8.80
   3   1  -3  290.67    8.70
  -3   1   3  298.97    8.60
  -3   1   3  297.47    9.10
  -3   1   3  294.07    8.80
   3   1  -3  289.37    8.70
  -2  -1   3  306.67    8.90
  -2  -1   3  328.07    9.10
  -2  -1   3  324.37    9.10
  -2  -1   3  315.37    8.90
  -2  -1   3  318.97    9.00
   2  -1  -3  314.27    8.80
  -2  -1   3  326.47    9.00
  -2  -1   3  314.87    8.70
   2  -1  -3  323.17    8.80
   2  -1  -3  309.67    8.70
   2  -1  -3  305.17    9.10
   2  -1  -3  309.37    8.70
   2  -1  -3  315.27    9.00
  -2  -1   3  305.27    9.00
   2  -1  -3  315.07    9.20
  -2  -1   3  311.57    9.20
   2  -1  -3  312.67    8.80
  -2  -1   3  312.77    8.90
   2  -1  -3  308.77    8.80
   2  -1  -3  311.57    9.10
   2   1  -3  315.07    8.70
  -2   1   3  316.07    9.70
  -2   1   3  307.17    8.70
   2   1  -3  316.57    9.10
  -2   1   3  322.07    9.20
  -2   1   3  315.57    8.90
  -2   1   3  310.97    8.70
  -2   1   3  315.97    8.70
  -2   1   3  313.67    8.70
   2   1  -3  323.87    9.00
   2   1  -3  320.07    9.20
   2   1  -3  316.77    9.00
   2   1  -3  324.97    9.00
   2   1  -3  321.97    9.10
   2   1  -3  319.67    8.80
   2   1  -3  327.87    8.70
   2   1  -3  315.27    9.00
   1  -1  -3  817.42   22.50
  -1  -1   3  882.51   22.40
   1  -1  -3  857.71   22.10
  -1  -1   3  847.52   22.20
  -1  -1   3  855.81   22.40
  -1  -1   3  883.01   22.40
  -1  -1   3  852.01   22.20
  -1  -1   3  862.41   22.30
   1  -1  -3  821.32   22.10
   1  -1  -3  826.42   22.30
  -1  -1   3  880.31   22.40
   1  -1  -3  864.31   22.10
   1  -1  -3  835.82   22.10
   1  -1  -3  855.41   22.40
  -1  -1   3  876.91   22.20
  -1  -1   3  861.21   22.50
   1  -1  -3  830.52   22.50
   1  -1  -3  851.81   22.40
   1  -1  -3  813.62   22.00
  -1   1   3  840.72   22.60
  -1   1   3  826.12   22.10
  -1   1   3  837.12   22.10
   1   1  -3  840.32   22.40
   1   1  -3  888.61   22.40
  -1   1   3  831.82   22.30
   1   1  -3  879.41   22.40
   1   1  -3  852.51   22.30
   1   1  -3  858.71   22.20
  -1   1   3  809.32   22.00
   1   1  -3  855.41   22.50
  -1   1   3  841.72   22.50
   1   1  -3  876.51   22.40
  -1   1   3  840.22   22.00
   1   1  -3  865.61   22.40
  -1   1   3  799.42   22.40
  -1   1   3  844.82   22.00
   1   1  -3  875.51   22.60
   1   1  -3  862.31   22.20
   0  -1  -3  241.58    6.80
   0  -1   3  243.48    7.00
   0  -1   3  246.18    6.70
   0  -1   3  232.88    6.80
   0  -1  -3  248.28    6.90
   0  -1   3  250.07    6.80
   0  -1  -3  246.78    6.80
   0  -1  -3  246.48    6.50
   0  -1  -3  260.67    6.70
   0  -1  -3  239.78    6.50
   0  -1   3  235.28    6.80
   0  -1  -3  252.57    6.80
   0  -1  -3  251.37    6.50
   0  -1   3  233.88    6.70
   0  -1  -3  253.97    6.80
   0  -1   3  241.78    6.80
   0  -1   3  257.47    7.00
   0  -1  -3  255.67    6.60
   0  -1   3  249.38    6.80
   0  -1  -3  247.68    6.60
   0  -1   3  246.98    6.50
   0  -1   3  242.08    6.80
   0   1  -3  244.68    6.70
   0   1   3  248.68    6.60
   0   1   3  251.67    6.60
   0   1  -3  249.58    6.80
   0   1   3  247.18    6.80
   0   1  -3  247.78    6.80
   0   1  -3  237.48    6.70
   0   1  -3  241.38    6.80
   0   1  -3  243.28    6.50
   0   1   3  239.88    6.80
   0   1  -3  242.08    6.80
   0   1  -3  238.08    6.80
   0   1   3  243.28    6.60
   0   1   3  251.17    6.90
   0   1  -3  246.38    7.00
   1  -1   3 1844.92   47.70
  -1  -1  -3 1806.82   47.50
  -1  -1  -3 1842.22   47.90
  -1  -1  -3 1838.72   47.20
  -1  -1  -3 1850.51   47.70
   1  -1   3 1842.12   47.50
   1  -1   3 1855.01   47.60
   1  -1   3 1789.62   47.70
  -1  -1  -3 1834.12   47.60
   1  -1   3 1834.12   47.90
   1  -1   3 1849.52   47.90
  -1  -1  -3 1860.21   47.60
   1  -1   3 1805.52   47.70
   1  -1   3 1825.52   47.70
  -1  -1  -3 1863.01   47.60
  -1  -1  -3 1853.11   47.40
  -1  -1  -3 1835.12   47.70
   1  -1   3 1862.61   47.70
  -1  -1  -3 1862.31   47.70
   1   1   3 1825.12   47.70
  -1   1  -3 1820.32   47.70
   1   1   3 1817.22   48.00
   1   1   3 1858.01   47.40
   1   1   3 1830.72   47.70
  -1   1  -3 1819.02   47.70
  -1   1  -3 1808.62   47.60
  -1   1  -3 1829.72   47.80
  -1   1  -3 1859.21   47.70
   1   1   3 1843.12   47.50
  -1   1  -3 1872.81   47.40
  -1   1  -3 1863.61   47.70
  -1   1  -3 1855.21   47.80
  -1   1  -3 1819.92   47.40
   1   1   3 1837.62   47.50
  -1   1  -3 1820.62   47.70
   2  -1   3  350.86    9.90
  -2  -1  -3  352.06    9.90
   2  -1   3  342.27    9.90
  -2  -1  -3  344.67    9.90
   2  -1   3  354.06   10.00
   2  -1   3  347.27    9.80
   2  -1   3  362.76   10.00
   2  -1   3  356.06   10.20
   2  -1   3  338.77   10.00
  -2  -1  -3  354.56    9.90
   2  -1   3  359.96    9.80
  -2  -1  -3  353.96   10.10
  -2  -1  -3  352.26    9.80
  -2  -1  -3  351.96    9.90
  -2  -1  -3  347.67   10.00
  -2  -1  -3  347.07    9.90
  -2  -1  -3  349.57   10.10
   2  -1   3  353.76    9.40
  -2  -1  -3  349.77    9.90
   2   1   3  347.47    9.80
  -2   1  -3  358.56    9.40
  -2   1  -3  365.16   10.10
  -2   1  -3  353.46    9.90
   2   1   3  352.86    9.90
   2   1   3  362.16    9.80
  -2   1  -3  344.57    9.70
  -2   1  -3  347.07   10.10
  -2   1  -3  343.67   10.10
  -2   1  -3  350.96    9.90
  -2   1  -3  349.77    9.90
   2   1   3  359.96   10.00
   2   1   3  350.06   10.10
  -2   1  -3  358.76   10.10
  -3  -1  -3  341.37   10.00
   3  -1   3  347.87    9.40
  -3  -1  -3  343.27   10.10
   3  -1   3  341.27   10.10
   3  -1   3  351.16   10.20
   3  -1   3  331.77   10.20
  -3  -1  -3  346.77   10.20
   3  -1   3  345.87   10.00
   3  -1   3  336.47    9.80
   3  -1   3  350.66   10.40
   3  -1   3  339.17   10.10
  -3  -1  -3  339.97   10.10
  -3  -1  -3  335.87    9.90
   3  -1   3  349.47   10.20
  -3  -1  -3  354.16   10.10
   3  -1   3  345.77   10.10
  -3  -1  -3  343.47   10.30
  -3  -1  -3  333.77   10.00
  -3  -1  -3  344.57   10.10
   3  -1   3  349.07   10.20
  -3   1  -3  343.37    9.90
  -3   1  -3  347.17   10.20
   3   1   3  339.97   10.20
   3   1   3  331.47   10.20
  -3   1  -3  342.67   10.00
  -3   1  -3  352.36   10.30
   3   1   3  340.57   10.10
  -3   1  -3  335.37   10.20
  -3   1  -3  352.36   10.20
  -3   1  -3  358.76   10.10
   3   1   3  336.37    9.40
  -3   1  -3  342.57    9.40
   3   1   3  358.06   10.90
  -3   1  -3  345.67    9.80
   3   1   3  346.77   10.20
  -3   1  -3  341.97   10.10
   3   1   3  333.37   10.00
   3   1   3  346.77   10.00
   4  -1   3  937.51   25.50
  -4  -1  -3  953.50   25.70
  -4  -1  -3  969.70   25.70
  -4  -1  -3  950.00   25.70
   4  -1   3  937.31   25.20
  -4  -1  -3  899.71   25.10
   4  -1   3  928.61   25.70
   4  -1   3  914.41   25.60
   4  -1   3  883.21   25.60
   4  -1   3  954.10   25.70
   4  -1   3  951.10   25.70
   4  -1   3  957.60   26.00
  -4  -1  -3  980.70   25.50
  -4  -1  -3  918.51   25.60
  -4  -1  -3  906.01   25.30
   4  -1   3  935.91   24.70
  -4  -1  -3  894.91   25.40
  -4  -1  -3  909.11   25.50
  -4  -1  -3  914.31   25.80
   4   1   3  930.21   25.60
   4   1   3  954.20   25.60
  -4   1  -3  931.31   25.70
  -4   1  -3  936.41   25.70
   4   1   3  941.01   25.80
  -4   1  -3  913.21   25.70
  -4   1  -3  933.71   25.70
   4   1   3  935.01   25.70
   4   1   3  923.51   24.70
  -4   1  -3  923.31   25.40
   4   1   3  934.21   25.70
   4   1   3  946.61   25.50
  -4   1  -3  915.51   24.60
   4   1   3  963.80   25.30
  -4   1  -3  917.31   25.10
   5  -1   3  450.95   12.80
   5  -1   3  465.15   14.00
  -5  -1  -3  444.26   13.60
   5  -1   3  456.45   13.50
   5  -1   3  432.16   13.30
  -5  -1  -3  458.15   13.20
  -5  -1  -3  441.96   13.50
   5  -1   3  435.66   13.40
   5  -1   3  459.15   13.70
   5  -1   3  461.35   13.70
  -5  -1  -3  443.46   13.70
  -5  -1  -3  438.46   13.40
  -5  -1  -3  443.66   13.80
  -5   1  -3  448.56   13.70
  -5   1  -3  458.45   13.80
   5   1   3  415.16   12.50
  -5   1  -3  431.16   13.80
  -5   1  -3  444.76   12.90
   5   1   3  446.66   13.60
   5   1   3  444.46   13.70
   5   1   3  451.75   13.10
  -5   1  -3  445.06   13.40
  -5   1  -3  420.86   12.30
   5   1   3  433.86   13.40
   5   1   3  452.45   13.60
  -5   1  -3  449.36   13.70
   5   1   3  451.95   13.70
  -6  -1  -3   68.99    3.50
  -6  -1  -3   60.19    3.80
  -6  -1  -3   60.99    3.90
   6  -1   3   67.49    2.90
  -6  -1  -3   63.59    3.90
   6  -1   3   69.59    3.90
   6  -1   3   66.49    4.20
   6  -1   3   65.99    3.80
  -6  -1  -3   63.99    3.90
   6  -1   3   70.19    4.30
  -6   1  -3   67.49    3.90
   6   1   3   73.69    4.10
  -6   1  -3   66.29    4.00
   6   1   3   64.19    3.90
   6   1   3   65.19    3.40
  -6   1  -3   64.09    3.90
   6   1   3   71.39    4.00
  -6   1  -3   66.19    3.20
  -6   1  -3   64.09    3.60
   7  -1   3  124.09    5.80
   7  -1   3  122.99    5.90
  -7  -1  -3  126.89    6.20
  -7  -1  -3  124.29    5.20
   7  -1   3  126.99    6.30
  -7  -1  -3  112.39    5.70
  -7  -1  -3  124.59    5.90
   7  -1   3  120.89    4.60
   7   1   3  128.29    6.00
  -7   1  -3  106.59    4.70
   7   1   3  129.79    6.00
  -7   1  -3  128.59    6.10
  -7   1  -3  119.69    6.00
   7   1   3  120.59    5.20
   7   1   3  121.39    6.00
  -7   1  -3  125.29    5.90
   8  -1   3   14.40    3.20
   8  -1   3   11.30    2.70
  -8  -1  -3   15.20    2.80
  -8  -1  -3   16.30    3.00
  -8   1  -3   15.50    2.80
  -8   1  -3   13.70    2.80
   8   1   3   15.50    3.30
  -8   1  -3   13.20    3.00
   8   1   3   15.10    2.90
   8   1   3   14.80    2.20
  -9  -1  -3   18.10    3.60
   9  -1   3   17.60    3.20
  -9  -1  -3   18.80    3.10
   9  -1   3   21.00    4.00
   9   1   3   19.50    3.20
  -9   1  -3   18.10    3.20
  -9   1  -3   21.20    3.60
   9   1   3   16.40    3.80
  10  -1   3   41.40    6.90
 -10  -1  -3   55.99    5.20
  10  -1   3   56.59    4.80
 -10   1  -3   60.69    5.30
 -10   1  -3   61.79    5.10
  10   1   3   51.89    4.90
  11  -1   3    4.60    3.00
 -11  -1  -3    2.60    2.70
 -11  -1  -3    0.30    2.50
 -11   1  -3   -0.10    2.20
 -11   1  -3    3.80    2.50
  11   1   3   -1.60    1.80
 -11  -2   3   20.60    4.10
  11  -2  -3   23.10    3.80
 -11  -2   3   22.00    3.90
  11  -2  -3   16.70    4.60
  11   2  -3   18.60    4.00
 -11   2   3   25.20    4.00
  10  -2  -3   77.29    5.50
  10  -2  -3   58.89    7.20
 -10  -2   3   68.79    5.60
 -10   2   3   78.39    6.00
  10   2  -3   65.29    5.40
 -10   2   3   68.09    5.20
   9  -2  -3   16.00    3.40
  -9  -2   3   17.20    3.30
   9  -2  -3   16.00    3.30
   9  -2  -3   17.40    3.10
  -9  -2   3   15.00    3.20
  -9   2   3   15.90    3.00
  -9   2   3   15.20    3.20
   9   2  -3   16.10    3.20
   9   2  -3   18.80    2.80
  -9   2   3   16.60    3.20
   8  -2  -3    4.40    1.90
  -8  -2   3    5.60    2.40
   8  -2  -3    0.50    1.80
  -8  -2   3    3.70    1.70
  -8  -2   3    2.80    2.20
   8  -2  -3    2.80    2.10
   8   2  -3   -1.20    2.00
   8   2  -3    1.40    1.60
  -8   2   3   -0.60    1.70
  -8   2   3    5.20    2.00
  -8   2   3    3.20    2.30
   8   2  -3    2.90    2.00
  -8   2   3    3.90    1.90
  -7  -2   3   83.19    4.80
  -7  -2   3   91.99    5.00
  -7  -2   3   88.19    4.90
   7  -2  -3   86.19    4.80
  -7  -2   3   88.89    4.30
  -7  -2   3   80.69    3.90
   7  -2  -3   84.19    4.70
   7  -2  -3   87.99    5.00
  -7  -2   3   91.39    5.40
   7  -2  -3   83.39    3.60
   7   2  -3   87.29    5.00
  -7   2   3   87.49    4.70
  -7   2   3   86.79    5.20
  -7   2   3   84.49    4.90
   7   2  -3   94.29    4.50
  -7   2   3   85.09    4.80
   7   2  -3   89.49    5.00
   7   2  -3   86.29    4.50
  -6  -2   3   68.19    4.00
  -6  -2   3   64.79    3.90
   6  -2  -3   68.99    3.00
   6  -2  -3   71.39    3.90
  -6  -2   3   64.79    3.50
   6  -2  -3   64.89    4.90
   6  -2  -3   73.79    4.30
   6  -2  -3   72.39    4.00
  -6  -2   3   67.69    4.20
  -6  -2   3   69.09    4.00
  -6   2   3   73.99    4.40
  -6   2   3   68.09    3.80
   6   2  -3   68.99    4.00
   6   2  -3   66.29    3.70
   6   2  -3   58.89    4.00
  -6   2   3   68.09    4.10
  -6   2   3   68.39    3.90
   6   2  -3   64.79    3.50
   6   2  -3   69.79    3.90
   5  -2  -3  219.08    7.70
   5  -2  -3  243.98    8.10
  -5  -2   3  230.28    9.50
   5  -2  -3  228.08    7.70
  -5  -2   3  245.68    8.60
  -5  -2   3  236.78    8.10
  -5  -2   3  246.78    8.10
   5  -2  -3  228.18    7.90
  -5  -2   3  245.88    7.80
  -5  -2   3  227.88    7.30
  -5  -2   3  241.38    9.10
   5  -2  -3  240.58    8.50
  -5   2   3  225.28    8.40
  -5   2   3  231.78    7.80
  -5   2   3  228.98    8.00
   5   2  -3  231.48    7.60
  -5   2   3  228.38    7.50
   5   2  -3  225.08    7.30
  -5   2   3  224.48    7.00
   5   2  -3  243.58    8.20
  -5   2   3  228.28    8.50
   5   2  -3  225.48    8.10
   5   2  -3  238.28    8.00
  -5   2   3  228.18    7.90
   5   2  -3  239.18    8.30
   5   2  -3  244.18    7.50
   4  -2  -3  652.03   18.60
  -4  -2   3  654.73   18.70
  -4  -2   3  659.33   18.40
   4  -2  -3  662.33   18.40
  -4  -2   3  656.63   18.80
  -4  -2   3  628.74   18.10
   4  -2  -3  649.64   18.40
  -4  -2   3  661.13   18.70
   4  -2  -3  665.73   18.40
   4  -2  -3  681.83   19.10
  -4  -2   3  642.14   18.60
  -4  -2   3  646.74   19.10
   4  -2  -3  667.63   17.80
  -4  -2   3  645.34   18.60
   4  -2  -3  691.33   18.50
   4   2  -3  658.33   18.50
   4   2  -3  660.23   18.60
   4   2  -3  658.43   18.20
   4   2  -3  660.03   18.80
   4   2  -3  658.33   18.00
   4   2  -3  650.73   18.40
  -4   2   3  675.63   19.20
  -4   2   3  685.93   18.60
   4   2  -3  647.54   18.00
  -4   2   3  667.93   19.20
  -4   2   3  672.43   18.20
   4   2  -3  665.13   18.60
  -4   2   3  652.93   17.80
   4   2  -3  651.93   18.70
  -4   2   3  691.53   18.70
  -4   2   3  700.43   18.50
   4   2  -3  635.14   19.10
   4   2  -3  658.33   19.10
   3  -2  -3   26.60    1.60
   3  -2  -3   26.90    2.10
  -3  -2   3   32.00    1.90
  -3  -2   3   29.90    2.10
   3  -2  -3   27.10    1.60
   3  -2  -3   29.70    1.90
   3  -2  -3   30.30    1.40
  -3  -2   3   34.10    2.00
  -3  -2   3   33.40    1.90
   3  -2  -3   22.80    2.00
   3  -2  -3   24.70    1.60
  -3  -2   3   31.90    2.00
   3  -2  -3   24.70    1.60
  -3  -2   3   32.20    1.80
   3  -2  -3   28.50    2.00
  -3  -2   3   33.80    1.90
  -3  -2   3   29.20    1.70
   3  -2  -3   24.10    1.80
  -3  -2   3   32.40    1.90
  -3  -2   3   33.40    1.90
   3   2  -3   31.10    2.10
  -3   2   3   26.00    1.70
   3   2  -3   31.90    1.40
   3   2  -3   29.50    1.90
   3   2  -3   35.20    2.10
  -3   2   3   29.60    2.10
   3   2  -3   31.00    1.80
   3   2  -3   31.60    2.00
   3   2  -3   30.70    1.50
   3   2  -3   30.40    1.90
  -3   2   3   26.00    1.40
  -3   2   3   26.30    1.70
   3   2  -3   33.30    2.10
   3   2  -3   33.40    2.00
   3   2  -3   31.70    1.90
   2  -2  -3  289.27    8.20
  -2  -2   3  289.87    8.30
   2  -2  -3  277.37    7.90
   2  -2  -3  281.67    8.00
  -2  -2   3  284.37    8.30
   2  -2  -3  282.47    7.90
  -2  -2   3  272.17    8.00
  -2  -2   3  269.57    8.30
  -2  -2   3  280.57    8.30
   2  -2  -3  278.77    8.60
  -2  -2   3  281.97    8.20
  -2  -2   3  283.17    8.30
  -2  -2   3  288.27    8.30
   2  -2  -3  276.47    7.80
   2  -2  -3  284.97    8.50
  -2  -2   3  290.97    8.30
   2  -2  -3  279.37    8.40
   2  -2  -3  289.97    7.90
   2  -2  -3  289.57    7.60
   2   2  -3  290.07    8.30
   2   2  -3  281.77    8.20
  -2   2   3  284.77    8.00
  -2   2   3  293.27    8.20
   2   2  -3  282.27    7.70
  -2   2   3  282.97    8.60
   2   2  -3  289.27    8.40
  -2   2   3  284.17    7.60
  -2   2   3  286.77    7.60
   2   2  -3  277.17    8.20
   2   2  -3  292.67    8.10
  -2   2   3  279.17    7.90
  -2   2   3  282.87    7.60
   2   2  -3  296.87    8.40
   2   2  -3  283.17    8.20
  -1  -2   3  501.75   13.40
   1  -2  -3  496.25   13.20
   1  -2  -3  488.75   13.10
   1  -2  -3  476.45   13.50
   1  -2  -3  485.05   13.40
   1  -2  -3  507.85   13.70
  -1  -2   3  494.35   13.60
   1  -2  -3  491.15   13.30
  -1  -2   3  512.95   13.40
  -1  -2   3  498.15   12.90
  -1  -2   3  480.05   13.10
   1  -2  -3  486.75   13.20
  -1  -2   3  497.85   13.40
  -1  -2   3  475.55   13.40
   1   2  -3  476.35   13.10
   1   2  -3  495.15   13.30
  -1   2   3  510.85   14.00
   1   2  -3  493.05   13.70
  -1   2   3  491.25   12.90
  -1   2   3  499.15   13.20
  -1   2   3  488.55   14.60
   1   2  -3  501.05   13.40
   1   2  -3  486.55   13.60
  -1   2   3  490.95   13.10
   0  -2   3 2984.60   77.19
   0  -2  -3 2998.20   77.29
   0  -2   3 2982.00   77.19
   0  -2   3 2940.51   77.29
   0  -2  -3 3055.99   77.19
   0  -2  -3 3024.70   77.29
   0  -2   3 3029.00   77.19
   0  -2   3 2964.00   77.19
   0  -2  -3 3055.89   77.29
   0  -2   3 2983.20   77.29
   0  -2  -3 3070.39   77.19
   0  -2  -3 2978.40   77.19
   0  -2   3 2911.61   77.09
   0  -2  -3 2978.00   77.19
   0   2  -3 2901.61   77.49
   0   2  -3 3056.49   77.19
   0   2   3 2970.40   77.29
   0   2  -3 2943.61   77.09
   0   2   3 3035.70   77.29
   0   2   3 3013.70   77.09
   0   2  -3 2911.41   77.09
   0   2  -3 3015.70   77.09
   0   2   3 3012.70   77.29
  -1  -2  -3  304.57    8.50
  -1  -2  -3  313.17    8.60
   1  -2   3  291.47    8.50
   1  -2   3  299.17    8.00
  -1  -2  -3  305.47    8.20
  -1  -2  -3  308.57    8.70
   1  -2   3  282.07    8.00
   1  -2   3  300.27    8.40
  -1  -2  -3  310.77    8.40
   1  -2   3  298.07    8.60
   1  -2   3  301.87    8.60
  -1  -2  -3  305.07    8.20
   1  -2   3  306.27    8.90
   1  -2   3  292.57    8.40
   1  -2   3  296.57    8.70
   1  -2   3  304.07    8.50
  -1  -2  -3  309.07    8.20
  -1  -2  -3  307.37    8.40
  -1  -2  -3  307.77    8.20
   1   2   3  305.97    8.10
  -1   2  -3  290.67    8.60
   1   2   3  310.07    8.30
   1   2   3  303.07    8.30
  -1   2  -3  288.97    8.00
  -1   2  -3  296.87    8.50
  -1   2  -3  298.27    8.00
   1   2   3  297.07    8.00
  -1   2  -3  297.67    8.70
   1   2   3  304.87    8.30
  -1   2  -3  291.77    8.80
   1   2   3  310.77    8.60
  -1   2  -3  293.57    8.40
   1   2   3  302.37    8.50
   1   2   3  304.67    8.40
   1   2   3  307.27    8.00
   2  -2   3   25.40    1.70
  -2  -2  -3   24.60    1.60
   2  -2   3   25.70    1.70
  -2  -2  -3   28.50    1.50
   2  -2   3   23.70    1.50
   2  -2   3   28.00    1.50
  -2  -2  -3   26.10    1.50
  -2  -2  -3   26.80    1.40
   2  -2   3   24.20    1.40
  -2  -2  -3   25.90    1.40
   2  -2   3   23.30    1.30
  -2  -2  -3   25.20    1.60
  -2  -2  -3   24.00    1.50
  -2  -2  -3   24.80    1.40
   2  -2   3   24.20    1.50
  -2  -2  -3   23.80    1.60
  -2  -2  -3   26.40    1.60
   2  -2   3   25.90    1.50
   2  -2   3   25.40    1.50
   2  -2   3   23.40    1.40
  -2   2  -3   27.20    1.50
  -2   2  -3   24.50    1.60
   2   2   3   24.80    1.60
  -2   2  -3   26.90    1.40
   2   2   3   25.50    1.80
  -2   2  -3   23.50    1.20
   2   2   3   26.10    1.30
   2   2   3   25.70    1.40
   2   2   3   26.30    1.60
  -2   2  -3   24.70    1.60
  -2   2  -3   24.70    1.60
  -2   2  -3   25.20    1.50
   2   2   3   24.40    1.40
   2   2   3   25.90    1.30
  -3  -2  -3   34.40    1.90
  -3  -2  -3   34.90    2.00
  -3  -2  -3   33.40    1.90
  -3  -2  -3   32.80    1.90
   3  -2   3   33.60    2.10
   3  -2   3   35.00    2.00
  -3  -2  -3   35.10    2.00
   3  -2   3   34.20    1.90
  -3  -2  -3   34.60    2.20
  -3  -2  -3   33.80    2.10
  -3  -2  -3   37.30    2.10
   3  -2   3   34.30    2.10
   3  -2   3   39.30    2.10
   3  -2   3   37.80    2.20
   3  -2   3   32.30    1.80
   3  -2   3   35.30    1.90
   3  -2   3   36.00    2.30
   3  -2   3   35.00    2.00
   3  -2   3   33.50    2.10
  -3  -2  -3   34.20    1.90
  -3  -2  -3   34.10    1.80
   3   2   3   37.20    2.00
  -3   2  -3   35.20    1.90
   3   2   3   34.80    2.00
  -3   2  -3   38.80    2.10
   3   2   3   33.40    2.00
  -3   2  -3   37.10    1.90
  -3   2  -3   38.30    1.90
   3   2   3   36.70    2.10
  -3   2  -3   35.50    2.10
  -3   2  -3   36.80    2.10
  -3   2  -3   32.20    2.00
   3   2   3   40.10    2.20
   3   2   3   35.30    1.80
   3   2   3   36.40    2.00
  -3   2  -3   32.80    2.10
   3   2   3   35.90    2.10
  -3   2  -3   36.50    1.90
  -4  -2  -3   12.80    1.50
   4  -2   3   13.80    1.50
  -4  -2  -3   13.50    1.50
  -4  -2  -3   12.10    1.60
   4  -2   3   13.80    1.40
  -4  -2  -3   13.80    1.50
  -4  -2  -3   13.90    1.40
  -4  -2  -3   13.30    1.20
   4  -2   3   11.80    1.70
   4  -2   3   13.80    1.50
   4  -2   3   13.20    1.40
  -4  -2  -3   11.50    1.40
  -4  -2  -3   13.20    1.50
   4  -2   3   13.50    1.60
   4  -2   3   14.90    1.50
  -4   2  -3   14.00    1.70
   4   2   3   12.50    1.50
   4   2   3   11.70    1.50
  -4   2  -3   14.20    1.60
   4   2   3   12.60    1.60
  -4   2  -3   15.60    1.50
   4   2   3   13.20    1.60
  -4   2  -3   11.70    1.50
  -4   2  -3   12.60    1.30
   4   2   3   13.50    1.40
  -4   2  -3   11.60    1.60
  -4   2  -3   15.20    1.30
   4   2   3   13.10    1.60
   4   2   3   11.70    1.60
   5  -2   3   24.20    2.20
   5  -2   3   20.60    1.20
   5  -2   3   23.30    1.70
   5  -2   3   23.00    2.10
  -5  -2  -3   23.40    2.00
  -5  -2  -3   17.00    2.20
   5  -2   3   26.50    2.20
  -5  -2  -3   19.50    2.10
  -5  -2  -3   24.60    2.10
   5  -2   3   24.70    2.50
  -5  -2  -3   21.30    2.10
  -5  -2  -3   25.00    2.20
   5  -2   3   21.50    2.10
   5   2   3   23.90    2.10
  -5   2  -3   21.60    1.70
   5   2   3   23.30    2.20
  -5   2  -3   22.90    2.00
   5   2   3   25.70    3.40
   5   2   3   21.70    2.00
   5   2   3   21.00    2.20
  -5   2  -3   22.70    2.20
  -5   2  -3   24.60    2.20
  -5   2  -3   26.50    2.40
   5   2   3   19.70    2.20
   6  -2   3   42.20    3.50
  -6  -2  -3   41.30    3.20
   6  -2   3   39.50    3.10
  -6  -2  -3   48.60    3.10
  -6  -2  -3   47.40    3.30
   6  -2   3   41.50    2.00
  -6  -2  -3   41.00    3.10
   6  -2   3   44.50    3.10
  -6  -2  -3   49.80    3.60
   6  -2   3   37.90    3.00
  -6   2  -3   47.70    3.40
   6   2   3   44.50    3.00
  -6   2  -3   42.90    3.30
   6   2   3   42.80    4.10
  -6   2  -3   43.90    2.50
   6   2   3   43.50    3.20
   6   2   3   42.40    3.20
  -6   2  -3   40.10    3.10
  -7  -2  -3  163.88   10.30
   7  -2   3  168.18    7.10
  -7  -2  -3  162.18    6.50
   7  -2   3  167.68    7.60
   7  -2   3  156.58    6.80
   7  -2   3  158.18    6.80
  -7  -2  -3  162.88    7.30
  -7  -2  -3  164.38    6.90
   7   2   3  166.38    6.80
   7   2   3  155.78    7.00
  -7   2  -3  149.99    7.00
  -7   2  -3  148.49    7.00
   7   2   3  155.08    6.50
   7   2   3  170.18    7.20
  -7   2  -3  165.38    7.10
   8  -2   3    8.70    2.50
   8  -2   3   10.90    3.20
  -8  -2  -3    8.80    2.50
   8  -2   3    7.40    2.50
   8  -2   3    7.60    2.60
  -8  -2  -3    8.60    2.60
  -8  -2  -3   10.10    3.40
   8   2   3    9.90    2.30
  -8   2  -3    8.70    2.50
  -8   2  -3    7.70    2.30
   8   2   3    9.50    2.60
  -8   2  -3    6.60    2.40
   8   2   3    8.20    2.40
   8   2   3    9.10    2.50
  -9  -2  -3   11.70    3.00
   9  -2   3    9.60    2.90
   9  -2   3    3.60    3.00
  -9  -2  -3   12.40    2.80
  -9   2  -3   12.30    3.10
  -9   2  -3    7.70    2.60
   9   2   3   10.30    3.10
   9   2   3   10.50    2.40
  10  -2   3   11.40    4.10
  10  -2   3   10.50    3.00
 -10  -2  -3   11.20    4.10
 -10  -2  -3   10.00    3.30
  10   2   3    7.00    3.10
 -10   2  -3   11.30    3.10
 -10   2  -3   18.70    3.70
 -11  -2  -3   24.50    4.40
  11  -2   3   19.80    3.70
  11  -2   3   13.60    4.60
 -11  -2  -3   18.40    3.60
 -11   2  -3   16.40    3.90
 -11   2  -3   20.70    4.30
  11   2   3   19.80    3.60
 -11  -3   3   -0.60    2.30
  11  -3  -3   -5.70    3.40
 -11  -3   3    5.60    2.90
  11  -3  -3   -0.80    2.40
  11   3  -3    2.70    2.80
 -11   3   3    3.30    2.70
 -10  -3   3    5.80    3.00
  10  -3  -3    1.80    2.70
 -10  -3   3    6.70    3.00
  10  -3  -3   -1.90    2.30
 -10   3   3    3.90    2.60
  10   3  -3    4.50    2.50
  10   3  -3    1.10    1.90
 -10   3   3   -0.60    2.20
   9  -3  -3   97.29    6.00
   9  -3  -3   99.09    6.00
  -9  -3   3  101.59    6.60
  -9  -3   3  100.39    6.10
   9  -3  -3  102.59    6.60
   9   3  -3   99.29    5.60
  -9   3   3  100.49    6.00
  -9   3   3  100.99    6.50
   9   3  -3   99.99    6.10
  -9   3   3   99.59    5.80
  -8  -3   3   28.90    3.80
   8  -3  -3   29.50    3.40
   8  -3  -3   29.70    3.10
  -8  -3   3   33.80    3.50
   8  -3  -3   27.60    3.50
  -8   3   3   31.20    3.20
  -8   3   3   27.60    3.50
   8   3  -3   32.10    3.00
   8   3  -3   23.50    5.00
   8   3  -3   32.50    3.70
  -8   3   3   28.60    3.20
  -7  -3   3   54.29    4.30
   7  -3  -3   60.69    4.00
  -7  -3   3   65.89    4.20
   7  -3  -3   55.69    3.90
   7  -3  -3   62.29    4.40
  -7  -3   3   56.49    3.30
  -7  -3   3   54.29    3.40
  -7  -3   3   52.59    4.00
  -7   3   3   57.59    3.80
   7   3  -3   57.79    3.80
   7   3  -3   55.89    4.10
  -7   3   3   59.29    4.00
   7   3  -3   54.49    4.10
  -7   3   3   54.49    4.10
  -7   3   3   51.89    4.10
   6  -3  -3   12.30    2.30
  -6  -3   3    9.60    2.10
   6  -3  -3   10.60    1.40
   6  -3  -3   10.40    2.20
  -6  -3   3    7.60    1.60
   6  -3  -3   10.70    2.60
  -6  -3   3    8.20    2.30
  -6  -3   3    9.20    2.20
  -6   3   3    8.80    2.00
  -6   3   3   11.10    2.60
   6   3  -3    8.80    2.10
   6   3  -3    8.30    1.60
  -6   3   3   11.30    2.00
   6   3  -3    8.50    2.10
   6   3  -3   10.90    2.20
  -5  -3   3  271.07    9.00
   5  -3  -3  264.47    8.40
   5  -3  -3  265.07    7.70
   5  -3  -3  264.07    8.60
  -5  -3   3  252.37    8.70
   5  -3  -3  274.87    9.50
   5  -3  -3  262.07    8.80
   5  -3  -3  265.87    8.80
  -5  -3   3  256.47    9.00
  -5  -3   3  258.57    9.40
  -5  -3   3  267.77    9.00
  -5  -3   3  263.47    8.40
  -5   3   3  260.97    9.40
   5   3  -3  257.27    8.50
  -5   3   3  265.57    8.80
  -5   3   3  261.47    8.70
   5   3  -3  263.37    8.90
  -5   3   3  267.67    9.40
   5   3  -3  261.57    9.10
   5   3  -3  264.07    8.90
  -4  -3   3  151.08    5.50
   4  -3  -3  143.39    5.20
   4  -3  -3  140.59    4.80
   4  -3  -3  135.99    5.00
  -4  -3   3  142.99    5.70
  -4  -3   3  154.98    5.50
   4  -3  -3  140.59    5.70
   4  -3  -3  146.09    5.00
  -4  -3   3  135.49    5.00
  -4  -3   3  145.09    5.40
  -4  -3   3  126.09    4.90
   4  -3  -3  139.69    4.40
  -4  -3   3  141.69    5.30
   4   3  -3  147.59    5.50
  -4   3   3  144.99    5.20
   4   3  -3  145.19    5.30
   4   3  -3  143.39    5.10
  -4   3   3  139.29    5.80
   4   3  -3  146.29    5.20
   4   3  -3  140.79    5.40
   4   3  -3  141.59    5.40
   4   3  -3  146.39    5.30
  -4   3   3  139.69    4.50
  -4   3   3  138.99    5.60
  -4   3   3  140.29    5.10
   4   3  -3  140.79    4.40
  -4   3   3  133.09    4.30
   3  -3  -3  151.38    5.10
   3  -3  -3  117.39    6.40
   3  -3  -3  149.99    5.10
  -3  -3   3  140.09    5.10
   3  -3  -3  150.08    5.60
  -3  -3   3  144.69    5.10
  -3  -3   3  156.78    5.30
   3  -3  -3  148.19    4.50
  -3  -3   3  141.79    4.90
  -3  -3   3  149.09    5.20
  -3  -3   3  143.89    5.00
   3  -3  -3  152.88    4.80
   3  -3  -3  150.98    4.60
  -3  -3   3  146.09    5.10
   3  -3  -3  150.68    4.30
  -3  -3   3  143.89    5.60
  -3  -3   3  151.78    5.30
   3  -3  -3  155.68    4.90
   3   3  -3  147.39    5.10
   3   3  -3  146.19    5.20
   3   3  -3  153.58    5.30
  -3   3   3  158.38    5.00
  -3   3   3  148.49    4.30
  -3   3   3  151.98    4.90
   3   3  -3  146.79    5.00
  -3   3   3  149.79    5.70
  -3   3   3  157.88    5.10
  -3   3   3  150.58    4.30
   3   3  -3  148.29    5.10
   3   3  -3  148.59    5.10
  -3   3   3  150.68    4.30
   3   3  -3  150.68    5.10
  -3   3   3  154.38    5.50
   3   3  -3  148.09    5.30
   3   3  -3  144.99    6.20
  -3   3   3  141.79    5.00
   2  -3  -3  165.68    4.90
   2  -3  -3  162.28    4.60
  -2  -3   3  169.98    5.50
   2  -3  -3  157.78    5.50
  -2  -3   3  169.28    5.80
   2  -3  -3  181.88    6.20
   2  -3  -3  167.58    4.80
  -2  -3   3  158.38    5.40
  -2  -3   3  166.08    5.40
   2  -3  -3  169.38    5.20
  -2  -3   3  174.68    5.50
   2  -3  -3  164.98    5.80
  -2  -3   3  160.08    5.10
  -2  -3   3  157.98    5.30
  -2  -3   3  169.38    5.50
  -2  -3   3  166.28    5.70
   2  -3  -3  165.38    4.90
   2  -3  -3  167.28    4.90
  -2  -3   3  169.58    5.40
  -2  -3   3  161.08    5.30
   2  -3  -3  166.48    4.80
  -2   3   3  167.18    4.90
  -2   3   3  163.98    4.90
   2   3  -3  162.78    5.40
   2   3  -3  161.68    5.60
  -2   3   3  172.08    5.30
   2   3  -3  166.88    5.20
   2   3  -3  168.58    5.20
  -2   3   3  172.08    5.70
   2   3  -3  168.98    5.50
   2   3  -3  162.78    5.80
   2   3  -3  167.78    5.40
   2   3  -3  171.58    5.60
  -2   3   3  160.98    5.80
  -2   3   3  163.58    4.90
  -1  -3   3 1906.11   50.99
   1  -3  -3 1915.61   51.09
   1  -3  -3 1941.61   50.89
   1  -3  -3 1910.61   50.79
   1  -3  -3 1995.90   51.19
   1  -3  -3 1975.90   50.99
  -1  -3   3 1945.71   51.09
  -1  -3   3 1963.40   50.99
  -1  -3   3 1959.40   51.29
  -1  -3   3 1903.71   50.89
  -1  -3   3 1997.10   50.89
  -1  -3   3 1945.21   51.49
  -1  -3   3 1925.71   51.19
  -1  -3   3 1930.41   50.49
   1  -3  -3 1972.70   50.79
   1  -3  -3 2015.40   51.49
   1   3  -3 1985.50   50.59
   1   3  -3 1968.20   51.19
   1   3  -3 2002.60   51.09
  -1   3   3 2023.10   50.99
   1   3  -3 1935.31   51.29
   1   3  -3 1980.30   50.99
   1   3  -3 1966.90   52.49
  -1   3   3 1939.51   51.39
   1   3  -3 1951.90   51.09
   1   3  -3 1936.21   51.29
  -1   3   3 1943.11   51.19
   1   3  -3 1979.50   50.79
   1   3  -3 1909.01   50.79
  -1   3   3 1965.70   51.19
   0  -3   3  289.97    8.30
   0  -3  -3  272.27    8.00
   0  -3   3  286.97    7.90
   0  -3   3  291.07    8.50
   0  -3   3  279.17    7.90
   0  -3  -3  275.87    8.00
   0  -3   3  264.47    7.90
   0  -3  -3  279.37    8.10
   0  -3  -3  276.97    8.00
   0  -3  -3  286.97    8.20
   0  -3  -3  278.17    7.90
   0  -3   3  274.37    7.90
   0  -3   3  282.47    7.90
   0  -3  -3  285.27    8.10
   0  -3   3  271.77    8.10
   0  -3   3  266.67    8.10
   0   3  -3  276.97    7.80
   0   3  -3  283.67    8.40
   0   3   3  287.17    8.10
   0   3  -3  280.37    8.20
   0   3   3  284.77    8.10
   0   3   3  292.57    8.00
   0   3  -3  269.67    7.70
   0   3  -3  269.07    8.20
   0   3  -3  276.87    8.00
   0   3  -3  273.57    7.80
   0   3   3  284.37    8.20
  -1  -3  -3    4.20    0.50
  -1  -3  -3    4.80    0.80
  -1  -3  -3    4.80    0.70
  -1  -3  -3    5.10    0.50
  -1  -3  -3    3.70    0.70
   1  -3   3    4.80    0.80
   1  -3   3    6.10    1.00
   1  -3   3    5.90    0.70
  -1  -3  -3    5.70    1.10
   1  -3   3    5.00    0.70
   1  -3   3    5.50    0.80
   1  -3   3    5.70    0.90
  -1  -3  -3    5.50    0.70
   1  -3   3    8.60    1.20
   1  -3   3    6.00    0.80
  -1  -3  -3    4.50    0.90
  -1  -3  -3    3.90    0.40
  -1  -3  -3    4.50    0.80
   1  -3   3    7.30    1.00
   1  -3   3    4.80    0.60
  -1   3  -3    5.30    0.60
  -1   3  -3    2.40    0.50
   1   3   3    4.20    0.90
  -1   3  -3    4.50    1.00
  -1   3  -3    5.00    0.90
  -1   3  -3    5.40    0.90
  -1   3  -3    7.10    0.70
   1   3   3    4.10    0.60
   1   3   3    4.40    0.80
   1   3   3    3.40    0.70
   1   3   3    3.90    0.70
   1   3   3    5.80    1.00
  -1   3  -3    7.10    1.60
  -1   3  -3    5.40    0.90
   2  -3   3   41.30    2.20
  -2  -3  -3   40.00    2.20
   2  -3   3   46.00    2.50
   2  -3   3   45.70    2.30
   2  -3   3   48.70    2.50
   2  -3   3   42.80    2.00
   2  -3   3   44.80    2.10
   2  -3   3   41.80    2.00
  -2  -3  -3   44.50    2.30
  -2  -3  -3   43.70    2.20
   2  -3   3   44.00    1.70
  -2  -3  -3   45.10    1.90
  -2  -3  -3   45.00    2.30
   2  -3   3   42.70    2.00
  -2  -3  -3   43.30    1.90
  -2  -3  -3   44.10    1.90
   2  -3   3   44.50    2.10
  -2  -3  -3   42.30    1.90
  -2  -3  -3   42.80    2.00
  -2  -3  -3   45.40    2.20
  -2   3  -3   44.20    2.10
  -2   3  -3   43.10    1.70
   2   3   3   44.10    2.10
  -2   3  -3   43.50    1.90
  -2   3  -3   45.10    2.30
  -2   3  -3   44.10    2.30
   2   3   3   39.70    2.20
   2   3   3   46.30    2.10
  -2   3  -3   43.10    2.30
   2   3   3   41.60    1.70
  -2   3  -3   43.70    2.10
   2   3   3   44.40    2.20
   2   3   3   44.10    1.70
  -2   3  -3   42.80    1.90
  -3  -3  -3  311.87    9.10
   3  -3   3  309.87    9.30
   3  -3   3  285.27    8.90
  -3  -3  -3  296.17    8.80
   3  -3   3  293.27    9.10
  -3  -3  -3  324.37    9.40
  -3  -3  -3  295.37    9.40
   3  -3   3  299.37    9.70
   3  -3   3  296.17    9.60
  -3  -3  -3  314.97    9.30
   3  -3   3  302.37    9.10
  -3  -3  -3  312.57    9.70
   3  -3   3  290.57    9.50
   3  -3   3  307.47    9.80
   3   3   3  316.17    9.00
  -3   3  -3  312.27    9.60
   3   3   3  312.87    8.80
  -3   3  -3  306.27    9.10
  -3   3  -3  309.87    9.00
   3   3   3  312.97    9.30
  -3   3  -3  317.07    9.40
   3   3   3  307.77    9.50
   3   3   3  303.77    9.40
  -3   3  -3  292.57    8.80
   3   3   3  320.37    9.40
  -3   3  -3  308.97    9.50
  -4  -3  -3    2.20    0.70
   4  -3   3    3.00    1.30
   4  -3   3    1.40    1.10
   4  -3   3    2.50    0.90
  -4  -3  -3   -0.10    0.80
   4  -3   3    1.80    0.90
  -4  -3  -3    1.80    0.90
  -4  -3  -3    3.00    1.30
   4  -3   3    1.90    0.90
   4  -3   3    0.90    1.10
   4  -3   3    3.50    1.10
  -4  -3  -3    2.50    1.30
  -4  -3  -3    1.00    1.00
  -4   3  -3    0.30    0.70
  -4   3  -3    3.30    1.20
   4   3   3    2.90    1.10
  -4   3  -3    1.40    1.00
   4   3   3    1.30    1.00
   4   3   3    2.00    0.90
  -4   3  -3    1.60    1.00
  -4   3  -3    0.40    0.80
   4   3   3    0.10    1.30
  -4   3  -3    1.60    1.00
   4   3   3    2.60    1.20
   4   3   3   -0.10    1.00
  -4   3  -3    2.20    1.10
   4   3   3    1.70    1.10
  -5  -3  -3  108.29    4.50
  -5  -3  -3  117.79    5.00
  -5  -3  -3  106.09    4.90
   5  -3   3  131.39    5.10
  -5  -3  -3  122.09    5.20
   5  -3   3  116.49    5.00
   5  -3   3  122.09    4.50
  -5  -3  -3  127.89    5.30
   5  -3   3  142.29    6.00
  -5  -3  -3  117.09    5.40
  -5  -3  -3  127.59    5.30
   5  -3   3  127.89    5.10
   5  -3   3  129.69    5.30
   5   3   3  119.99    4.90
   5   3   3  119.79    5.30
  -5   3  -3  124.09    4.50
   5   3   3  123.39    4.80
  -5   3  -3  122.89    5.40
   5   3   3  118.89    5.10
  -5   3  -3  128.69    5.40
   5   3   3  122.59    5.30
  -5   3  -3  123.89    5.20
   6  -3   3   27.50    2.80
   6  -3   3   24.50    2.60
   6  -3   3   31.00    3.20
  -6  -3  -3   28.90    2.90
   6  -3   3   26.30    2.70
  -6  -3  -3   28.90    2.60
  -6  -3  -3   32.70    3.00
  -6  -3  -3   27.10    2.90
  -6   3  -3   28.40    2.90
   6   3   3   28.60    2.60
  -6   3  -3   22.30    1.90
   6   3   3   24.80    2.50
   6   3   3   25.60    2.80
   6   3   3   27.40    2.80
  -6   3  -3   29.10    2.80
  -6   3  -3   26.90    3.60
   7  -3   3  166.68    7.10
  -7  -3  -3  170.88    7.70
  -7  -3  -3  167.58    7.40
  -7  -3  -3  167.88    7.30
   7  -3   3  182.58    8.10
  -7  -3  -3  185.78    7.20
   7   3   3  178.28    7.10
   7   3   3  162.88    7.40
  -7   3  -3  158.58    8.80
   7   3   3  170.88    6.80
  -7   3  -3  165.38    7.50
   7   3   3  178.08    7.60
  -7   3  -3  176.08    7.60
   8  -3   3   33.00    3.40
   8  -3   3   33.80    3.40
   8  -3   3   34.00    4.30
  -8  -3  -3   35.00    3.90
  -8  -3  -3   30.60    3.30
  -8  -3  -3   33.40    3.20
   8  -3   3   32.20    3.40
   8   3   3   38.40    3.30
  -8   3  -3   31.70    3.50
  -8   3  -3   38.40    3.70
   8   3   3   36.50    3.50
   8   3   3   37.80    3.70
  -8   3  -3   36.70    3.60
   9  -3   3    4.20    2.40
  -9  -3  -3    0.00    2.30
   9  -3   3    0.10    3.00
  -9  -3  -3   -0.70    1.90
  -9   3  -3    1.20    2.10
  -9   3  -3    1.10    2.20
   9   3   3    1.90    2.40
   9   3   3   -2.00    1.70
  -9   3  -3   -0.30    2.20
 -10  -3  -3   56.99    4.90
  10  -3   3   57.39    4.80
 -10  -3  -3   58.89    5.30
  10  -3   3   55.09    5.90
 -10   3  -3   47.50    4.90
 -10   3  -3   56.89    5.10
  10   3   3   54.19    5.00
 -10  -4   3    6.90    3.30
  10  -4  -3   -2.80    2.50
 -10  -4   3    1.30    2.60
  10  -4  -3   -0.80    2.50
  10  -4  -3    5.30    2.80
 -10   4   3    5.10    2.70
 -10   4   3    1.00    1.90
  10   4  -3    5.10    3.00
 -10   4   3    4.10    2.70
  10   4  -3    2.60    2.00
  -9  -4   3    4.00    2.30
   9  -4  -3    2.40    2.30
   9  -4  -3    0.70    2.60
   9  -4  -3    4.40    2.50
  -9  -4   3    6.40    2.80
   9   4  -3    3.50    2.40
  -9   4   3    2.40    2.00
  -9   4   3    4.30    2.40
  -9   4   3    0.00    2.20
   9   4  -3    1.20    1.80
   8  -4  -3   10.50    2.60
   8  -4  -3    7.00    2.70
  -8  -4   3   12.90    2.90
  -8  -4   3   16.50    3.30
   8  -4  -3   11.60    2.70
   8   4  -3   18.10    3.30
   8   4  -3   11.40    2.90
   8   4  -3   16.00    2.80
  -8   4   3   17.90    3.00
  -8   4   3   12.60    2.80
  -8   4   3   15.90    2.70
   7  -4  -3   57.99    3.80
   7  -4  -3   48.10    4.20
  -7  -4   3   50.69    4.20
   7  -4  -3   56.79    3.90
  -7  -4   3   57.69    4.10
  -7  -4   3   53.49    4.00
   7   4  -3   53.59    4.10
  -7   4   3   55.59    3.70
   7   4  -3   45.30    3.60
  -7   4   3   52.79    3.70
  -7   4   3   48.60    4.20
   7   4  -3   50.19    3.90
   6  -4  -3   93.49    4.60
   6  -4  -3   86.29    4.50
  -6  -4   3   95.19    4.90
  -6  -4   3   89.49    5.30
   6  -4  -3   97.59    5.30
  -6  -4   3   87.49    4.00
  -6  -4   3   93.89    5.20
  -6   4   3   99.49    5.30
  -6   4   3   89.79    5.60
  -6   4   3   92.99    5.10
  -6   4   3   96.69    4.70
   6   4  -3   83.49    5.10
   6   4  -3   92.69    4.90
   5  -4  -3   12.00    1.70
  -5  -4   3   17.50    1.90
   5  -4  -3   15.60    1.90
  -5  -4   3   17.80    2.30
  -5  -4   3   19.80    2.40
   5  -4  -3   15.00    2.00
   5  -4  -3   15.90    2.40
  -5  -4   3   14.40    2.40
  -5  -4   3   19.30    2.20
   5   4  -3   21.50    2.40
  -5   4   3   20.60    2.50
  -5   4   3   17.80    2.10
  -5   4   3   16.40    2.40
   5   4  -3   16.20    2.10
  -5   4   3   18.50    2.00
   5   4  -3   15.70    2.20
   5   4  -3   18.00    2.10
  -4  -4   3  111.09    5.10
  -4  -4   3  111.09    4.40
   4  -4  -3  115.29    3.60
  -4  -4   3  108.39    4.60
   4  -4  -3  119.89    3.70
   4  -4  -3  109.09    4.30
   4  -4  -3  127.89    4.50
   4  -4  -3  114.99    5.20
  -4  -4   3  115.79    4.90
  -4  -4   3  111.99    4.70
   4  -4  -3  115.09    3.60
   4  -4  -3  122.69    4.70
   4  -4  -3  113.49    4.00
  -4  -4   3  119.19    4.80
   4   4  -3  116.89    4.70
  -4   4   3  118.99    3.60
   4   4  -3  103.49    4.60
  -4   4   3  119.89    4.70
   4   4  -3  116.79    4.90
   4   4  -3  111.39    4.70
   4   4  -3  106.99    4.40
   4   4  -3  109.99    4.90
  -4   4   3  118.29    5.40
  -4   4   3  124.39    5.30
  -4   4   3  122.99    4.50
  -4   4   3  112.99    4.40
  -3  -4   3   70.39    3.00
   3  -4  -3   78.89    2.80
   3  -4  -3   68.99    2.50
  -3  -4   3   67.39    3.10
  -3  -4   3   72.99    3.40
   3  -4  -3   74.09    3.60
  -3  -4   3   69.19    3.10
   3  -4  -3   73.59    2.50
   3  -4  -3   71.69    2.50
  -3  -4   3   69.99    3.20
  -3  -4   3   73.49    3.30
   3  -4  -3   72.19    2.40
  -3  -4   3   66.89    3.60
   3  -4  -3   70.09    3.10
   3  -4  -3   70.29    2.80
   3  -4  -3   71.89    3.10
  -3   4   3   72.29    3.70
   3   4  -3   66.09    3.20
   3   4  -3   67.89    3.10
   3   4  -3   74.29    3.10
   3   4  -3   72.19    3.40
   3   4  -3   75.39    3.40
  -3   4   3   68.09    3.50
  -3   4   3   70.39    2.80
   3   4  -3   70.09    3.30
  -3   4   3   73.39    3.20
  -3   4   3   70.59    2.90
  -2  -4   3  248.38    7.40
  -2  -4   3  257.27    7.80
  -2  -4   3  249.78    8.00
  -2  -4   3  246.08    7.60
  -2  -4   3  250.47    7.90
   2  -4  -3  246.48    8.00
  -2  -4   3  244.38    7.90
   2  -4  -3  260.27    7.00
   2  -4  -3  257.97    8.10
   2  -4  -3  256.37    8.10
   2  -4  -3  265.17    7.10
   2  -4  -3  257.47    7.80
   2  -4  -3  252.87    7.30
  -2  -4   3  262.07    7.70
  -2  -4   3  260.87    8.40
  -2  -4   3  244.08    7.90
   2  -4  -3  246.68    7.40
   2  -4  -3  267.57    7.70
   2  -4  -3  253.47    8.40
  -2   4   3  258.07    7.20
  -2   4   3  267.57    7.90
   2   4  -3  259.77    7.50
  -2   4   3  251.67    8.40
   2   4  -3  250.67    7.50
   2   4  -3  226.98    8.20
   2   4  -3  264.97    8.10
   2   4  -3  262.97    8.10
  -2   4   3  259.67    8.20
  -2   4   3  260.17    7.50
   2   4  -3  254.97    7.80
   2   4  -3  257.47    7.90
   2   4  -3  247.78    7.90
   2   4  -3  226.88    8.40
  -1  -4   3   27.90    1.80
   1  -4  -3   26.80    1.70
  -1  -4   3   28.80    2.00
  -1  -4   3   24.00    1.60
  -1  -4   3   26.10    1.20
   1  -4  -3   26.60    1.50
  -1  -4   3   26.60    1.50
   1  -4  -3   25.90    1.40
  -1  -4   3   29.10    2.00
  -1  -4   3   29.10    2.00
   1  -4  -3   28.60    1.90
   1  -4  -3   27.10    1.70
  -1  -4   3   26.70    1.20
   1  -4  -3   26.10    1.40
  -1  -4   3   27.80    1.50
  -1  -4   3   28.50    1.60
  -1  -4   3   28.80    1.80
   1  -4  -3   28.60    1.90
   1   4  -3   26.30    1.40
   1   4  -3   25.90    1.60
   1   4  -3   26.50    1.30
  -1   4   3   26.80    1.50
  -1   4   3   26.30    1.90
  -1   4   3   29.00    1.70
   1   4  -3   26.90    1.70
   1   4  -3   28.90    1.30
   1   4  -3   27.10    1.80
  -1   4   3   27.90    1.80
   1   4  -3   28.60    1.90
   1   4  -3   24.10    1.70
   0  -4   3 1109.69   29.50
   0  -4  -3 1124.09   30.00
   0  -4   3 1121.69   29.50
   0  -4   3 1111.19   30.00
   0  -4   3 1124.19   29.60
   0  -4   3 1094.19   30.10
   0  -4   3 1091.79   29.50
   0  -4   3 1141.79   30.40
   0  -4  -3 1095.09   29.60
   0  -4   3 1097.59   30.00
   0  -4   3 1091.49   29.60
   0  -4  -3 1126.09   29.80
   0  -4  -3 1114.59   29.60
   0  -4  -3 1112.79   29.90
   0  -4   3 1115.29   29.60
   0   4   3 1129.59   29.90
   0   4   3 1136.79   29.70
   0   4  -3 1129.09   30.10
   0   4  -3 1118.69   29.20
   0   4   3 1156.28   30.10
   0   4  -3 1114.49   29.60
   0   4  -3 1121.39   30.10
   0   4  -3 1127.69   29.50
   0   4  -3 1150.28   29.70
   0   4   3 1145.99   29.80
   0   4   3 1150.58   29.90
   0   4  -3 1088.19   29.20
   0   4  -3 1097.89   30.30
  -1  -4  -3 1197.28   31.60
   1  -4   3 1171.18   31.50
  -1  -4  -3 1187.58   31.10
   1  -4   3 1148.19   31.20
   1  -4   3 1177.18   32.20
   1  -4   3 1131.59   31.80
  -1  -4  -3 1212.08   32.10
  -1  -4  -3 1210.48   32.00
  -1  -4  -3 1212.38   31.60
   1  -4   3 1158.58   31.50
   1  -4   3 1216.08   31.50
   1  -4   3 1204.18   31.60
  -1  -4  -3 1186.58   31.70
  -1  -4  -3 1200.08   31.10
  -1  -4  -3 1186.38   31.40
   1  -4   3 1160.68   32.40
  -1  -4  -3 1215.28   32.00
  -1  -4  -3 1220.08   32.10
   1  -4   3 1176.68   32.50
  -1  -4  -3 1229.98   31.90
   1  -4   3 1143.89   32.00
  -1   4  -3 1199.28   32.10
  -1   4  -3 1225.68   32.30
  -1   4  -3 1221.38   31.20
   1   4   3 1191.68   32.00
   1   4   3 1238.58   31.80
  -1   4  -3 1211.48   32.00
   1   4   3 1204.08   32.20
  -1   4  -3 1189.88   31.90
  -1   4  -3 1199.08   31.70
  -1   4  -3 1170.58   31.20
   1   4   3 1231.08   31.30
   1   4   3 1214.68   31.30
  -2  -4  -3  668.23   18.50
  -2  -4  -3  635.44   17.60
   2  -4   3  624.84   18.00
  -2  -4  -3  653.63   17.80
  -2  -4  -3  666.63   18.30
  -2  -4  -3  665.23   17.60
   2  -4   3  656.33   17.40
   2  -4   3  671.13   18.60
   2  -4   3  643.64   18.90
  -2  -4  -3  662.63   17.80
   2  -4   3  655.63   17.80
   2  -4   3  639.44   17.90
   2  -4   3  628.44   18.80
  -2  -4  -3  659.23   18.10
   2  -4   3  663.23   18.00
  -2  -4  -3  655.03   17.40
  -2  -4  -3  666.23   17.40
   2   4   3  654.33   17.90
   2   4   3  672.23   18.20
  -2   4  -3  667.93   18.20
  -2   4  -3  654.33   18.60
   2   4   3  667.53   18.50
  -2   4  -3  655.73   18.10
  -2   4  -3  660.83   17.60
   2   4   3  679.13   17.90
  -2   4  -3  647.44   18.40
   2   4   3  668.93   18.60
  -2   4  -3  603.94   18.30
  -2   4  -3  651.53   17.40
   3  -4   3  258.87    8.30
  -3  -4  -3  278.97    8.50
   3  -4   3  275.47    8.60
   3  -4   3  269.67    9.20
   3  -4   3  279.77    8.20
  -3  -4  -3  281.07    8.90
   3  -4   3  284.27    8.80
  -3  -4  -3  277.97    8.60
  -3  -4  -3  280.37    9.10
   3  -4   3  277.27    9.40
   3  -4   3  268.67    8.60
  -3  -4  -3  282.07    8.40
  -3  -4  -3  271.37    8.00
  -3   4  -3  264.07    8.00
  -3   4  -3  283.97    8.20
   3   4   3  272.37    8.00
  -3   4  -3  277.77    8.50
   3   4   3  283.77    8.80
   3   4   3  282.77    8.70
  -3   4  -3  277.87    9.00
  -3   4  -3  270.27    8.60
  -3   4  -3  287.67    8.70
   3   4   3  289.97    8.10
  -3   4  -3  267.17    9.00
   3   4   3  273.67    8.70
   3   4   3  285.77    9.00
   4  -4   3   21.40    1.80
  -4  -4  -3   18.50    1.90
   4  -4   3   21.90    1.70
   4  -4   3   18.40    2.20
  -4  -4  -3   19.40    1.70
   4  -4   3   23.50    1.70
  -4  -4  -3   22.50    1.80
  -4  -4  -3   18.70    2.00
  -4  -4  -3   18.70    1.40
  -4  -4  -3   20.80    2.20
   4  -4   3   18.70    1.70
   4  -4   3   17.10    2.20
   4  -4   3   21.00    2.00
  -4   4  -3   22.10    2.20
  -4   4  -3   18.90    2.40
   4   4   3   19.10    2.00
  -4   4  -3   19.10    1.90
   4   4   3   19.60    1.70
   4   4   3   24.30    2.10
  -4   4  -3   23.60    1.80
  -4   4  -3   20.60    1.60
  -4   4  -3   20.00    2.10
   4   4   3   18.90    1.60
   4   4   3   20.40    2.00
  -4   4  -3   21.30    1.70
  -5  -4  -3   26.30    2.70
  -5  -4  -3   23.10    2.40
   5  -4   3   24.50    2.70
  -5  -4  -3   23.70    2.40
  -5  -4  -3   19.80    2.20
   5  -4   3   23.10    2.30
   5  -4   3   23.00    2.10
   5  -4   3   22.60    2.70
   5   4   3   25.60    2.00
  -5   4  -3   25.80    2.50
   5   4   3   26.80    2.50
  -5   4  -3   27.00    2.50
   5   4   3   30.40    2.60
  -5   4  -3   21.20    1.80
  -5   4  -3   25.50    2.60
   5   4   3   22.80    2.50
  -6  -4  -3   31.60    3.10
   6  -4   3   30.70    3.10
  -6  -4  -3   37.20    3.20
  -6  -4  -3   35.20    3.30
   6  -4   3   33.40    2.80
   6  -4   3   36.30    3.50
  -6  -4  -3   37.40    3.20
   6  -4   3   34.70    3.60
   6   4   3   31.60    3.20
  -6   4  -3   36.10    3.10
  -6   4  -3   33.10    3.20
  -6   4  -3   33.70    3.20
   6   4   3   32.10    3.00
  -6   4  -3   33.00    2.20
   6   4   3   34.60    2.50
   6   4   3   30.70    3.10
  -7  -4  -3   26.60    3.00
  -7  -4  -3   23.60    3.20
   7  -4   3   21.60    3.40
  -7  -4  -3   25.40    3.00
   7  -4   3   19.60    2.90
   7  -4   3   20.90    3.10
   7  -4   3   20.80    2.60
  -7  -4  -3   27.80    3.00
  -7   4  -3   21.90    2.90
  -7   4  -3   24.00    3.00
   7   4   3   27.80    3.00
   7   4   3   24.40    3.00
  -7   4  -3   18.90    3.00
   7   4   3   29.10    3.20
   8  -4   3    2.00    2.00
  -8  -4  -3    3.10    2.40
  -8  -4  -3    1.20    2.10
  -8  -4  -3    3.10    2.00
   8  -4   3    0.20    1.90
   8  -4   3    5.30    2.40
  -8  -4  -3    1.00    1.90
   8  -4   3    5.10    2.90
  -8   4  -3    1.50    1.90
  -8   4  -3    0.60    1.90
   8   4   3    2.20    1.70
   8   4   3   -0.70    1.90
   8   4   3    3.20    2.20
  -8   4  -3    1.80    2.10
   9  -4   3    5.40    2.20
  -9  -4  -3    0.90    2.10
   9  -4   3   -0.90    2.20
  -9  -4  -3    3.10    2.30
   9  -4   3    2.50    5.10
   9  -4   3    2.20    2.30
  -9   4  -3    1.60    2.30
   9   4   3    3.80    2.50
  -9   4  -3    2.40    2.50
   9   4   3    2.20    2.10
  -9   4  -3    3.80    2.40
  10  -4   3   11.60    4.00
  10  -4   3    1.30    2.20
 -10  -4  -3    7.50    3.00
 -10  -4  -3   11.20    3.20
 -10   4  -3    7.90    3.00
  10   4   3    9.00    3.40
 -10   4  -3    9.00    3.20
  10  -5  -3   22.50    4.80
  10  -5  -3   22.30    3.90
  10  -5  -3   28.20    4.00
 -10  -5   3   24.60    4.30
 -10  -5   3   28.40    4.20
 -10   5   3   25.80    3.70
 -10   5   3   21.50    3.70
  10   5  -3   24.50    3.50
  10   5  -3   26.10    4.10
   9  -5  -3    8.00    2.60
  -9  -5   3   10.70    2.90
   9  -5  -3    6.40    2.70
   9  -5  -3    9.00    3.40
   9   5  -3    8.10    2.30
   9   5  -3   11.20    3.20
  -9   5   3    3.70    2.20
  -9   5   3   12.70    3.30
  -9   5   3   10.10    3.30
  -8  -5   3   95.49    5.90
   8  -5  -3   91.79    5.30
  -8  -5   3   91.69    6.00
   8  -5  -3   98.49    5.60
   8  -5  -3  101.49    6.40
   8   5  -3   85.59    5.50
  -8   5   3  101.09    5.60
   8   5  -3   85.49    5.70
   8   5  -3  100.09    5.80
  -8   5   3   90.09    5.50
  -8   5   3   92.39    6.20
  -7  -5   3   22.30    3.10
  -7  -5   3   25.00    3.50
   7  -5  -3   17.60    2.70
  -7  -5   3   22.80    3.00
   7  -5  -3   21.10    2.80
   7  -5  -3   16.60    3.00
   7   5  -3   24.80    3.00
  -7   5   3   19.90    3.00
   7   5  -3   18.90    2.80
  -7   5   3   20.60    2.70
  -7   5   3   15.60    2.60
   7   5  -3   21.50    3.00
  -6  -5   3    0.20    1.50
   6  -5  -3    3.60    1.60
  -6  -5   3   -0.30    1.70
   6  -5  -3   -0.90    1.20
   6  -5  -3    1.50    2.00
  -6  -5   3    1.10    1.40
  -6  -5   3   -1.60    1.40
   6   5  -3    3.30    1.80
   6   5  -3    2.30    1.60
  -6   5   3    0.10    1.40
  -6   5   3    2.30    1.70
  -6   5   3    2.60    1.80
   6   5  -3    3.40    1.70
  -5  -5   3   91.19    4.60
   5  -5  -3   85.39    5.90
   5  -5  -3   88.79    4.60
   5  -5  -3   95.09    4.40
  -5  -5   3   90.69    4.00
  -5  -5   3   87.09    4.80
  -5  -5   3   83.09    4.90
   5   5  -3   84.79    4.50
   5   5  -3   91.19    4.40
  -5   5   3   99.19    6.50
  -5   5   3  102.09    4.60
  -5   5   3   91.59    5.20
   5   5  -3   89.79    4.60
   5   5  -3   95.99    4.90
  -5   5   3   97.89    4.50
  -4  -5   3  146.79    6.50
   4  -5  -3  157.28    4.80
  -4  -5   3  156.18    6.00
  -4  -5   3  153.78    5.80
   4  -5  -3  137.79    4.80
   4  -5  -3  156.48    5.80
   4  -5  -3  159.88    6.60
  -4  -5   3  152.48    6.20
   4  -5  -3  160.08    5.50
  -4  -5   3  147.19    5.80
   4  -5  -3  151.78    5.40
  -4  -5   3  157.28    5.60
   4  -5  -3  149.99    4.60
   4   5  -3  153.78    6.10
  -4   5   3  155.98    5.50
   4   5  -3  159.78    5.80
   4   5  -3  164.18    6.20
  -4   5   3  149.88    6.60
  -4   5   3  156.88    6.50
  -4   5   3  159.38    5.90
  -4   5   3  153.58    4.90
   4   5  -3  162.38    6.30
  -4   5   3  160.18    5.60
  -3  -5   3  168.28    6.00
  -3  -5   3  170.98    6.40
   3  -5  -3  171.38    5.30
   3  -5  -3  171.48    5.50
  -3  -5   3  173.88    6.20
   3  -5  -3  187.78    5.50
   3  -5  -3  177.28    5.90
  -3  -5   3  174.28    6.80
  -3  -5   3  162.98    6.00
   3  -5  -3  172.18    5.20
  -3  -5   3  166.18    5.90
   3  -5  -3  178.28    6.70
   3  -5  -3  181.68    5.50
  -3  -5   3  163.98    5.70
   3   5  -3  176.78    6.50
   3   5  -3  170.28    5.80
  -3   5   3  183.78    5.80
  -3   5   3  175.08    6.20
   3   5  -3  174.08    6.70
   3   5  -3  169.48    5.70
   3   5  -3  161.98    6.10
  -3   5   3  183.28    6.70
   3   5  -3  155.18    5.90
  -3   5   3  178.88    5.60
   3   5  -3  165.98    6.40
  -3   5   3  188.68    7.00
  -3   5   3  176.68    5.60
  -2  -5   3  443.26   12.40
  -2  -5   3  437.06   12.50
   2  -5  -3  410.46   12.40
  -2  -5   3  426.66   13.30
  -2  -5   3  423.76   12.10
   2  -5  -3  416.36   12.30
   2  -5  -3  438.96   11.70
   2  -5  -3  443.06   11.70
  -2  -5   3  451.15   13.00
   2  -5  -3  416.16   12.80
   2  -5  -3  446.96   13.20
  -2  -5   3  443.06   12.60
   2  -5  -3  423.36   12.10
   2   5  -3  443.06   13.20
   2   5  -3  442.06   13.00
   2   5  -3  425.56   12.10
  -2   5   3  443.36   13.20
   2   5  -3  429.26   12.60
   2   5  -3  458.15   12.80
  -2   5   3  435.56   12.50
  -2   5   3  436.06   11.90
  -2   5   3  451.45   12.80
  -2   5   3  437.96   11.90
   2   5  -3  421.56   12.80
  -1  -5   3  116.79    3.80
   1  -5  -3  111.89    4.20
  -1  -5   3  109.79    4.00
   1  -5  -3  106.49    4.20
   1  -5  -3   97.89    4.00
  -1  -5   3  111.49    3.90
  -1  -5   3  111.39    4.70
   1  -5  -3  101.99    4.40
  -1  -5   3  108.49    4.10
   1  -5  -3   98.99    4.10
   1  -5  -3  111.09    4.20
  -1  -5   3  112.99    4.60
  -1  -5   3  104.29    3.40
  -1  -5   3  106.09    3.40
   1   5  -3  112.69    4.40
   1   5  -3  114.59    4.10
   1   5  -3  115.09    4.60
   1   5  -3  114.69    4.00
  -1   5   3  132.39    4.60
   1   5  -3  107.49    3.50
   1   5  -3  112.19    4.30
   1   5  -3  108.19    4.40
  -1   5   3  102.49    4.20
  -1   5   3  112.89    4.00
  -1   5   3  107.39    4.20
   1   5  -3  109.59    3.40
   0  -5  -3  903.61   24.90
   0  -5   3  919.71   25.40
   0  -5   3  911.41   24.20
   0  -5  -3  885.61   24.90
   0  -5  -3  891.51   24.90
   0  -5   3  932.01   24.40
   0  -5   3  914.61   24.40
   0  -5   3  913.91   24.40
   0  -5  -3  929.71   24.90
   0  -5  -3  873.81   24.50
   0  -5  -3  866.11   25.20
   0  -5  -3  891.71   24.70
   0  -5   3  925.31   25.40
   0   5  -3  930.71   24.60
   0   5  -3  926.21   25.10
   0   5   3  898.11   24.90
   0   5   3  896.61   24.40
   0   5  -3  929.61   24.50
   0   5  -3  908.11   23.80
   0   5  -3  935.91   25.10
   0   5  -3  928.91   23.90
   0   5   3  900.61   24.70
   0   5   3  921.91   25.10
  -1  -5  -3  112.09    4.40
   1  -5   3  110.09    3.90
  -1  -5  -3  109.49    4.10
   1  -5   3  110.69    3.90
   1  -5   3  109.69    3.60
  -1  -5  -3  107.19    4.00
  -1  -5  -3  113.59    4.20
   1  -5   3  110.39    4.20
   1  -5   3  109.09    4.80
  -1  -5  -3  104.99    3.40
  -1  -5  -3  112.69    3.40
   1  -5   3  110.59    3.70
  -1  -5  -3  106.79    3.70
  -1  -5  -3  103.09    3.90
  -1   5  -3  107.19    3.90
  -1   5  -3  111.09    4.40
  -1   5  -3  112.19    3.90
  -1   5  -3  110.49    4.30
   1   5   3  110.19    4.00
   1   5   3  109.09    3.80
   1   5   3  111.69    4.50
   1   5   3  110.09    3.60
  -1   5  -3  107.89    3.70
   1   5   3  109.39    3.60
  -1   5  -3  106.89    4.20
   1   5   3  106.99    4.40
   2  -5   3  407.06   11.50
   2  -5   3  410.26   12.70
  -2  -5  -3  389.76   11.10
   2  -5   3  384.16   11.30
  -2  -5  -3  407.96   11.10
   2  -5   3  373.46   10.60
  -2  -5  -3  399.86   12.20
  -2  -5  -3  396.06   11.20
  -2  -5  -3  408.56   12.00
   2  -5   3  395.06   12.10
  -2  -5  -3  408.76   10.70
  -2  -5  -3  380.86   10.90
   2  -5   3  385.36   10.70
  -2  -5  -3  400.26   11.20
   2   5   3  394.46   11.30
  -2   5  -3  390.86   11.70
  -2   5  -3  396.56   12.10
   2   5   3  392.06   12.20
  -2   5  -3  390.66   10.70
   2   5   3  398.96   12.10
  -2   5  -3  382.66   11.40
   2   5   3  401.86   11.60
  -2   5  -3  399.46   11.50
  -2   5  -3  388.96   12.20
  -2   5  -3  392.86   10.70
   2   5   3  394.96   11.30
   3  -5   3  171.08    6.70
  -3  -5  -3  182.68    6.70
   3  -5   3  179.98    6.10
  -3  -5  -3  179.38    6.00
   3  -5   3  175.18    6.00
   3  -5   3  172.88    5.70
  -3  -5  -3  180.08    6.50
  -3  -5  -3  168.78    5.40
  -3  -5  -3  178.18    6.00
   3  -5   3  176.18    5.50
   3  -5   3  172.38    7.10
  -3  -5  -3  176.38    5.70
   3   5   3  184.98    6.20
  -3   5  -3  168.38    6.00
  -3   5  -3  174.88    6.50
   3   5   3  173.08    6.70
   3   5   3  188.18    5.90
  -3   5  -3  177.68    6.70
   3   5   3  184.98    6.10
   3   5   3  177.28    6.30
   3   5   3  174.28    6.60
  -3   5  -3  174.58    6.10
  -3   5  -3  170.88    5.40
  -3   5  -3  165.18    5.40
   4  -5   3   58.89    3.90
  -4  -5  -3   60.59    3.30
   4  -5   3   62.59    3.80
  -4  -5  -3   60.19    3.60
  -4  -5  -3   56.79    3.50
  -4  -5  -3   56.69    2.50
   4  -5   3   53.49    2.80
  -4  -5  -3   55.59    3.40
  -4  -5  -3   53.49    2.80
   4  -5   3   58.79    2.80
   4  -5   3   52.29    3.10
   4  -5   3   47.90    2.90
  -4   5  -3   54.99    2.90
   4   5   3   58.19    2.40
  -4   5  -3   50.59    3.40
  -4   5  -3   53.89    3.20
   4   5   3   59.99    3.30
  -4   5  -3   55.99    3.60
   4   5   3   61.39    3.40
   4   5   3   56.49    3.40
  -5  -5  -3  684.23   20.50
  -5  -5  -3  669.43   21.00
  -5  -5  -3  707.83   20.50
   5  -5   3  693.63   21.40
   5  -5   3  685.83   19.70
   5  -5   3  712.33   21.80
   5  -5   3  693.83   20.30
   5   5   3  705.53   20.60
  -5   5  -3  679.13   21.10
   5   5   3  736.03   20.40
  -5   5  -3  673.73   19.40
  -5   5  -3  673.73   20.30
   5   5   3  701.63   20.50
  -6  -5  -3   46.60    3.90
   6  -5   3   45.90    3.50
   6  -5   3   35.10    3.00
  -6  -5  -3   42.30    3.60
  -6  -5  -3   36.20    3.30
   6  -5   3   39.70    3.70
   6  -5   3   35.70    3.70
  -6  -5  -3   41.90    3.50
  -6   5  -3   39.40    3.50
  -6   5  -3   43.10    3.70
   6   5   3   41.20    3.50
   6   5   3   41.90    3.50
   6   5   3   43.50    3.50
  -6   5  -3   38.40    3.20
  -7  -5  -3  366.76   13.50
  -7  -5  -3  387.46   13.20
   7  -5   3  379.56   12.40
   7  -5   3  365.06   14.00
   7  -5   3  388.66   13.10
   7  -5   3  377.76   13.90
  -7  -5  -3  379.16   13.20
  -7  -5  -3  367.96   13.10
  -7   5  -3  369.06   13.00
  -7   5  -3  378.86   13.20
   7   5   3  370.16   13.10
  -7   5  -3  368.76   13.60
   7   5   3  366.76   13.10
   7   5   3  360.76   13.10
  -8  -5  -3    0.20    1.70
   8  -5   3    3.60    2.50
   8  -5   3    2.70    2.70
   8  -5   3    2.10    2.00
  -8  -5  -3    1.70    2.20
  -8  -5  -3    8.40    2.60
   8  -5   3    1.30    2.80
  -8  -5  -3   -0.70    1.70
   8   5   3    4.70    2.10
   8   5   3    3.80    2.30
  -8   5  -3   -0.80    1.80
  -8   5  -3    6.50    2.50
   8   5   3    4.10    2.20
  -8   5  -3    5.10    2.30
  -9  -5  -3   24.20    3.90
  -9  -5  -3   25.80    4.10
   9  -5   3   27.10    3.80
   9  -5   3   27.50    3.60
   9  -5   3   22.00    4.30
   9  -5   3   19.50    3.90
   9   5   3   28.20    3.90
  -9   5  -3   25.30    3.80
  -9   5  -3   26.80    3.70
   9   5   3   29.10    3.50
  -9   5  -3   25.00    3.80
   9   5   3   22.60    3.90
  10  -5   3   30.60    5.30
 -10  -5  -3   36.80    4.60
 -10  -5  -3   35.40    4.50
  10  -5   3   22.20    5.10
 -10   5  -3   26.30    4.10
  10   5   3   31.60    4.00
  10   5   3   35.00    4.00
 -10   5  -3   33.80    4.40
 -10   5  -3   39.20    4.40
  10  -6  -3   14.10    4.30
 -10  -6   3   27.00    4.00
  10  -6  -3   20.50    4.20
 -10  -6   3   22.70    4.20
  10  -6  -3   22.00    4.00
  10  -6  -3   16.10    3.70
 -10   6   3   15.30    3.40
 -10   6   3   16.60    3.40
  10   6  -3   15.90    3.40
  10   6  -3   16.40    3.00
  -9  -6   3   13.60    3.80
   9  -6  -3   15.30    3.10
  -9  -6   3   19.20    3.60
   9  -6  -3   19.60    3.80
   9  -6  -3   13.70    3.80
   9   6  -3   15.60    3.30
  -9   6   3   16.50    3.50
  -9   6   3   17.50    3.50
  -9   6   3   13.90    2.90
   9   6  -3   12.50    3.00
   8  -6  -3   81.59    5.20
   8  -6  -3   86.59    5.20
  -8  -6   3   83.59    6.40
  -8  -6   3   86.09    5.90
  -8  -6   3   80.39    5.60
   8  -6  -3   75.09    5.80
   8   6  -3   76.69    5.20
   8   6  -3   77.19    5.50
   8   6  -3   72.59    5.20
  -8   6   3   83.39    6.00
  -8   6   3   76.79    5.20
  -8   6   3   77.79    5.00
   7  -6  -3  110.69    5.60
  -7  -6   3  118.49    6.40
   7  -6  -3  109.49    6.60
  -7  -6   3  116.49    6.60
   7  -6  -3  114.09    5.70
  -7  -6   3  115.49    6.40
  -7   6   3  122.09    5.90
  -7   6   3  108.89    5.70
   7   6  -3  119.69    6.00
   7   6  -3  115.49    6.30
   7   6  -3  112.99    6.20
  -7   6   3  113.09    6.60
  -6  -6   3 1407.86   39.10
  -6  -6   3 1375.56   38.60
   6  -6  -3 1430.36   41.30
   6  -6  -3 1376.06   39.60
  -6  -6   3 1328.27   39.30
   6  -6  -3 1421.96   38.20
   6   6  -3 1365.36   38.90
   6   6  -3 1389.76   38.30
   6   6  -3 1369.16   38.50
  -6   6   3 1301.37   39.30
  -6   6   3 1394.76   38.30
  -6   6   3 1343.37   38.00
   6   6  -3 1363.86   38.80
   5  -6  -3  298.77   10.10
   5  -6  -3  300.57   11.30
  -5  -6   3  302.57    9.80
  -5  -6   3  318.97   11.50
   5  -6  -3  296.57   10.10
  -5  -6   3  314.17   11.10
  -5  -6   3  323.87   11.20
   5   6  -3  314.97   11.10
   5   6  -3  315.57   10.90
  -5   6   3  319.37   10.60
  -5   6   3  310.47   11.40
   5   6  -3  319.37   11.10
  -5   6   3  297.57   10.10
   5   6  -3  319.67   10.40
  -4  -6   3 2803.42   75.49
   4  -6  -3 2904.81   75.29
  -4  -6   3 2921.11   76.09
   4  -6  -3 2865.41   75.59
   4  -6  -3 2917.91   76.99
   4  -6  -3 2862.61   75.19
  -4  -6   3 2898.01   76.59
  -4  -6   3 2836.82   76.89
   4   6  -3 2868.91   76.49
  -4   6   3 2840.22   75.29
  -4   6   3 2958.70   76.09
   4   6  -3 2826.72   76.19
  -4   6   3 2801.12   75.49
   4   6  -3 2931.11   76.59
  -4   6   3 2880.21   74.89
[truncated: 1,622,712 more chars]
