# Supplementary material for: Crystal structure, Hirshfeld surface analysis and DFT study of N-(2-amino-5-methyl­phen­yl)-2-(5-methyl-1H-pyrazol-3-yl)acetamide
Source: Acta Crystallogr E Crystallogr Commun. 2021 May 14;77(Pt 6):638–42. doi: 10.1107/S205698902100503X (PMC8183437; doi:10.1107/S205698902100503X)
Supplement: Supplementary file 2 [file e-77-00638-Isup5.hkl]

data_I                                                                          
_shelx_title ' JTM1381_0m_a.res in P2(1)/c'                                     
_shelx_refln_list_code          4                                               
_shelx_F_calc_maximum       93.20                                               
_exptl_crystal_F_000       520.00                                               
_reflns_d_resolution_high  0.6296                                               
                                                                                
loop_                                                                           
 _space_group_symop_operation_xyz                                               
 'x, y, z'                                                                      
 '-x, y+1/2, -z+1/2'                                                            
 '-x, -y, -z'                                                                   
 'x, -y-1/2, z-1/2'                                                             
                                                                                
_cell_length_a     7.1271                                                       
_cell_length_b     8.9295                                                       
_cell_length_c    19.2508                                                       
_cell_angle_alpha  90.000                                                       
_cell_angle_beta   94.683                                                       
_cell_angle_gamma  90.000                                                       
                                                                                
_shelx_F_squared_multiplier     1.000                                           
                                                                                
loop_                                                                           
 _refln_index_h                                                                 
 _refln_index_k                                                                 
 _refln_index_l                                                                 
 _refln_F_squared_calc                                                          
 _refln_F_squared_meas                                                          
 _refln_F_squared_sigma                                                         
 _refln_observed_status                                                         
   1   0   0        280.21        323.47         4.65 o                         
   3   0   0        264.95        219.43         1.40 o                         
   4   0   0        195.89        234.18         1.78 o                         
   5   0   0         27.06         33.73         0.55 o                         
   6   0   0          7.64          1.78         0.36 o                         
   7   0   0          1.18          0.97         0.43 o                         
   8   0   0         91.59         80.20         1.86 o                         
   9   0   0         60.55         64.27         2.32 o                         
  10   0   0         77.71         69.18         4.03 o                         
  11   0   0          9.66          9.20         3.02 o                         
   1   1   0        910.17        922.54         3.84 o                         
   2   1   0          6.99         23.51         0.35 o                         
   3   1   0        189.55        205.55         0.97 o                         
   4   1   0        619.81        638.91         2.92 o                         
   5   1   0          5.97         11.17         0.26 o                         
   6   1   0        192.99        210.84         1.62 o                         
   7   1   0        147.11        134.51         1.38 o                         
   8   1   0          2.65          4.75         0.58 o                         
   9   1   0          0.69          0.29         0.61 o                         
  10   1   0         10.38          9.60         1.10 o                         
  11   1   0         34.94         38.86         1.72 o                         
   0   2   0         10.00         13.34         0.21 o                         
   1   2   0        189.41        197.15         1.29 o                         
   2   2   0        583.64        568.36         2.43 o                         
   3   2   0         32.58         43.00         0.32 o                         
   4   2   0       1106.89       1143.59         5.34 o                         
   5   2   0        155.24        159.16         1.04 o                         
   6   2   0        222.34        232.30         1.78 o                         
   7   2   0        286.30        293.02         2.52 o                         
   8   2   0          1.40          4.94         0.57 o                         
   9   2   0         79.85         75.25         1.63 o                         
  10   2   0         11.54         14.37         1.17 o                         
  11   2   0          0.45          0.27         0.87 o                         
   1   3   0       1441.91       1578.41         6.94 o                         
   2   3   0        221.03        246.74         1.22 o                         
   3   3   0        801.99        818.14         3.68 o                         
   4   3   0          6.42          9.38         0.23 o                         
   5   3   0         37.13         45.70         0.57 o                         
   6   3   0        112.70        119.76         1.35 o                         
   7   3   0        249.34        214.43         2.18 o                         
   8   3   0          5.74          6.17         0.62 o                         
   9   3   0         62.56         56.66         1.39 o                         
  10   3   0         71.98         67.12         2.02 o                         
  11   3   0          2.23          0.56         1.51 o                         
   0   4   0       7640.10       8028.30       119.19 o                         
   1   4   0        554.82        615.75         2.98 o                         
   2   4   0       1278.34       1427.68         6.35 o                         
   3   4   0         17.77         28.76         0.33 o                         
   4   4   0          9.77         12.91         0.27 o                         
   5   4   0        192.76        182.73         1.55 o                         
   6   4   0         21.72         23.18         0.70 o                         
   7   4   0          0.37          1.43         0.44 o                         
   8   4   0         19.65         20.63         0.79 o                         
   9   4   0          6.33          7.25         0.79 o                         
  10   4   0         40.69         39.13         1.36 o                         
   1   5   0         92.90         83.38         0.58 o                         
   2   5   0        136.57        148.89         1.15 o                         
   3   5   0        530.06        499.32         2.96 o                         
   4   5   0         11.46         12.97         0.33 o                         
   5   5   0        101.68         96.60         1.19 o                         
   6   5   0          9.68         11.85         0.62 o                         
   7   5   0         60.21         64.12         1.15 o                         
   8   5   0         30.70         34.31         0.94 o                         
   9   5   0         16.35         18.02         0.94 o                         
  10   5   0          8.12          9.04         1.00 o                         
   0   6   0          0.81          1.19         0.19 o                         
   1   6   0        102.69         91.13         0.69 o                         
   2   6   0         27.70         24.16         0.33 o                         
   3   6   0         22.47         25.32         0.43 o                         
   4   6   0        126.32        130.14         1.30 o                         
   5   6   0        155.14        171.66         1.85 o                         
   6   6   0         31.19         67.03         1.93 o                         
   7   6   0        247.27        242.13         2.71 o                         
   8   6   0          2.44         25.62         1.15 o                         
   9   6   0         33.91         32.78         1.11 o                         
  10   6   0          7.85          9.02         1.18 o                         
   1   7   0         72.58         47.94         0.48 o                         
   2   7   0        188.13        181.78         1.44 o                         
   3   7   0         30.77         37.81         0.68 o                         
   4   7   0         26.99         34.96         0.69 o                         
   5   7   0        175.73        169.64         1.86 o                         
   6   7   0         42.26         45.10         0.98 o                         
   7   7   0          2.71         19.21         1.14 o                         
   8   7   0         76.71         68.89         1.61 o                         
   9   7   0         18.52         19.78         1.02 o                         
   0   8   0        444.07        412.21         4.42 o                         
   1   8   0         38.52         47.79         0.62 o                         
   2   8   0         35.09         35.88         0.61 o                         
   3   8   0        174.45        155.54         1.52 o                         
   4   8   0          1.37          1.40         0.34 o                         
   5   8   0         19.75         18.76         0.67 o                         
   6   8   0         19.88         26.56         0.87 o                         
   7   8   0         13.50         13.81         0.81 o                         
   8   8   0          0.15          1.39         0.56 o                         
   9   8   0         15.93         16.54         0.99 o                         
   1   9   0         10.11          9.29         0.48 o                         
   2   9   0          4.37          4.98         0.45 o                         
   3   9   0        108.97        106.75         1.34 o                         
   4   9   0         17.14         16.32         0.63 o                         
   5   9   0         13.97         18.32         0.72 o                         
   6   9   0          0.22          0.81         0.49 o                         
   7   9   0          7.97         10.38         0.79 o                         
   8   9   0          1.90          1.29         0.61 o                         
   0  10   0         35.65         40.64         1.59 o                         
   1  10   0         23.84         25.41         0.67 o                         
   2  10   0          4.29          5.31         0.53 o                         
   3  10   0         11.09         13.83         0.64 o                         
   4  10   0         57.29         57.82         1.21 o                         
   5  10   0         42.99         43.40         1.08 o                         
   6  10   0          0.19          7.20         0.72 o                         
   7  10   0         33.75         40.69         1.54 o                         
   8  10   0         25.31         30.52         3.53 o                         
   1  11   0         13.66         12.70         0.64 o                         
   2  11   0         47.37         51.68         1.05 o                         
   3  11   0          0.28          6.33         0.59 o                         
   4  11   0         45.35         46.41         1.27 o                         
   5  11   0         15.09         25.23         1.12 o                         
   6  11   0          1.32          2.65         0.63 o                         
   7  11   0         30.28         36.46         1.46 o                         
   0  12   0        386.99        377.46         6.24 o                         
   1  12   0          0.17         17.56         1.28 o                         
   2  12   0        127.95        133.24         1.87 o                         
   3  12   0         10.11         16.34         0.88 o                         
   4  12   0          5.22          9.15         0.77 o                         
   5  12   0         10.20          9.93         0.86 o                         
   6  12   0          0.33          4.06         2.82 o                         
   1  13   0         11.24         12.54         0.89 o                         
   2  13   0         45.41         47.62         1.22 o                         
   3  13   0          6.70          9.15         0.79 o                         
   4  13   0         11.72         14.03         0.89 o                         
   0  14   0          3.11          2.36         0.92 o                         
   1  14   0          0.48          2.05         0.70 o                         
 -11   1   1          0.10          5.96         1.32 o                         
 -10   1   1          5.79          5.34         1.13 o                         
  -9   1   1          9.14          9.02         0.82 o                         
  -8   1   1        113.24        103.63         1.48 o                         
  -7   1   1         72.65         78.30         1.00 o                         
  -6   1   1        132.27        132.58         1.13 o                         
  -5   1   1        305.57        295.15         1.70 o                         
  -4   1   1        199.15        219.90         1.14 o                         
  -3   1   1        544.59        499.38         2.34 o                         
  -2   1   1         71.15         56.98         0.36 o                         
  -1   1   1       1061.22       1083.80         4.56 o                         
   0   1   1       1462.87       1470.10        12.62 o                         
   1   1   1        539.72        595.80         2.59 o                         
   2   1   1          0.38          5.31         0.11 o                         
   3   1   1        479.45        593.30         2.53 o                         
   4   1   1         75.78         77.47         0.53 o                         
   5   1   1         90.04        109.51         0.84 o                         
   6   1   1         12.32         15.99         0.41 o                         
   7   1   1         83.96         80.39         1.03 o                         
   8   1   1          1.34          3.47         0.55 o                         
   9   1   1          0.89          1.73         0.73 o                         
  10   1   1          0.94          2.80         1.00 o                         
  11   1   1         18.65         18.58         1.57 o                         
 -11   2   1         82.83         71.87         3.17 o                         
 -10   2   1         75.25         71.65         2.84 o                         
  -9   2   1          4.40          4.74         0.69 o                         
  -8   2   1         88.89         77.19         1.68 o                         
  -7   2   1        135.06        130.53         1.33 o                         
  -6   2   1         55.55         53.32         0.71 o                         
  -5   2   1         55.36         87.96         0.73 o                         
  -4   2   1         41.14         43.31         0.72 o                         
  -3   2   1        326.22        391.13         1.73 o                         
  -2   2   1        103.66        123.26         0.64 o                         
  -1   2   1       1488.34       1535.82         7.96 o                         
   0   2   1       1060.02       1044.86         4.97 o                         
   1   2   1        907.86        928.22         4.94 o                         
   2   2   1        168.17        152.52         0.74 o                         
   3   2   1         44.07         59.62         0.42 o                         
   4   2   1        179.79        161.52         0.95 o                         
   5   2   1        161.74        158.36         1.05 o                         
   6   2   1        496.38        501.50         3.44 o                         
   7   2   1        172.83        164.52         2.03 o                         
   8   2   1        328.14        327.87         3.37 o                         
   9   2   1         54.14         55.26         1.43 o                         
  10   2   1          6.96          6.37         1.00 o                         
  11   2   1         15.42         16.82         1.40 o                         
 -11   3   1          1.35          1.46         1.02 o                         
 -10   3   1          2.63          4.10         0.86 o                         
  -9   3   1         25.70         29.40         1.10 o                         
  -8   3   1         33.03         28.85         1.08 o                         
  -7   3   1         14.51         22.49         0.68 o                         
  -6   3   1          0.08          1.50         0.31 o                         
  -5   3   1         37.35         37.45         0.50 o                         
  -4   3   1        263.45        240.48         1.46 o                         
  -3   3   1         97.58        108.42         0.64 o                         
  -2   3   1          0.41          4.56         0.12 o                         
  -1   3   1        498.08        484.82         2.44 o                         
   0   3   1        342.00        352.05         1.85 o                         
   1   3   1        541.16        582.18         2.63 o                         
   2   3   1        126.88        124.18         0.69 o                         
   3   3   1          7.69         10.57         0.17 o                         
   4   3   1         29.49         24.93         0.34 o                         
   5   3   1         14.51         14.69         0.35 o                         
   6   3   1         38.64         45.81         0.72 o                         
   7   3   1          0.17          2.76         0.44 o                         
   8   3   1          0.01          7.88         0.83 o                         
   9   3   1         35.56         41.69         1.45 o                         
  10   3   1          3.95          4.45         0.95 o                         
 -10   4   1          6.12          7.68         0.88 o                         
  -9   4   1         19.92         20.43         0.97 o                         
  -8   4   1         24.73         23.41         0.89 o                         
  -7   4   1         46.53         45.57         0.96 o                         
  -6   4   1          6.80          9.29         0.56 o                         
  -5   4   1          7.64         13.47         0.39 o                         
  -4   4   1          0.77          6.49         0.22 o                         
  -3   4   1        137.84        146.64         0.99 o                         
  -2   4   1          1.45         13.60         0.23 o                         
  -1   4   1       1191.29       1283.52         6.38 o                         
   0   4   1         44.62         60.94         0.50 o                         
   1   4   1        536.92        584.18         2.67 o                         
   2   4   1        129.69        123.73         0.68 o                         
   3   4   1         60.46         65.42         0.50 o                         
   4   4   1         19.28         15.36         0.30 o                         
   5   4   1         79.19         73.64         0.96 o                         
   6   4   1          1.61          6.84         0.52 o                         
   7   4   1         71.25         62.15         1.19 o                         
   8   4   1          0.07          0.68         0.46 o                         
   9   4   1          1.11          0.62         0.58 o                         
  10   4   1         14.61         13.57         1.03 o                         
 -10   5   1          0.15          0.77         0.64 o                         
  -9   5   1          0.02          0.21         0.59 o                         
  -8   5   1          0.03          1.19         0.48 o                         
  -7   5   1         33.84         33.40         0.92 o                         
  -6   5   1          8.99         15.43         0.65 o                         
  -5   5   1         14.16         13.57         0.54 o                         
  -4   5   1         37.26         41.56         0.53 o                         
  -3   5   1         22.91         37.65         0.59 o                         
  -2   5   1          7.78         32.42         0.38 o                         
  -1   5   1       1458.62       1486.15         7.39 o                         
   0   5   1         33.43         55.03         0.40 o                         
   1   5   1       1274.44       1316.26         6.35 o                         
   2   5   1        692.80        711.94         3.74 o                         
   3   5   1          0.76          5.79         0.24 o                         
   4   5   1          7.38          6.46         0.27 o                         
   5   5   1         32.02         30.34         0.70 o                         
   6   5   1        140.33        146.13         1.98 o                         
   7   5   1          7.28         10.06         0.63 o                         
   8   5   1         39.32         36.17         0.94 o                         
   9   5   1          1.55          2.95         0.68 o                         
  10   5   1          6.08          5.57         0.86 o                         
 -10   6   1          0.31          0.82         0.70 o                         
  -9   6   1          0.88          2.15         0.65 o                         
  -8   6   1         51.33         53.02         1.18 o                         
  -7   6   1         12.89         17.13         0.78 o                         
  -6   6   1         35.79         41.67         0.97 o                         
  -5   6   1         17.55         31.55         0.86 o                         
  -4   6   1         94.27         95.92         1.06 o                         
  -3   6   1          4.13         13.08         0.29 o                         
  -2   6   1        295.06        281.99         1.81 o                         
  -1   6   1        560.45        555.56         3.30 o                         
   0   6   1         26.08         31.47         0.35 o                         
   1   6   1        327.31        351.64         2.08 o                         
   2   6   1         49.32         50.33         0.49 o                         
   3   6   1        303.31        294.43         1.92 o                         
   4   6   1        400.58        382.90         2.97 o                         
   5   6   1        878.62        835.96         6.42 o                         
   6   6   1       1309.07       1259.65         9.83 o                         
   7   6   1        316.53        301.78         3.07 o                         
   8   6   1        551.29        508.36         4.53 o                         
   9   6   1         10.65         15.51         0.91 o                         
  10   6   1          6.52          7.13         0.88 o                         
  -9   7   1         40.92         37.38         1.43 o                         
  -8   7   1          4.13          8.18         0.85 o                         
  -7   7   1        467.81        437.54         4.11 o                         
  -6   7   1         16.33         21.91         0.78 o                         
  -5   7   1        925.97        855.92         7.16 o                         
  -4   7   1         12.40         14.79         0.53 o                         
  -3   7   1        338.01        296.08         2.23 o                         
  -2   7   1         58.18         61.13         0.64 o                         
  -1   7   1        144.86        162.61         1.29 o                         
   0   7   1          3.91          5.79         0.23 o                         
   1   7   1        125.28        139.78         0.99 o                         
   2   7   1        547.73        504.17         3.26 o                         
   3   7   1         79.94         80.30         1.02 o                         
   4   7   1        147.67        130.69         1.37 o                         
   5   7   1          0.02          5.28         0.50 o                         
   6   7   1         39.64         44.52         0.98 o                         
   7   7   1        159.20        147.58         1.94 o                         
   8   7   1         27.09         30.35         1.13 o                         
   9   7   1         31.09         26.96         1.13 o                         
  -9   8   1         45.63         42.98         1.31 o                         
  -8   8   1          3.32          4.99         0.71 o                         
  -7   8   1         41.36         42.70         1.12 o                         
  -6   8   1         13.82         11.23         0.69 o                         
  -5   8   1         22.83         19.14         0.66 o                         
  -4   8   1         13.25         21.07         0.58 o                         
  -3   8   1        440.23        397.15         3.12 o                         
  -2   8   1          9.57          7.34         0.35 o                         
  -1   8   1        603.40        506.86         3.58 o                         
   0   8   1          0.07          7.09         0.33 o                         
   1   8   1        271.02        205.65         1.72 o                         
   2   8   1        105.09        104.82         1.07 o                         
   3   8   1        124.01        121.21         1.29 o                         
   4   8   1         26.00         25.09         0.68 o                         
   5   8   1         63.86         70.59         1.24 o                         
   6   8   1         40.28         41.76         1.04 o                         
   7   8   1         15.44         20.30         0.89 o                         
   8   8   1         16.45         16.82         0.86 o                         
   9   8   1          1.39          1.15         0.72 o                         
  -8   9   1          0.69          1.43         0.63 o                         
  -7   9   1          8.88         12.63         0.87 o                         
  -6   9   1          7.15          8.88         0.70 o                         
  -5   9   1        123.05        116.66         1.61 o                         
  -4   9   1         44.25         42.22         0.90 o                         
  -3   9   1         32.07         36.15         0.77 o                         
  -2   9   1         10.42          8.46         0.51 o                         
  -1   9   1          1.79          7.09         0.38 o                         
   0   9   1        139.07         98.60         1.06 o                         
   1   9   1         19.50         24.18         0.60 o                         
   2   9   1         88.16         64.11         0.95 o                         
   3   9   1          6.38         11.61         0.56 o                         
   4   9   1         89.26         81.42         1.26 o                         
   5   9   1          0.05          1.60         0.46 o                         
   6   9   1         29.09         30.52         0.96 o                         
   7   9   1          4.36          6.24         0.69 o                         
   8   9   1          2.63          3.78         0.63 o                         
  -8  10   1          0.08          3.17         0.79 o                         
  -7  10   1         21.97         21.23         1.03 o                         
  -6  10   1         13.03         16.43         1.05 o                         
  -5  10   1          0.11          1.86         0.52 o                         
  -4  10   1         78.94         89.23         1.44 o                         
  -3  10   1          2.21          2.89         0.46 o                         
  -2  10   1         30.53         37.27         0.84 o                         
  -1  10   1         63.59         61.73         0.96 o                         
   0  10   1          5.96          5.08         0.45 o                         
   1  10   1         39.94         35.10         0.78 o                         
   2  10   1         16.75         17.63         0.66 o                         
   3  10   1          4.33          6.95         0.55 o                         
   4  10   1         13.48         14.39         0.75 o                         
   5  10   1          2.37          4.04         0.63 o                         
   6  10   1         95.24         95.50         1.80 o                         
   7  10   1         15.37         17.99         0.96 o                         
  -7  11   1        143.48        125.22         2.11 o                         
  -6  11   1         18.76         25.03         1.30 o                         
  -5  11   1        320.27        301.74         3.65 o                         
  -4  11   1          0.10          1.85         0.66 o                         
  -3  11   1        140.35        139.65         1.85 o                         
  -2  11   1          3.47          7.21         0.58 o                         
  -1  11   1          0.34          1.71         0.44 o                         
   0  11   1         13.32         14.64         0.65 o                         
   1  11   1          0.16          2.69         0.47 o                         
   2  11   1          5.41          9.42         0.65 o                         
   3  11   1         47.83         48.91         1.07 o                         
   4  11   1         13.75         14.60         0.86 o                         
   5  11   1          4.40          9.54         0.86 o                         
   6  11   1          1.06          2.65         0.67 o                         
   7  11   1        109.89        105.73         1.93 o                         
  -6  12   1          1.00          3.25         0.72 o                         
  -5  12   1         23.74         24.78         1.01 o                         
  -4  12   1          5.10          8.88         0.78 o                         
  -3  12   1         78.96         75.02         1.56 o                         
  -2  12   1         88.13         91.32         1.57 o                         
  -1  12   1        148.81        149.43         2.29 o                         
   0  12   1         47.00         56.98         1.93 o                         
   1  12   1        151.46        155.18         3.44 o                         
   2  12   1          5.26          9.74         0.70 o                         
   3  12   1         53.15         50.99         1.25 o                         
   4  12   1          9.24         14.58         0.91 o                         
   5  12   1          0.57          2.58         0.76 o                         
  -4  13   1         11.87         12.95         0.87 o                         
  -3  13   1         20.33         18.23         0.87 o                         
  -2  13   1         10.38         11.94         0.86 o                         
  -1  13   1          9.27         15.12         0.91 o                         
   0  13   1        247.42        222.14         2.98 o                         
   1  13   1          3.62          6.87         0.79 o                         
   2  13   1        245.63        231.63         2.73 o                         
   3  13   1          4.92          7.76         0.74 o                         
   4  13   1         48.29         46.76         1.34 o                         
  -1  14   1          6.65          6.28         0.93 o                         
   0  14   1          1.14          1.66         0.64 o                         
   1  14   1         10.16         13.31         0.84 o                         
 -11   0   2        115.05        100.15         3.70 o                         
 -10   0   2        710.22        685.09        12.85 o                         
  -9   0   2        229.25        237.32         4.80 o                         
  -8   0   2         43.78         40.64         1.15 o                         
  -7   0   2          2.40          6.52         0.60 o                         
  -6   0   2         50.41         52.20         0.90 o                         
  -5   0   2         67.72         74.26         0.87 o                         
  -4   0   2        301.80        440.89         2.96 o                         
  -3   0   2        695.68        775.17         4.79 o                         
  -2   0   2       4469.15       4561.82        35.38 o                         
  -1   0   2        591.19        602.92         3.53 o                         
   1   0   2        662.64        667.75         3.82 o                         
   3   0   2        413.53        446.56         3.04 o                         
   4   0   2       4945.11       5496.26        33.47 o                         
   5   0   2        104.51        103.85         1.11 o                         
   6   0   2        247.81        256.34         2.74 o                         
   7   0   2        788.47        730.35         7.12 o                         
   8   0   2         25.64         21.38         1.05 o                         
   9   0   2        204.63        205.31         4.40 o                         
  10   0   2        124.16        113.72         3.35 o                         
  11   0   2         39.39         35.73         2.41 o                         
 -11   1   2        129.55        115.23         2.81 o                         
 -10   1   2          5.48          7.15         1.20 o                         
  -9   1   2          4.13          2.48         0.64 o                         
  -8   1   2        105.40         91.98         1.51 o                         
  -7   1   2          1.68          2.11         0.36 o                         
  -6   1   2        416.70        413.27         2.84 o                         
  -5   1   2        386.93        365.75         2.01 o                         
  -4   1   2         92.45        108.75         0.68 o                         
  -3   1   2          7.94          8.36         0.24 o                         
  -2   1   2         12.79         23.27         0.20 o                         
   0   1   2        120.45        132.01         0.68 o                         
   2   1   2         66.79         93.97         0.53 o                         
   3   1   2        546.76        657.59         2.73 o                         
   4   1   2         26.94         24.09         0.46 o                         
   5   1   2        162.79        157.94         1.09 o                         
   6   1   2          6.60          7.82         0.36 o                         
   7   1   2        243.04        254.70         2.27 o                         
   8   1   2        198.01        198.81         2.46 o                         
   9   1   2          6.88          7.43         1.14 o                         
  10   1   2         91.75         93.72         2.50 o                         
  11   1   2          5.01          8.34         1.15 o                         
 -11   2   2          0.00          3.27         1.33 o                         
 -10   2   2          1.54          2.83         0.92 o                         
  -9   2   2          3.42          4.71         0.66 o                         
  -8   2   2         76.02         75.31         1.37 o                         
  -7   2   2        132.78        138.97         1.42 o                         
  -6   2   2        265.38        274.04         2.04 o                         
  -5   2   2        878.16        936.72         4.96 o                         
  -4   2   2         78.59         79.73         0.60 o                         
  -3   2   2       1798.39       1890.60         7.83 o                         
  -2   2   2        289.22        321.84         1.39 o                         
  -1   2   2        459.57        447.29         2.56 o                         
   0   2   2        220.85        205.63         1.07 o                         
   1   2   2        965.03        947.52         4.53 o                         
   2   2   2          0.69          4.47         0.12 o                         
   3   2   2        905.77        941.86         4.28 o                         
   4   2   2         50.39         67.02         0.50 o                         
   5   2   2        238.61        263.40         1.61 o                         
   6   2   2        155.30        173.47         1.49 o                         
   7   2   2        124.62        130.36         1.56 o                         
   8   2   2         87.03         88.51         1.46 o                         
   9   2   2         76.58         73.44         1.63 o                         
  10   2   2         10.26         12.53         1.16 o                         
  11   2   2         25.93         25.92         1.53 o                         
 -11   3   2         62.38         55.12         2.05 o                         
 -10   3   2          0.98          2.33         0.80 o                         
  -9   3   2         85.12         81.18         1.62 o                         
  -8   3   2         85.92         82.17         1.46 o                         
  -7   3   2          0.02          0.88         0.34 o                         
  -6   3   2         70.88         57.25         0.79 o                         
  -5   3   2         12.46         20.32         0.42 o                         
  -4   3   2        111.90        141.71         0.91 o                         
  -3   3   2          6.29          7.36         0.15 o                         
  -2   3   2         84.10         87.17         0.52 o                         
  -1   3   2        470.42        479.61         2.31 o                         
   0   3   2       3961.17       4119.71        23.72 o                         
   1   3   2          0.89          4.21         0.11 o                         
   2   3   2         31.87         24.59         0.23 o                         
   3   3   2        197.65        253.87         1.41 o                         
   4   3   2        383.02        399.50         2.40 o                         
   5   3   2         17.72         35.93         0.50 o                         
   6   3   2         54.30         46.81         0.79 o                         
   7   3   2         71.72         68.82         1.18 o                         
   8   3   2        204.66        189.44         2.29 o                         
   9   3   2          0.32          1.38         0.89 o                         
  10   3   2          8.49          8.11         1.09 o                         
 -10   4   2          8.11         10.62         0.99 o                         
  -9   4   2          8.07         11.97         0.84 o                         
  -8   4   2         76.39         70.52         1.38 o                         
  -7   4   2          9.56         12.16         0.65 o                         
  -6   4   2         72.88         86.59         1.45 o                         
  -5   4   2         18.05         10.98         0.41 o                         
  -4   4   2        736.94        778.37         4.50 o                         
  -3   4   2          2.01          7.41         0.18 o                         
  -2   4   2          0.14          5.43         0.14 o                         
  -1   4   2        321.90        311.46         1.68 o                         
   0   4   2        504.93        520.51         2.68 o                         
   1   4   2         54.06         60.88         0.49 o                         
   2   4   2          1.27          7.49         0.15 o                         
   3   4   2         38.17         40.21         0.41 o                         
   4   4   2         99.92         90.24         0.75 o                         
   5   4   2        251.80        260.69         2.24 o                         
   6   4   2        191.46        170.07         1.78 o                         
   7   4   2        136.45        129.36         1.64 o                         
   8   4   2         73.20         72.14         1.23 o                         
   9   4   2         16.94         17.65         0.95 o                         
  10   4   2         17.84         17.96         1.22 o                         
 -10   5   2          0.76          0.36         0.63 o                         
  -9   5   2          0.55          1.50         0.66 o                         
  -8   5   2         32.02         33.02         0.97 o                         
  -7   5   2         91.73         87.74         1.41 o                         
  -6   5   2         49.49         46.63         0.93 o                         
  -5   5   2          4.97          9.63         0.48 o                         
  -4   5   2         46.07         52.26         0.62 o                         
  -3   5   2         50.35         75.96         0.63 o                         
  -2   5   2        114.22        124.94         0.91 o                         
  -1   5   2       1689.77       1846.89         8.83 o                         
   0   5   2         40.79         65.09         0.58 o                         
   1   5   2       2353.53       2450.81        12.75 o                         
   2   5   2        373.51        415.79         2.15 o                         
   3   5   2        506.60        519.06         2.95 o                         
   4   5   2         74.80         79.98         0.92 o                         
   5   5   2          9.71         14.08         0.56 o                         
   6   5   2         27.13         27.49         0.78 o                         
   7   5   2        148.05        158.45         1.87 o                         
   8   5   2          5.60          8.61         0.66 o                         
   9   5   2         10.14         13.19         0.90 o                         
  10   5   2         46.30         42.76         1.43 o                         
 -10   6   2          4.26          4.48         0.77 o                         
  -9   6   2          8.27          9.74         0.91 o                         
  -8   6   2         86.10         86.36         1.47 o                         
  -7   6   2         14.48         17.60         0.79 o                         
  -6   6   2         33.18         48.97         1.04 o                         
  -5   6   2        314.78        320.69         2.90 o                         
  -4   6   2         59.22         84.15         1.29 o                         
  -3   6   2        553.19        507.62         3.11 o                         
  -2   6   2        109.22        111.04         0.88 o                         
  -1   6   2         11.62         19.95         0.48 o                         
   0   6   2         34.21         34.80         0.41 o                         
   1   6   2        185.30        186.76         1.24 o                         
   2   6   2         75.19         81.74         0.65 o                         
   3   6   2         10.37         13.72         0.34 o                         
   4   6   2        223.72        224.75         2.04 o                         
   5   6   2          3.83          9.78         0.54 o                         
   6   6   2        150.47        161.20         1.92 o                         
   7   6   2         38.56         52.28         1.06 o                         
   8   6   2         21.76         39.11         1.46 o                         
   9   6   2         78.48         80.35         1.76 o                         
  10   6   2          0.66          3.25         0.91 o                         
  -9   7   2          0.03          1.38         0.67 o                         
  -8   7   2          0.32          3.16         0.71 o                         
  -7   7   2         37.75         44.37         1.08 o                         
  -6   7   2         18.97         24.96         0.78 o                         
  -5   7   2         69.75         91.61         1.31 o                         
  -4   7   2          2.78          4.14         0.39 o                         
  -3   7   2        335.90        319.00         2.36 o                         
  -2   7   2        117.16        119.36         1.02 o                         
  -1   7   2       1032.79        911.80         5.17 o                         
   0   7   2          8.34         17.32         0.31 o                         
   1   7   2          1.45          5.17         0.26 o                         
   2   7   2        193.51        171.23         1.36 o                         
   3   7   2         35.72         37.91         0.70 o                         
   4   7   2         16.40         18.66         0.62 o                         
   5   7   2         98.76        105.30         1.47 o                         
   6   7   2        113.95        103.42         1.49 o                         
   7   7   2         74.57         92.35         1.51 o                         
   8   7   2         45.94         46.04         1.47 o                         
   9   7   2          4.59          8.04         0.85 o                         
  -9   8   2          4.51          7.44         0.81 o                         
  -8   8   2          3.70          4.42         0.73 o                         
  -7   8   2         14.11         17.12         0.84 o                         
  -6   8   2         19.83         21.86         0.74 o                         
  -5   8   2         40.87         36.62         0.85 o                         
  -4   8   2         96.63        108.32         1.24 o                         
  -3   8   2         27.01         30.47         0.56 o                         
  -2   8   2         35.18         36.47         0.62 o                         
  -1   8   2        444.48        376.06         3.04 o                         
   0   8   2         61.16         43.56         0.60 o                         
   1   8   2        297.87        239.72         2.05 o                         
   2   8   2         89.13         81.47         0.96 o                         
   3   8   2         34.06         37.55         0.74 o                         
   4   8   2          0.60          0.78         0.36 o                         
   5   8   2          0.37         10.31         0.65 o                         
   6   8   2         10.18          9.93         0.71 o                         
   7   8   2        113.35        109.14         1.96 o                         
   8   8   2          5.37          6.01         0.70 o                         
   9   8   2          9.30          6.91         0.82 o                         
  -8   9   2         13.40         12.22         0.88 o                         
  -7   9   2          4.17          4.97         0.72 o                         
  -6   9   2          0.16          2.04         0.55 o                         
  -5   9   2          6.66          8.09         0.65 o                         
  -4   9   2         23.99         26.97         0.79 o                         
  -3   9   2          0.75          1.69         0.38 o                         
  -2   9   2         11.07          9.03         0.44 o                         
  -1   9   2         28.63         27.06         0.52 o                         
   0   9   2         44.13         37.21         0.61 o                         
   1   9   2          0.65          1.81         0.32 o                         
   2   9   2         51.63         51.25         0.86 o                         
   3   9   2         13.32         11.02         0.54 o                         
   4   9   2         50.05         46.91         0.92 o                         
   5   9   2          6.61          7.00         0.58 o                         
   6   9   2         13.00         16.00         0.80 o                         
   7   9   2         14.39         14.33         0.84 o                         
   8   9   2          1.44          0.42         0.56 o                         
  -8  10   2          2.75          3.70         0.79 o                         
  -7  10   2          7.13         12.87         1.08 o                         
  -6  10   2         30.21         29.21         1.05 o                         
  -5  10   2         16.72         16.11         0.77 o                         
  -4  10   2          1.03          7.90         0.61 o                         
  -3  10   2         59.39         64.80         1.11 o                         
  -2  10   2         44.59         46.03         0.94 o                         
  -1  10   2          0.06          1.03         0.33 o                         
   0  10   2         11.90         13.14         0.54 o                         
   1  10   2          9.93         13.16         0.56 o                         
   2  10   2          7.06          9.53         0.58 o                         
   3  10   2         25.38         22.55         0.75 o                         
   4  10   2         10.22         12.10         0.71 o                         
   5  10   2         29.82         27.98         1.01 o                         
   6  10   2         62.78         62.38         1.41 o                         
   7  10   2          3.12          6.93         0.84 o                         
  -7  11   2         21.39         29.62         1.12 o                         
  -6  11   2         83.31         77.95         1.59 o                         
  -5  11   2          9.34         24.50         1.01 o                         
  -4  11   2          9.85         10.62         1.01 o                         
  -3  11   2          0.34          9.66         0.73 o                         
  -2  11   2         24.47         22.10         0.74 o                         
  -1  11   2          2.02          2.96         0.51 o                         
   0  11   2        151.21        145.81         1.89 o                         
   1  11   2          0.11          1.93         0.44 o                         
   2  11   2         26.99         28.78         0.85 o                         
   3  11   2          0.10          6.38         0.62 o                         
   4  11   2         10.44         16.28         0.92 o                         
   5  11   2         12.46         13.82         0.97 o                         
   6  11   2          0.55          5.48         0.78 o                         
   7  11   2         29.55         31.77         1.58 o                         
  -6  12   2          0.55          2.29         0.81 o                         
  -5  12   2          8.16         11.94         0.80 o                         
  -4  12   2          0.27          3.36         0.72 o                         
  -3  12   2          0.05          5.44         0.82 o                         
  -2  12   2          9.45          9.92         0.75 o                         
  -1  12   2         51.33         47.82         1.28 o                         
   0  12   2          4.82          8.68         0.92 o                         
   1  12   2          5.65         12.92         0.99 o                         
   2  12   2          4.86          9.88         0.71 o                         
   3  12   2         37.03         46.46         1.21 o                         
   4  12   2         49.77         49.03         1.34 o                         
   5  12   2          1.39         10.74         0.96 o                         
  -4  13   2         76.75         71.70         1.62 o                         
  -3  13   2         38.08         42.29         1.11 o                         
  -2  13   2         30.80         31.37         1.09 o                         
  -1  13   2        159.61        152.19         2.31 o                         
   0  13   2          0.01         13.73         1.16 o                         
   1  13   2        176.44        171.15         2.41 o                         
   2  13   2         38.72         53.52         1.32 o                         
   3  13   2         62.69         65.81         1.45 o                         
   4  13   2        103.49         98.64         1.90 o                         
  -1  14   2         16.24         17.82         0.94 o                         
   0  14   2          1.72          1.31         0.65 o                         
   1  14   2         44.75         40.35         1.17 o                         
 -11   1   3          0.86          6.55         1.27 o                         
 -10   1   3          8.43          8.68         1.10 o                         
  -9   1   3         22.87         21.54         0.95 o                         
  -8   1   3          7.17          6.40         0.55 o                         
  -7   1   3        181.17        165.87         1.63 o                         
  -6   1   3         24.20         24.05         0.49 o                         
  -5   1   3          4.06         10.71         0.27 o                         
  -4   1   3         16.34         25.99         0.29 o                         
  -3   1   3        225.23        260.64         1.24 o                         
  -2   1   3        235.34        278.85         1.30 o                         
  -1   1   3        726.27        750.33         3.19 o                         
   0   1   3        205.42        217.04         0.98 o                         
   1   1   3       1649.49       1621.84         7.10 o                         
   2   1   3        285.89        310.58         1.52 o                         
   3   1   3        318.42        303.38         1.44 o                         
   4   1   3        809.41        822.71         3.86 o                         
   5   1   3        420.86        392.82         2.28 o                         
   6   1   3         54.20         58.59         0.76 o                         
   7   1   3        116.18        107.89         1.24 o                         
   8   1   3         11.46         12.87         0.79 o                         
   9   1   3         16.20         16.66         1.07 o                         
  10   1   3         51.29         49.68         1.96 o                         
  11   1   3          1.41          1.12         0.85 o                         
 -11   2   3         17.33         19.06         1.46 o                         
 -10   2   3         64.10         62.18         2.34 o                         
  -9   2   3         14.26         14.62         0.88 o                         
  -8   2   3          0.03          2.26         0.47 o                         
  -7   2   3         78.18         76.64         0.97 o                         
  -6   2   3         46.44         60.10         0.79 o                         
  -5   2   3        167.68        206.12         1.38 o                         
  -4   2   3        549.73        583.48         2.85 o                         
  -3   2   3          0.31         26.40         0.40 o                         
  -2   2   3        225.67        250.68         1.23 o                         
  -1   2   3        463.03        434.79         2.41 o                         
   0   2   3       2433.20       2640.28        14.20 o                         
   1   2   3        231.65        265.99         1.25 o                         
   2   2   3         15.14         22.36         0.22 o                         
   3   2   3         20.05         31.22         0.29 o                         
   4   2   3          8.12         11.73         0.24 o                         
   5   2   3         17.37         20.05         0.37 o                         
   6   2   3         40.00         38.26         0.63 o                         
   7   2   3        142.42        142.02         1.61 o                         
   8   2   3          4.52          7.67         0.60 o                         
   9   2   3          2.52          8.88         0.88 o                         
  10   2   3          8.40         10.45         1.14 o                         
  11   2   3         14.46         17.18         1.32 o                         
 -11   3   3          1.31          0.73         1.23 o                         
 -10   3   3          2.09          2.07         0.85 o                         
  -9   3   3         89.08         88.26         1.70 o                         
  -8   3   3         19.24         26.54         0.92 o                         
  -7   3   3         52.80         50.28         0.90 o                         
  -6   3   3          7.81          8.63         0.45 o                         
  -5   3   3        207.47        232.39         1.74 o                         
  -4   3   3        122.30        125.04         0.87 o                         
  -3   3   3        111.67        131.52         0.74 o                         
  -2   3   3        151.04        146.71         0.79 o                         
  -1   3   3       1764.98       1726.34         8.23 o                         
   0   3   3        249.17        246.43         1.37 o                         
   1   3   3          0.16          4.43         0.14 o                         
   2   3   3         43.83         38.56         0.31 o                         
   3   3   3        249.19        270.27         1.60 o                         
   4   3   3          0.12          1.46         0.17 o                         
   5   3   3        123.69        108.20         1.04 o                         
   6   3   3         23.95         24.06         0.60 o                         
   7   3   3        149.68        151.89         1.83 o                         
   8   3   3         31.98         30.72         0.86 o                         
   9   3   3          0.56          0.42         0.64 o                         
  10   3   3         52.85         48.91         1.70 o                         
 -10   4   3          1.09          2.23         0.75 o                         
  -9   4   3          0.17          2.47         0.64 o                         
  -8   4   3         11.99         12.45         0.82 o                         
  -7   4   3         42.98         46.65         1.00 o                         
  -6   4   3         97.13         81.30         1.20 o                         
  -5   4   3          5.47         15.20         0.46 o                         
  -4   4   3        113.90        102.00         0.81 o                         
  -3   4   3         57.97         62.98         0.51 o                         
  -2   4   3        192.58        224.46         1.20 o                         
  -1   4   3         19.09         23.94         0.26 o                         
   0   4   3        860.80        987.58         4.96 o                         
   1   4   3        941.86       1054.96         4.88 o                         
   2   4   3        545.21        578.35         2.96 o                         
   3   4   3        236.26        244.49         1.49 o                         
   4   4   3         20.14         18.09         0.33 o                         
   5   4   3         17.01         21.54         0.52 o                         
   6   4   3         26.67         29.87         0.66 o                         
   7   4   3          8.21         21.23         0.71 o                         
   8   4   3          0.63          1.73         0.48 o                         
   9   4   3          1.68          2.13         0.63 o                         
  10   4   3          4.56          6.84         1.00 o                         
 -10   5   3         24.53         22.11         1.17 o                         
  -9   5   3          6.77          7.71         0.82 o                         
  -8   5   3         82.14         83.01         1.53 o                         
  -7   5   3         20.80         18.23         0.74 o                         
  -6   5   3          1.93          1.07         0.38 o                         
  -5   5   3         74.53         81.02         1.08 o                         
  -4   5   3        139.48        136.49         1.05 o                         
  -3   5   3        150.89        153.12         1.07 o                         
  -2   5   3        364.02        384.03         2.25 o                         
  -1   5   3         81.14         97.01         0.82 o                         
   0   5   3        817.84        803.40         4.54 o                         
   1   5   3         76.88         96.47         0.68 o                         
   2   5   3        365.09        348.41         1.98 o                         
   3   5   3        141.50        155.35         1.10 o                         
   4   5   3         42.50         49.76         0.62 o                         
   5   5   3        622.73        612.10         5.03 o                         
   6   5   3         36.31         35.99         0.82 o                         
   7   5   3        345.19        329.62         3.12 o                         
   8   5   3          0.19          2.48         0.52 o                         
   9   5   3         24.33         22.68         0.98 o                         
  10   5   3         27.54         29.35         1.30 o                         
 -10   6   3         16.68         16.74         1.05 o                         
  -9   6   3         13.99         13.98         0.94 o                         
  -8   6   3         72.72         70.40         1.39 o                         
  -7   6   3        101.94        101.30         1.56 o                         
  -6   6   3       1298.52       1213.08         9.52 o                         
  -5   6   3        256.00        274.00         2.53 o                         
  -4   6   3       2732.58       2537.34        16.25 o                         
  -3   6   3          0.20         11.44         0.32 o                         
  -2   6   3         80.98         67.09         0.61 o                         
  -1   6   3         10.28         18.66         0.31 o                         
   0   6   3        337.99        351.08         2.31 o                         
   1   6   3         80.16         81.12         0.68 o                         
   2   6   3        162.52        150.63         1.25 o                         
   3   6   3         78.48         72.64         0.68 o                         
   4   6   3         71.64         64.58         1.06 o                         
   5   6   3          6.97          6.84         0.48 o                         
   6   6   3        163.65        166.39         1.96 o                         
   7   6   3         55.86         54.81         1.09 o                         
   8   6   3        228.93        223.73         2.54 o                         
   9   6   3        168.72        158.61         2.53 o                         
  10   6   3        129.72        116.90         2.62 o                         
  -9   7   3         37.73         33.03         1.22 o                         
  -8   7   3         27.41         29.64         1.06 o                         
  -7   7   3         31.38         34.61         0.98 o                         
  -6   7   3         30.74         32.48         0.84 o                         
  -5   7   3        195.85        205.45         2.07 o                         
  -4   7   3        146.71        141.09         1.48 o                         
  -3   7   3        434.96        411.68         2.92 o                         
  -2   7   3         71.95         75.59         0.80 o                         
  -1   7   3          6.39         12.02         0.54 o                         
   0   7   3         19.48         26.30         0.41 o                         
   1   7   3         17.20         33.12         0.45 o                         
   2   7   3         96.99         87.47         0.91 o                         
   3   7   3         33.42         39.52         1.24 o                         
   4   7   3        185.30        168.41         1.75 o                         
   5   7   3        122.17        118.28         1.46 o                         
   6   7   3         50.31         55.61         1.15 o                         
   7   7   3        224.85        215.31         2.50 o                         
   8   7   3         72.55         72.92         1.62 o                         
   9   7   3         30.99         29.23         1.17 o                         
  -9   8   3         35.71         36.43         1.38 o                         
  -8   8   3          8.98          8.87         0.89 o                         
  -7   8   3         27.15         25.92         1.03 o                         
  -6   8   3          4.74          4.65         0.54 o                         
  -5   8   3        100.05         92.19         1.39 o                         
  -4   8   3         58.76         47.26         0.82 o                         
  -3   8   3        110.85        111.04         1.10 o                         
  -2   8   3         14.59         14.77         0.41 o                         
  -1   8   3          6.08          7.14         0.40 o                         
   0   8   3        327.70        266.44         2.18 o                         
   1   8   3        362.58        272.63         2.15 o                         
   2   8   3        160.32        129.89         1.33 o                         
   3   8   3        430.44        350.10         2.94 o                         
   4   8   3         21.98         27.82         0.74 o                         
   5   8   3         94.18         91.25         1.43 o                         
   6   8   3         66.45         75.84         1.38 o                         
   7   8   3          0.26          3.39         0.65 o                         
   8   8   3          5.13          6.60         0.74 o                         
   9   8   3         11.24         11.66         0.96 o                         
  -8   9   3          0.81          2.58         0.65 o                         
  -7   9   3          0.07          1.00         0.62 o                         
  -6   9   3          3.26          3.50         0.57 o                         
  -5   9   3         17.95         18.20         0.75 o                         
  -4   9   3          1.24          2.13         0.43 o                         
  -3   9   3          1.18          2.00         0.34 o                         
  -2   9   3          0.00          2.72         0.31 o                         
  -1   9   3         77.70         76.86         0.90 o                         
   0   9   3          9.56         17.13         0.46 o                         
   1   9   3          0.02          1.13         0.27 o                         
   2   9   3         11.48         20.33         0.59 o                         
   3   9   3          5.67          7.20         0.51 o                         
   4   9   3          0.40          5.05         0.51 o                         
   5   9   3         32.79         31.76         0.92 o                         
   6   9   3          1.25          2.38         0.54 o                         
   7   9   3         30.00         33.52         1.08 o                         
   8   9   3          4.98          5.87         0.74 o                         
  -8  10   3          0.00          1.90         0.95 o                         
  -7  10   3         19.38         23.21         1.00 o                         
  -6  10   3          4.78          6.43         0.67 o                         
  -5  10   3         22.45         25.23         0.88 o                         
  -4  10   3         50.84         55.51         1.12 o                         
  -3  10   3          1.58          5.04         0.49 o                         
  -2  10   3          0.01          2.26         0.41 o                         
  -1  10   3          0.24          2.10         0.37 o                         
   0  10   3         26.66         28.06         0.69 o                         
   1  10   3          5.07          7.21         0.50 o                         
   2  10   3         10.68         10.68         0.62 o                         
   3  10   3         84.63         82.68         1.33 o                         
   4  10   3         13.64         14.05         0.75 o                         
   5  10   3         15.69         20.75         1.24 o                         
   6  10   3          0.84          2.37         0.60 o                         
   7  10   3          5.78         10.45         0.84 o                         
  -7  11   3          9.52         16.29         0.95 o                         
  -6  11   3         15.26         22.65         1.30 o                         
  -5  11   3         75.88         73.05         1.47 o                         
  -4  11   3          0.48          2.10         0.68 o                         
  -3  11   3        160.35        158.27         2.08 o                         
  -2  11   3         11.12         14.48         0.65 o                         
  -1  11   3          5.55          7.24         0.58 o                         
   0  11   3          8.77         11.57         0.62 o                         
   1  11   3          0.25          0.96         0.43 o                         
   2  11   3         51.52         47.03         1.04 o                         
   3  11   3         20.24         19.51         0.78 o                         
   4  11   3        121.32        119.01         1.98 o                         
   5  11   3          0.02          0.51         0.66 o                         
   6  11   3         60.05         57.28         1.55 o                         
  -6  12   3         14.43         25.32         3.71 o                         
  -5  12   3         24.03         24.64         0.98 o                         
  -4  12   3         58.25         59.91         1.38 o                         
  -3  12   3          7.24         10.97         0.77 o                         
  -2  12   3          0.27          0.85         0.59 o                         
  -1  12   3          9.87         12.60         0.84 o                         
   0  12   3         80.53         79.62         1.55 o                         
   1  12   3        144.03        146.39         2.34 o                         
   2  12   3         23.09         27.53         0.94 o                         
   3  12   3        267.75        267.15         3.25 o                         
   4  12   3          5.60          6.85         0.84 o                         
   5  12   3        127.63        120.51         2.08 o                         
  -4  13   3          5.11          8.25         0.78 o                         
  -3  13   3          9.60         11.64         0.86 o                         
  -2  13   3          1.52          2.71         0.70 o                         
  -1  13   3         45.14         49.64         1.53 o                         
   0  13   3          0.25          6.16         0.74 o                         
   1  13   3         28.88         36.23         1.12 o                         
   2  13   3         56.70         57.36         1.31 o                         
   3  13   3          0.53          5.69         0.88 o                         
   4  13   3         99.72         97.23         1.84 o                         
  -1  14   3          6.04         12.29         1.06 o                         
   0  14   3          0.01          4.51         0.86 o                         
   1  14   3          0.44          2.72         0.75 o                         
 -11   0   4         34.51         29.16         2.79 o                         
 -10   0   4        158.04        149.45         4.42 o                         
  -9   0   4         40.84         40.23         1.74 o                         
  -8   0   4        586.63        581.05         6.81 o                         
  -7   0   4          5.44          8.40         0.67 o                         
  -6   0   4        457.88        456.87         4.66 o                         
  -5   0   4        606.48        517.90         3.85 o                         
  -4   0   4        526.72        568.37         3.65 o                         
  -3   0   4       1799.74       1922.38        11.23 o                         
  -2   0   4       3700.47       3771.57        21.72 o                         
   0   0   4       1421.28       1333.60         7.92 o                         
   2   0   4       7291.65       7270.02        62.26 o                         
   3   0   4       2128.42       2361.15        13.77 o                         
   4   0   4       1761.36       1821.51        12.02 o                         
   5   0   4         18.96         26.40         0.52 o                         
   6   0   4        118.44        102.23         1.37 o                         
   7   0   4         92.28         88.76         1.50 o                         
   8   0   4        174.74        164.14         3.64 o                         
   9   0   4         11.73         10.62         1.35 o                         
  10   0   4          0.01          0.25         1.21 o                         
  11   0   4         80.66         88.47         3.41 o                         
 -11   1   4        119.09        110.27         3.55 o                         
 -10   1   4          4.03          3.06         0.87 o                         
  -9   1   4        153.97        146.20         2.21 o                         
  -8   1   4          1.22          1.53         0.42 o                         
  -7   1   4          0.08          1.89         0.36 o                         
  -6   1   4         31.32         36.44         0.58 o                         
  -5   1   4        219.54        214.99         1.38 o                         
  -4   1   4        312.08        309.74         1.58 o                         
  -3   1   4        131.77        169.63         0.88 o                         
  -2   1   4       8686.20       8754.10       158.93 o                         
   0   1   4       1083.22       1067.49         4.45 o                         
   1   1   4         35.64         23.13         0.20 o                         
   2   1   4       5055.26       5170.95        27.17 o                         
   3   1   4       3171.90       3547.63        14.02 o                         
   4   1   4        411.11        469.80         2.25 o                         
   5   1   4        224.64        267.05         1.60 o                         
   6   1   4         84.79         69.62         0.77 o                         
   7   1   4         47.99         44.27         0.74 o                         
   8   1   4         36.39         37.10         1.06 o                         
   9   1   4          0.51          1.50         0.72 o                         
  10   1   4          1.72          1.49         0.91 o                         
  11   1   4          3.67          6.17         1.11 o                         
 -11   2   4          0.17         -1.09         1.09 o                         
 -10   2   4          0.01          0.53         0.81 o                         
  -9   2   4          6.98          6.75         0.71 o                         
  -8   2   4          1.24          1.07         0.45 o                         
  -7   2   4         70.24         73.35         1.10 o                         
  -6   2   4         21.04         26.92         0.55 o                         
  -5   2   4        336.33        367.28         2.10 o                         
  -4   2   4         65.12         93.22         0.64 o                         
  -3   2   4        901.42       1010.52         4.38 o                         
  -2   2   4         21.54         27.57         0.22 o                         
  -1   2   4       1646.11       1599.49         7.47 o                         
   0   2   4         14.00         14.90         0.18 o                         
   1   2   4       1830.63       1815.26         7.64 o                         
   2   2   4         71.11         94.07         0.52 o                         
   3   2   4        429.43        450.98         2.05 o                         
   4   2   4          6.78          5.84         0.22 o                         
   5   2   4         10.69         14.25         0.33 o                         
   6   2   4        155.79        161.47         1.51 o                         
   7   2   4         57.77         57.83         0.96 o                         
   8   2   4        134.71        130.54         1.67 o                         
   9   2   4        101.76        103.70         2.25 o                         
  10   2   4         13.01         13.19         1.25 o                         
 -11   3   4         17.18         15.14         1.89 o                         
 -10   3   4         21.63         22.30         1.17 o                         
  -9   3   4         13.33         17.30         0.94 o                         
  -8   3   4          9.93         10.91         0.71 o                         
  -7   3   4        145.81        149.85         1.73 o                         
  -6   3   4         26.64         22.89         0.53 o                         
  -5   3   4        300.74        306.03         2.08 o                         
  -4   3   4         36.32         55.12         0.52 o                         
  -3   3   4          2.86          7.47         0.19 o                         
  -2   3   4         21.91         18.17         0.21 o                         
  -1   3   4        366.57        409.81         2.15 o                         
   0   3   4          0.40          1.62         0.10 o                         
   1   3   4       1155.80       1208.30         5.46 o                         
   2   3   4         32.84         49.90         0.35 o                         
   3   3   4          0.66          4.52         0.19 o                         
   4   3   4        246.71        277.69         1.68 o                         
   5   3   4          2.22          2.09         0.26 o                         
   6   3   4          0.51          6.55         0.43 o                         
   7   3   4          0.19          0.64         0.41 o                         
   8   3   4         27.24         26.20         0.83 o                         
   9   3   4          4.46          3.61         0.77 o                         
  10   3   4         31.56         34.42         1.49 o                         
 -10   4   4        126.14        108.79         2.14 o                         
  -9   4   4        115.77        110.80         2.03 o                         
  -8   4   4         71.18         65.79         1.40 o                         
  -7   4   4         32.71         27.65         0.75 o                         
  -6   4   4          5.64          7.63         0.46 o                         
  -5   4   4        561.06        554.74         3.75 o                         
  -4   4   4         68.44         54.70         0.54 o                         
  -3   4   4        260.63        276.68         1.65 o                         
  -2   4   4        326.62        344.15         1.76 o                         
  -1   4   4        211.57        191.58         1.05 o                         
   0   4   4         50.62         42.52         0.38 o                         
   1   4   4       1107.25       1240.51         5.90 o                         
   2   4   4       1346.20       1437.49         6.92 o                         
   3   4   4       1013.21       1079.72         5.81 o                         
   4   4   4         51.43         73.67         0.68 o                         
   5   4   4          6.68          7.82         0.42 o                         
   6   4   4        506.60        477.22         3.72 o                         
   7   4   4        151.76        140.76         1.71 o                         
   8   4   4         16.20         18.33         0.74 o                         
   9   4   4         41.97         37.60         1.28 o                         
  10   4   4         46.48         46.05         2.08 o                         
 -10   5   4          7.44          8.85         1.14 o                         
  -9   5   4         86.21         78.01         1.68 o                         
  -8   5   4          0.24          1.86         0.56 o                         
  -7   5   4         35.09         33.11         0.91 o                         
  -6   5   4          7.86          8.63         0.52 o                         
  -5   5   4          3.80          9.96         0.60 o                         
  -4   5   4         12.27         14.71         0.36 o                         
  -3   5   4         25.85         32.30         0.39 o                         
  -2   5   4        692.84        655.98         3.96 o                         
  -1   5   4       1147.67       1142.83         6.10 o                         
   0   5   4        317.66        327.30         1.96 o                         
   1   5   4          0.92          8.24         0.19 o                         
   2   5   4         86.61         92.68         0.67 o                         
   3   5   4       1098.01       1136.46         6.26 o                         
   4   5   4          4.58          8.39         0.40 o                         
   5   5   4        155.70        163.46         1.71 o                         
   6   5   4         51.02         50.54         0.90 o                         
   7   5   4          1.75          4.49         0.54 o                         
   8   5   4         19.88         17.40         0.77 o                         
   9   5   4         10.69         16.82         0.91 o                         
  10   5   4         11.93         15.14         1.33 o                         
 -10   6   4          1.24          1.05         0.72 o                         
  -9   6   4          9.37         13.76         0.99 o                         
  -8   6   4         42.43         42.53         1.15 o                         
  -7   6   4          0.01          4.90         0.59 o                         
  -6   6   4        406.94        404.79         3.68 o                         
  -5   6   4          1.39         14.38         0.56 o                         
  -4   6   4        284.93        340.96         2.51 o                         
  -3   6   4        141.90        137.93         1.24 o                         
  -2   6   4          0.07         13.50         0.36 o                         
  -1   6   4        385.30        354.11         2.34 o                         
   0   6   4         40.27         61.25         0.68 o                         
   1   6   4         12.84         12.77         0.33 o                         
   2   6   4        222.94        234.55         1.49 o                         
   3   6   4         56.39         63.24         0.71 o                         
   4   6   4          7.67         13.96         0.58 o                         
   5   6   4          1.30          1.88         0.37 o                         
   6   6   4        158.39        160.23         1.85 o                         
   7   6   4          0.09          2.71         0.49 o                         
   8   6   4        121.78        121.91         1.95 o                         
   9   6   4         63.67         81.46         1.81 o                         
  -9   7   4          2.80          5.77         0.85 o                         
  -8   7   4         15.50         17.98         0.92 o                         
  -7   7   4         28.12         31.72         0.95 o                         
  -6   7   4         92.87         92.66         1.38 o                         
  -5   7   4        230.51        221.45         2.19 o                         
  -4   7   4        568.29        544.09         4.20 o                         
  -3   7   4        351.52        347.33         2.54 o                         
  -2   7   4          0.22          2.59         0.28 o                         
  -1   7   4         92.42         98.75         1.31 o                         
   0   7   4        584.60        512.35         4.00 o                         
   1   7   4        141.60        112.60         0.93 o                         
   2   7   4         95.16         78.35         0.88 o                         
   3   7   4         67.02         58.29         0.95 o                         
   4   7   4          8.07         13.99         0.53 o                         
   5   7   4         25.98         28.18         0.77 o                         
   6   7   4         21.81         31.77         0.92 o                         
   7   7   4          6.79          9.78         0.72 o                         
   8   7   4         69.14         72.44         1.55 o                         
   9   7   4        123.72        119.15         2.20 o                         
  -9   8   4         20.67         22.53         1.14 o                         
  -8   8   4          0.00          1.39         0.66 o                         
  -7   8   4         36.88         35.25         1.27 o                         
  -6   8   4          2.33          2.71         0.48 o                         
  -5   8   4         46.86         44.47         0.93 o                         
  -4   8   4         60.51         64.14         0.99 o                         
  -3   8   4         74.55         64.98         0.82 o                         
  -2   8   4         52.74         40.98         0.64 o                         
  -1   8   4          0.29          3.16         0.37 o                         
   0   8   4         10.77         21.76         0.54 o                         
   1   8   4         14.95         22.39         0.51 o                         
   2   8   4          0.14          3.72         0.36 o                         
   3   8   4          7.78         12.40         0.56 o                         
   4   8   4         25.53         22.07         0.69 o                         
   5   8   4          0.92          3.40         0.50 o                         
   6   8   4        140.67        130.33         1.86 o                         
   7   8   4          1.00          1.28         0.59 o                         
   8   8   4         22.15         21.38         0.94 o                         
   9   8   4         17.11         14.64         1.20 o                         
  -8   9   4         49.66         46.08         1.38 o                         
  -7   9   4          8.36          9.94         1.06 o                         
  -6   9   4          5.75          5.72         0.65 o                         
  -5   9   4          2.19          2.86         0.61 o                         
  -4   9   4          5.62          6.25         0.48 o                         
  -3   9   4          3.17          4.08         0.39 o                         
  -2   9   4         60.69         56.69         0.79 o                         
  -1   9   4         28.11         29.56         0.73 o                         
   0   9   4         74.22         65.22         0.84 o                         
   1   9   4          0.14          1.30         0.27 o                         
   2   9   4          4.70          7.78         0.49 o                         
   3   9   4          5.83          9.92         0.58 o                         
   4   9   4         20.13         20.01         0.72 o                         
   5   9   4         34.35         34.24         0.94 o                         
   6   9   4          4.81          6.90         0.77 o                         
   7   9   4         10.37         12.35         0.78 o                         
   8   9   4          0.00          1.88         0.67 o                         
  -7  10   4          8.35         10.91         0.83 o                         
  -6  10   4         14.24         13.94         0.81 o                         
  -5  10   4          0.08          0.90         0.49 o                         
  -4  10   4         89.17         89.23         1.42 o                         
  -3  10   4          0.13          2.11         0.42 o                         
  -2  10   4         82.00         77.85         1.30 o                         
  -1  10   4         18.19         21.64         0.62 o                         
   0  10   4          4.25          5.65         0.45 o                         
   1  10   4         10.20         13.95         0.58 o                         
   2  10   4          4.69          5.77         0.54 o                         
   3  10   4          0.00          2.90         0.47 o                         
   4  10   4         43.04         42.81         1.00 o                         
   5  10   4          0.51          3.02         1.00 o                         
   6  10   4         19.26         18.62         0.88 o                         
   7  10   4          9.56         10.49         0.83 o                         
  -7  11   4          3.93          6.25         0.83 o                         
  -6  11   4          0.21          3.09         0.61 o                         
  -5  11   4          2.92          7.26         0.71 o                         
  -4  11   4          9.43         13.73         1.07 o                         
  -3  11   4         11.62         20.37         0.97 o                         
  -2  11   4         18.09         20.57         0.78 o                         
  -1  11   4          0.65          0.78         0.46 o                         
   0  11   4          1.61          3.00         0.48 o                         
   1  11   4         18.46         17.69         0.74 o                         
   2  11   4          3.71          8.99         0.62 o                         
   3  11   4          0.38          1.07         0.53 o                         
   4  11   4         10.50         13.81         0.86 o                         
   5  11   4          1.62          4.02         0.71 o                         
   6  11   4          6.75          8.28         0.89 o                         
  -5  12   4         21.84         24.45         0.94 o                         
  -4  12   4          9.96         10.61         0.79 o                         
  -3  12   4         44.83         44.35         1.33 o                         
  -2  12   4         88.77         82.60         1.88 o                         
  -1  12   4         13.39         19.67         0.95 o                         
   0  12   4        129.05        132.56         1.99 o                         
   1  12   4         31.00         37.23         1.30 o                         
   2  12   4        110.31        110.29         1.75 o                         
   3  12   4         23.39         29.46         1.03 o                         
   4  12   4          1.67          6.03         0.78 o                         
   5  12   4          8.40         10.80         1.13 o                         
  -4  13   4         21.26         23.62         1.23 o                         
  -3  13   4          2.63          5.11         0.77 o                         
  -2  13   4         20.62         19.99         1.04 o                         
  -1  13   4          0.44          0.74         0.70 o                         
   0  13   4          0.00          2.10         0.74 o                         
   1  13   4         15.39         24.04         1.02 o                         
   2  13   4         30.43         30.61         1.05 o                         
   3  13   4         77.90         77.45         1.60 o                         
   4  13   4         38.06         43.22         1.45 o                         
  -1  14   4         57.38         54.82         1.76 o                         
   0  14   4         70.00         58.45         1.61 o                         
 -11   1   5         46.53         42.39         2.44 o                         
 -10   1   5          2.61          1.40         0.82 o                         
  -9   1   5         54.27         58.46         1.34 o                         
  -8   1   5         35.54         28.05         0.76 o                         
  -7   1   5        323.39        306.45         2.61 o                         
  -6   1   5         30.42         30.29         0.58 o                         
  -5   1   5        555.22        530.53         3.03 o                         
  -4   1   5          0.17          2.43         0.15 o                         
  -3   1   5         32.55         29.84         0.27 o                         
  -2   1   5        544.54        577.52         4.18 o                         
  -1   1   5         44.83         62.21         0.98 o                         
   0   1   5        173.60        201.52         1.36 o                         
   1   1   5        276.87        329.95         1.53 o                         
   2   1   5         23.24         27.59         0.24 o                         
   3   1   5         92.97        117.42         0.66 o                         
   4   1   5        333.73        324.46         1.63 o                         
   5   1   5        123.45        140.76         1.11 o                         
   6   1   5        300.03        286.26         2.14 o                         
   7   1   5         21.40         25.68         0.63 o                         
   8   1   5          1.34          1.65         0.54 o                         
   9   1   5         66.10         65.32         1.67 o                         
  10   1   5          0.88          0.96         1.01 o                         
 -11   2   5         20.45         19.17         1.64 o                         
 -10   2   5         27.98         23.07         1.38 o                         
  -9   2   5          5.10          7.31         0.70 o                         
  -8   2   5         47.11         44.43         1.02 o                         
  -7   2   5          0.84          3.12         0.38 o                         
  -6   2   5        137.77        130.00         1.27 o                         
  -5   2   5         22.66         31.91         0.42 o                         
  -4   2   5        440.52        418.05         2.16 o                         
  -3   2   5        251.51        273.59         1.36 o                         
  -2   2   5        232.71        222.76         1.09 o                         
  -1   2   5       4003.41       3968.04        17.04 o                         
   0   2   5        889.73        944.25         4.40 o                         
   1   2   5          9.84         18.18         0.18 o                         
   2   2   5         98.88         79.79         0.47 o                         
   3   2   5        383.25        422.17         2.07 o                         
   4   2   5        125.55        140.75         0.94 o                         
   5   2   5         39.60         32.24         0.52 o                         
   6   2   5          0.16          0.88         0.30 o                         
   7   2   5          5.12          6.03         0.47 o                         
   8   2   5          2.84          9.27         0.68 o                         
   9   2   5         78.74         71.03         1.89 o                         
  10   2   5         11.41         14.45         1.34 o                         
 -11   3   5         42.51         38.13         1.97 o                         
 -10   3   5          7.41          8.74         1.09 o                         
  -9   3   5          0.72          1.35         0.57 o                         
  -8   3   5         44.71         44.55         1.09 o                         
  -7   3   5          7.24          7.96         0.53 o                         
  -6   3   5         44.92         48.71         0.74 o                         
  -5   3   5          6.12          9.59         0.34 o                         
  -4   3   5        200.75        188.07         1.23 o                         
  -3   3   5          3.49          8.76         0.19 o                         
  -2   3   5        432.22        467.07         2.13 o                         
  -1   3   5         28.86         45.31         0.39 o                         
   0   3   5        328.06        355.40         1.91 o                         
   1   3   5         83.55         83.75         0.52 o                         
   2   3   5        580.69        662.30         2.92 o                         
   3   3   5         11.25         13.54         0.26 o                         
   4   3   5          0.70          0.99         0.18 o                         
   5   3   5         57.46         68.44         0.84 o                         
   6   3   5        410.38        372.84         3.01 o                         
   7   3   5         40.35         48.32         1.02 o                         
   8   3   5         56.06         54.13         1.11 o                         
   9   3   5          7.10          8.71         1.00 o                         
  10   3   5          9.06          9.43         1.15 o                         
 -10   4   5         11.41         16.57         1.06 o                         
  -9   4   5        114.43        111.59         2.02 o                         
  -8   4   5         43.73         53.59         1.58 o                         
  -7   4   5         50.42         53.69         0.99 o                         
  -6   4   5         21.48         20.44         0.58 o                         
  -5   4   5         38.20         36.55         0.68 o                         
  -4   4   5         10.10         18.85         0.39 o                         
  -3   4   5        184.09        176.84         1.16 o                         
  -2   4   5          2.77         16.62         0.24 o                         
  -1   4   5        117.16        127.15         0.75 o                         
   0   4   5          9.51         11.37         0.20 o                         
   1   4   5        464.00        447.01         2.19 o                         
   2   4   5         79.81         96.85         0.66 o                         
   3   4   5        872.56        857.66         4.68 o                         
   4   4   5        264.43        275.66         1.84 o                         
   5   4   5        273.92        267.12         2.26 o                         
   6   4   5        134.90        132.68         1.63 o                         
   7   4   5         21.80         23.65         0.89 o                         
   8   4   5          4.92          4.28         0.52 o                         
   9   4   5          9.04         12.26         0.94 o                         
  10   4   5          0.71          1.33         1.35 o                         
 -10   5   5          4.97          7.33         0.89 o                         
  -9   5   5         13.16         17.57         1.17 o                         
  -8   5   5          3.43          4.18         0.61 o                         
  -7   5   5         53.13         45.97         1.02 o                         
  -6   5   5          8.20          7.32         0.51 o                         
  -5   5   5        252.28        219.70         2.06 o                         
  -4   5   5        159.76        151.87         1.26 o                         
  -3   5   5         51.38         45.54         0.47 o                         
  -2   5   5         10.19         17.23         0.47 o                         
  -1   5   5         41.33         65.22         0.57 o                         
   0   5   5         77.97        101.41         0.79 o                         
   1   5   5        167.97        166.19         1.08 o                         
   2   5   5         30.59         33.60         0.38 o                         
   3   5   5         77.55         89.02         0.76 o                         
   4   5   5        346.90        331.37         2.72 o                         
   5   5   5         14.19         16.08         0.73 o                         
   6   5   5        224.75        218.99         2.15 o                         
   7   5   5          6.40          6.07         0.55 o                         
   8   5   5          0.04          1.31         0.50 o                         
   9   5   5         79.30         76.39         1.71 o                         
  10   5   5          4.21          4.30         1.03 o                         
 -10   6   5          1.58          2.77         0.79 o                         
  -9   6   5          0.10          0.81         0.67 o                         
  -8   6   5         67.71         59.86         1.33 o                         
  -7   6   5          3.80          4.48         0.56 o                         
  -6   6   5         13.64         21.36         0.68 o                         
  -5   6   5          9.28         11.39         0.52 o                         
  -4   6   5        822.39        775.51         5.22 o                         
  -3   6   5        534.59        521.05         3.38 o                         
  -2   6   5       2110.65       1976.49        12.29 o                         
  -1   6   5       1366.94       1337.13         9.26 o                         
   0   6   5       1401.00       1338.86         8.44 o                         
   1   6   5        255.04        248.83         1.57 o                         
   2   6   5         71.16         74.75         0.73 o                         
   3   6   5       1052.45        972.87         6.36 o                         
   4   6   5         30.20         27.70         0.63 o                         
   5   6   5         61.82         55.16         0.93 o                         
   6   6   5          3.19          5.86         0.52 o                         
   7   6   5         29.78         33.57         0.89 o                         
   8   6   5         20.70         22.41         0.99 o                         
   9   6   5        199.27        186.36         2.81 o                         
  -9   7   5          1.16          1.40         0.70 o                         
  -8   7   5         30.83         28.83         1.02 o                         
  -7   7   5         30.98         34.68         0.97 o                         
  -6   7   5         15.77         19.65         0.72 o                         
  -5   7   5        338.39        317.15         2.87 o                         
  -4   7   5         17.42         35.06         0.88 o                         
  -3   7   5        301.90        280.57         2.16 o                         
  -2   7   5        237.51        219.62         2.18 o                         
  -1   7   5          5.91         23.45         0.60 o                         
   0   7   5        311.26        276.37         2.49 o                         
   1   7   5         97.64         98.51         0.94 o                         
   2   7   5        113.04         83.94         0.93 o                         
   3   7   5         49.23         44.67         0.88 o                         
   4   7   5        200.17        184.31         1.99 o                         
   5   7   5         24.10         30.22         0.84 o                         
   6   7   5         46.11         48.52         1.06 o                         
   7   7   5         11.09         14.26         0.80 o                         
   8   7   5         98.41         94.52         2.00 o                         
   9   7   5         67.62         64.40         1.58 o                         
  -9   8   5         76.82         73.92         2.03 o                         
  -8   8   5          3.34          4.21         0.75 o                         
  -7   8   5         70.72         79.66         1.72 o                         
  -6   8   5         43.90         36.05         0.90 o                         
  -5   8   5          0.91          1.57         0.41 o                         
  -4   8   5         38.02         35.32         0.76 o                         
  -3   8   5         66.65         62.93         0.80 o                         
  -2   8   5          9.64         11.01         0.58 o                         
  -1   8   5          2.72          4.23         0.40 o                         
   0   8   5         22.91         19.14         0.57 o                         
   1   8   5         18.52         23.97         0.53 o                         
   2   8   5        177.08        156.32         1.57 o                         
   3   8   5          2.08          3.55         0.45 o                         
   4   8   5        261.85        254.06         2.58 o                         
   5   8   5         62.87         56.57         1.08 o                         
   6   8   5         88.91         93.60         1.49 o                         
   7   8   5         13.58         17.45         0.95 o                         
   8   8   5          2.36          2.28         0.66 o                         
  -8   9   5         28.34         32.25         1.24 o                         
  -7   9   5          1.41          2.60         0.71 o                         
  -6   9   5          2.87          2.57         0.55 o                         
  -5   9   5          0.00          2.30         0.49 o                         
  -4   9   5          5.19          8.00         0.53 o                         
  -3   9   5          2.44          3.38         0.39 o                         
  -2   9   5         17.26         18.81         0.72 o                         
  -1   9   5          3.59          4.59         0.51 o                         
   0   9   5          5.48          6.78         0.51 o                         
   1   9   5         56.25         35.82         0.58 o                         
   2   9   5         88.67         78.51         1.11 o                         
   3   9   5         35.99         26.30         0.75 o                         
   4   9   5         15.51         13.91         0.66 o                         
   5   9   5         23.28         22.02         0.82 o                         
   6   9   5         42.04         42.46         1.47 o                         
   7   9   5          5.61          7.09         0.75 o                         
   8   9   5         37.41         37.00         1.19 o                         
  -7  10   5         11.67         12.07         0.98 o                         
  -6  10   5         41.45         41.90         1.11 o                         
  -5  10   5          9.62         10.43         0.80 o                         
  -4  10   5         67.59         74.00         1.29 o                         
  -3  10   5         53.38         59.61         1.08 o                         
  -2  10   5         18.06         33.61         0.98 o                         
  -1  10   5        114.40        115.65         1.64 o                         
   0  10   5         39.01         44.92         0.91 o                         
   1  10   5          2.45          3.76         0.45 o                         
   2  10   5          4.94          7.37         0.56 o                         
   3  10   5          8.01          7.22         0.58 o                         
   4  10   5          4.03          6.38         0.63 o                         
   5  10   5          0.12          1.16         0.57 o                         
   6  10   5          0.78          1.68         0.59 o                         
   7  10   5         20.07         23.28         1.08 o                         
  -7  11   5          5.85          8.48         0.94 o                         
  -6  11   5         19.41         16.45         0.87 o                         
  -5  11   5         46.51         50.79         1.23 o                         
  -4  11   5         41.99         42.28         1.35 o                         
  -3  11   5         48.88         55.06         1.27 o                         
  -2  11   5         70.12         64.23         1.46 o                         
  -1  11   5         20.70         22.70         0.83 o                         
   0  11   5          6.46          8.48         0.65 o                         
   1  11   5          1.18          3.46         0.47 o                         
   2  11   5          3.33          4.67         0.58 o                         
   3  11   5          5.69          9.58         0.79 o                         
   4  11   5          8.28         12.96         0.85 o                         
   5  11   5          0.13          2.73         0.74 o                         
   6  11   5          1.48          1.71         0.74 o                         
  -5  12   5         19.01         22.81         0.93 o                         
  -4  12   5         16.85         19.43         0.98 o                         
  -3  12   5          8.95         13.32         0.91 o                         
  -2  12   5          6.85         12.34         1.04 o                         
  -1  12   5         40.21         36.34         1.61 o                         
   0  12   5         69.21         76.39         1.72 o                         
   1  12   5         72.50         71.36         1.59 o                         
   2  12   5        128.61        137.19         2.04 o                         
   3  12   5         11.01         15.09         0.90 o                         
   4  12   5         32.13         35.12         1.23 o                         
   5  12   5          8.04         19.32         1.37 o                         
  -4  13   5          3.53          4.15         0.73 o                         
  -3  13   5          6.79          9.67         0.85 o                         
  -2  13   5          0.41          0.52         0.81 o                         
  -1  13   5         13.51         10.77         0.93 o                         
   0  13   5          0.17          1.32         0.88 o                         
   1  13   5        203.22        179.68         2.71 o                         
   2  13   5         23.48         22.25         0.92 o                         
   3  13   5        104.75        101.90         1.84 o                         
 -11   0   6         51.30         43.71         3.21 o                         
 -10   0   6        266.30        256.49        11.29 o                         
  -9   0   6        200.72        204.09         3.53 o                         
  -8   0   6        620.98        598.65         7.57 o                         
  -7   0   6          7.78         10.74         0.74 o                         
  -6   0   6         73.58         80.93         1.34 o                         
  -5   0   6         20.85         10.32         0.42 o                         
  -4   0   6        189.89        183.14         1.48 o                         
  -3   0   6       2139.49       2256.55        12.85 o                         
  -2   0   6       4480.46       4343.38        25.04 o                         
  -1   0   6       2428.94       2201.39        16.73 o                         
   0   0   6        186.43        202.48         1.50 o                         
   1   0   6       3647.41       3709.89        21.40 o                         
   2   0   6       2996.12       3049.24        18.63 o                         
   3   0   6       7157.58       7668.52        46.53 o                         
   4   0   6       1761.49       1858.43        11.91 o                         
   5   0   6       2513.04       2703.57        19.78 o                         
   6   0   6       1103.54       1126.31         9.41 o                         
   7   0   6         44.45         46.10         1.36 o                         
   8   0   6        418.67        422.98         7.13 o                         
   9   0   6         29.65         33.22         1.80 o                         
  10   0   6          1.91          4.37         1.51 o                         
 -11   1   6         11.64         14.55         1.62 o                         
 -10   1   6         71.38         65.58         2.29 o                         
  -9   1   6        156.58        144.36         2.00 o                         
  -8   1   6        108.59        114.22         1.45 o                         
  -7   1   6        157.85        160.10         1.66 o                         
  -6   1   6          1.18          1.89         0.30 o                         
  -5   1   6        304.92        329.90         2.05 o                         
  -4   1   6        258.87        297.82         1.65 o                         
  -3   1   6       1087.81       1176.45         5.15 o                         
  -2   1   6       1575.10       1519.52         6.22 o                         
  -1   1   6        353.47        288.86         1.38 o                         
   0   1   6          4.33          4.80         0.10 o                         
   1   1   6        610.24        621.68         2.68 o                         
   2   1   6         46.12         42.93         0.33 o                         
   3   1   6         99.47        131.76         0.75 o                         
   4   1   6        368.59        387.38         2.01 o                         
   5   1   6         36.51         24.05         0.43 o                         
   6   1   6        515.45        514.94         3.57 o                         
   7   1   6        136.80        123.59         1.46 o                         
   8   1   6          1.92          5.60         0.65 o                         
   9   1   6         82.66         79.19         1.86 o                         
  10   1   6         12.61         10.54         1.43 o                         
 -11   2   6          0.53          1.04         1.13 o                         
 -10   2   6          0.04          1.15         0.77 o                         
  -9   2   6          2.07          1.97         0.59 o                         
  -8   2   6          2.15          3.36         0.51 o                         
  -7   2   6         13.83         15.81         0.54 o                         
  -6   2   6        155.54        158.57         1.52 o                         
  -5   2   6         29.02         36.66         0.49 o                         
  -4   2   6        776.25        776.04         4.04 o                         
  -3   2   6       1282.16       1390.16         6.33 o                         
  -2   2   6        588.21        688.94         2.95 o                         
  -1   2   6       1447.91       1516.81         6.90 o                         
   0   2   6        278.75        251.04         1.29 o                         
   1   2   6          7.53          9.35         0.13 o                         
   2   2   6        279.52        276.39         1.34 o                         
   3   2   6        115.11        114.78         0.71 o                         
   4   2   6          0.59          2.03         0.22 o                         
   5   2   6          0.77          2.45         0.28 o                         
   6   2   6          2.20          3.83         0.38 o                         
   7   2   6         55.85         53.34         0.96 o                         
   8   2   6         63.71         65.88         1.26 o                         
   9   2   6          4.62          8.87         1.26 o                         
  10   2   6        134.98        126.09         2.87 o                         
 -10   3   6         41.64         39.47         1.66 o                         
  -9   3   6          0.30          1.31         0.55 o                         
  -8   3   6          3.47          4.07         0.54 o                         
  -7   3   6        132.70        124.86         1.50 o                         
  -6   3   6        134.35        147.43         1.42 o                         
  -5   3   6        168.82        156.46         1.34 o                         
  -4   3   6         98.91        112.79         0.81 o                         
  -3   3   6        172.32        172.24         1.03 o                         
  -2   3   6         67.23         87.46         0.54 o                         
  -1   3   6         35.46         50.64         0.42 o                         
   0   3   6        372.71        398.77         2.02 o                         
   1   3   6        336.22        347.50         1.65 o                         
   2   3   6        335.99        394.60         1.86 o                         
   3   3   6         87.18         73.59         0.60 o                         
   4   3   6         81.44        104.46         0.82 o                         
   5   3   6        341.24        325.69         2.48 o                         
   6   3   6          0.94          1.59         0.35 o                         
   7   3   6          1.46          3.58         0.45 o                         
   8   3   6         30.28         29.84         0.89 o                         
   9   3   6         11.73         11.41         1.02 o                         
  10   3   6          0.59          0.50         0.83 o                         
 -10   4   6          0.38         -0.21         0.78 o                         
  -9   4   6          0.04          3.74         0.70 o                         
  -8   4   6        207.77        193.72         2.48 o                         
  -7   4   6          4.59         11.80         0.61 o                         
  -6   4   6          2.08          0.80         0.31 o                         
  -5   4   6         42.22         52.80         0.74 o                         
  -4   4   6         80.00         89.87         0.84 o                         
  -3   4   6          0.03          2.02         0.17 o                         
  -2   4   6        754.90        791.82         3.91 o                         
  -1   4   6        360.41        399.80         2.12 o                         
   0   4   6       1077.69       1091.33         5.52 o                         
   1   4   6         21.57         23.33         0.29 o                         
   2   4   6        200.77        190.73         1.23 o                         
   3   4   6         11.90         12.13         0.26 o                         
   4   4   6        178.09        165.12         1.31 o                         
   5   4   6        940.05        881.28         7.17 o                         
   6   4   6         24.05         24.69         0.65 o                         
   7   4   6        318.92        298.88         2.88 o                         
   8   4   6          0.13          0.80         0.45 o                         
   9   4   6         62.39         59.25         1.66 o                         
  10   4   6          0.89          2.42         0.90 o                         
 -10   5   6         30.90         33.63         1.54 o                         
  -9   5   6         55.97         52.73         1.82 o                         
  -8   5   6          0.06          1.51         0.54 o                         
  -7   5   6         23.39         25.17         0.87 o                         
  -6   5   6        124.33        131.36         1.51 o                         
  -5   5   6        222.66        197.41         1.81 o                         
  -4   5   6        209.75        217.82         1.70 o                         
  -3   5   6        213.76        195.32         1.38 o                         
  -2   5   6        481.14        490.85         2.98 o                         
  -1   5   6          5.87         12.92         0.29 o                         
   0   5   6        567.54        617.53         3.77 o                         
   1   5   6         16.02         17.47         0.29 o                         
   2   5   6        137.02        141.47         1.05 o                         
   3   5   6         12.96         21.09         0.39 o                         
   4   5   6        116.11        124.77         1.28 o                         
   5   5   6          7.49          7.24         0.45 o                         
   6   5   6         33.84         33.85         0.77 o                         
   7   5   6         11.60         13.53         0.67 o                         
   8   5   6         26.76         27.32         0.88 o                         
   9   5   6         26.82         28.35         1.31 o                         
  10   5   6         18.63         21.20         1.74 o                         
 -10   6   6         11.57         13.67         1.13 o                         
  -9   6   6          0.66          1.52         0.67 o                         
  -8   6   6         57.87         53.27         1.28 o                         
  -7   6   6         15.57         17.55         0.74 o                         
  -6   6   6         24.92         31.05         0.77 o                         
  -5   6   6         49.71         50.11         0.87 o                         
  -4   6   6        605.36        552.74         4.19 o                         
  -3   6   6        175.34        189.97         1.68 o                         
  -2   6   6        241.41        256.63         2.14 o                         
  -1   6   6        546.98        547.22         4.04 o                         
   0   6   6         50.67         65.69         0.78 o                         
   1   6   6        478.19        469.18         2.81 o                         
   2   6   6          1.30         10.40         0.28 o                         
   3   6   6         51.31         52.23         0.73 o                         
   4   6   6        136.35        127.75         1.49 o                         
   5   6   6          0.10          0.38         0.32 o                         
   6   6   6         43.18         39.43         1.06 o                         
   7   6   6         39.02         34.21         0.95 o                         
   8   6   6         13.86         15.81         0.87 o                         
   9   6   6         55.28         64.28         1.64 o                         
  -9   7   6          0.60          1.12         0.70 o                         
  -8   7   6         13.02         15.35         0.92 o                         
  -7   7   6          2.76          4.89         0.56 o                         
  -6   7   6          0.28          2.71         0.46 o                         
  -5   7   6         99.00         99.09         1.37 o                         
  -4   7   6         86.95         90.54         1.06 o                         
  -3   7   6          6.11         11.78         0.44 o                         
  -2   7   6       1503.06       1403.68        11.48 o                         
  -1   7   6        119.74        120.01         1.56 o                         
   0   7   6       1174.44       1077.41         8.56 o                         
   1   7   6          0.25          2.48         0.25 o                         
   2   7   6          0.00          2.26         0.29 o                         
   3   7   6          6.59          9.02         0.49 o                         
   4   7   6          5.92          4.22         0.45 o                         
   5   7   6         16.93         20.86         0.70 o                         
   6   7   6         92.62         94.63         1.47 o                         
   7   7   6         25.35         24.26         0.89 o                         
   8   7   6          0.26          4.11         0.69 o                         
   9   7   6          0.00          0.66         0.71 o                         
  -9   8   6          2.90          5.19         0.91 o                         
  -8   8   6          0.03          0.75         0.64 o                         
  -7   8   6          0.00          3.72         0.67 o                         
  -6   8   6         11.65         13.45         0.71 o                         
  -5   8   6         25.94         29.15         0.78 o                         
  -4   8   6         18.04         18.03         0.62 o                         
  -3   8   6         40.08         38.43         0.62 o                         
  -2   8   6        134.41        126.41         1.74 o                         
  -1   8   6          4.23          7.77         0.57 o                         
   0   8   6         29.08         19.50         0.60 o                         
   1   8   6         21.96         19.94         0.49 o                         
   2   8   6        201.70        167.89         1.69 o                         
   3   8   6         76.80         77.90         1.21 o                         
   4   8   6          1.47         12.21         0.64 o                         
   5   8   6         13.17         14.76         0.68 o                         
   6   8   6          6.50         10.72         0.70 o                         
   7   8   6         39.42         33.94         1.40 o                         
   8   8   6         17.91         20.30         0.98 o                         
  -8   9   6          4.79          7.43         0.86 o                         
  -7   9   6          4.89          3.60         0.72 o                         
  -6   9   6         11.84         10.26         0.80 o                         
  -5   9   6         93.96         91.05         1.43 o                         
  -4   9   6          2.23          3.01         0.44 o                         
  -3   9   6          2.17          2.95         0.35 o                         
  -2   9   6          8.82          9.29         0.63 o                         
  -1   9   6         20.98         23.34         0.84 o                         
   0   9   6          6.30          8.05         0.52 o                         
   1   9   6         31.92         30.95         0.58 o                         
   2   9   6         96.56         85.74         1.31 o                         
   3   9   6         22.63         24.24         0.73 o                         
   4   9   6          4.88          4.36         0.57 o                         
   5   9   6         25.95         28.23         0.92 o                         
   6   9   6         15.46         17.16         0.97 o                         
   7   9   6         32.49         31.53         1.08 o                         
   8   9   6          4.31          5.51         0.81 o                         
  -7  10   6          2.56          3.61         0.65 o                         
  -6  10   6          0.47          1.66         0.56 o                         
  -5  10   6          1.66          2.42         0.60 o                         
  -4  10   6          7.40          9.69         0.63 o                         
  -3  10   6          4.27          8.53         0.62 o                         
  -2  10   6          0.76          3.53         0.52 o                         
  -1  10   6         56.37         58.69         1.40 o                         
   0  10   6         39.00         38.32         0.92 o                         
   1  10   6         23.38         21.81         0.65 o                         
   2  10   6         13.85         13.09         0.60 o                         
   3  10   6          2.24          2.13         0.47 o                         
   4  10   6          5.36          9.33         0.67 o                         
   5  10   6         11.48         13.95         0.82 o                         
   6  10   6          0.29          1.30         0.58 o                         
   7  10   6         31.44         30.90         1.09 o                         
  -6  11   6          0.00          1.89         0.59 o                         
  -5  11   6          7.05          8.18         0.68 o                         
  -4  11   6          2.26          5.03         0.78 o                         
  -3  11   6          1.17          5.45         0.72 o                         
  -2  11   6          2.11         17.95         1.30 o                         
  -1  11   6         52.76         56.00         1.46 o                         
   0  11   6          5.06         12.57         0.85 o                         
   1  11   6        118.13        118.41         1.69 o                         
   2  11   6          0.03         -0.05         0.45 o                         
   3  11   6          0.00          2.07         0.84 o                         
   4  11   6         12.00         14.65         0.83 o                         
   5  11   6         36.10         38.54         1.27 o                         
   6  11   6          1.88          1.74         0.89 o                         
  -5  12   6         16.77         16.73         0.90 o                         
  -4  12   6          1.48          2.64         0.66 o                         
  -3  12   6         17.87         18.41         0.97 o                         
  -2  12   6         30.97         34.42         1.38 o                         
  -1  12   6          0.08          1.01         0.75 o                         
   0  12   6         15.16         16.05         1.20 o                         
   1  12   6          3.06          6.94         1.06 o                         
   2  12   6        202.80        210.23         2.98 o                         
   3  12   6         11.69         15.90         0.86 o                         
   4  12   6        106.56        122.63         2.27 o                         
   5  12   6         56.78         55.18         1.72 o                         
  -4  13   6          0.03          0.93         0.77 o                         
  -3  13   6         12.53         14.85         1.10 o                         
  -2  13   6          6.30          9.21         1.09 o                         
  -1  13   6          3.29          3.81         0.96 o                         
   0  13   6          9.01         14.96         0.96 o                         
   1  13   6         77.67         76.79         1.68 o                         
   2  13   6          2.41          6.11         0.76 o                         
   3  13   6         12.95         18.71         1.03 o                         
 -11   1   7          7.97          9.64         1.45 o                         
 -10   1   7          0.10          0.67         0.85 o                         
  -9   1   7          5.52         15.30         1.22 o                         
  -8   1   7          3.92          4.74         0.49 o                         
  -7   1   7          0.18          8.51         1.08 o                         
  -6   1   7        333.42        316.87         2.50 o                         
  -5   1   7         55.28         67.93         0.67 o                         
  -4   1   7        144.96        135.97         1.05 o                         
  -3   1   7       1108.63       1192.70         5.16 o                         
  -2   1   7         78.29        107.26         1.10 o                         
  -1   1   7       2606.26       2488.99        10.60 o                         
   0   1   7        359.63        408.91         1.94 o                         
   1   1   7         61.88         52.01         0.35 o                         
   2   1   7       1806.65       1945.89         8.25 o                         
   3   1   7         29.19         34.53         0.33 o                         
   4   1   7        539.25        543.40         2.85 o                         
   5   1   7        298.71        314.82         2.19 o                         
   6   1   7        101.30        107.29         1.17 o                         
   7   1   7          8.19         12.03         0.66 o                         
   8   1   7          7.33          7.92         0.77 o                         
   9   1   7         13.18         16.60         1.17 o                         
  10   1   7          0.44         -0.22         0.87 o                         
 -11   2   7          0.38         -0.18         1.29 o                         
 -10   2   7          6.24          5.24         0.92 o                         
  -9   2   7         81.11         80.40         1.62 o                         
  -8   2   7          2.84          2.38         0.49 o                         
  -7   2   7         11.26         10.57         0.50 o                         
  -6   2   7         50.12         44.36         0.74 o                         
  -5   2   7        312.38        290.82         1.95 o                         
  -4   2   7        101.58         94.29         0.75 o                         
  -3   2   7         31.83         49.99         0.50 o                         
  -2   2   7        648.47        707.32         3.07 o                         
  -1   2   7        334.07        351.04         1.76 o                         
   0   2   7        113.17        116.65         0.66 o                         
   1   2   7         37.08         46.19         0.32 o                         
   2   2   7        295.43        321.29         1.46 o                         
   3   2   7         35.29         38.86         0.39 o                         
   4   2   7        158.31        147.62         1.07 o                         
   5   2   7         66.08         63.37         0.79 o                         
   6   2   7        243.56        232.52         2.03 o                         
   7   2   7         20.27         20.72         0.66 o                         
   8   2   7         20.66         22.86         0.87 o                         
   9   2   7          2.77          5.04         0.83 o                         
  10   2   7         21.48         23.18         1.45 o                         
 -10   3   7          6.09          8.46         0.94 o                         
  -9   3   7          0.63          1.59         0.62 o                         
  -8   3   7          1.88          2.43         0.55 o                         
  -7   3   7          3.75          7.65         0.51 o                         
  -6   3   7         16.93         15.55         0.50 o                         
  -5   3   7         49.57         49.44         0.65 o                         
  -4   3   7          3.97          2.29         0.19 o                         
  -3   3   7          3.84          6.53         0.17 o                         
  -2   3   7         47.26         58.38         0.42 o                         
  -1   3   7        348.20        374.18         1.83 o                         
   0   3   7         28.63         45.88         0.34 o                         
   1   3   7        234.16        200.47         0.98 o                         
   2   3   7          2.55          4.63         0.17 o                         
   3   3   7        188.97        170.62         1.04 o                         
   4   3   7         51.03         59.09         0.65 o                         
   5   3   7         36.64         32.59         0.62 o                         
   6   3   7        168.27        165.63         1.68 o                         
   7   3   7         16.60         14.99         0.59 o                         
   8   3   7          3.73          3.50         0.58 o                         
   9   3   7          3.03          3.11         0.81 o                         
  10   3   7         15.85         20.93         1.39 o                         
 -10   4   7          1.19          1.43         0.79 o                         
  -9   4   7         25.23         25.29         1.14 o                         
  -8   4   7          8.21         14.88         0.84 o                         
  -7   4   7        133.49        111.40         1.52 o                         
  -6   4   7          2.07          2.35         0.35 o                         
  -5   4   7        195.08        163.72         1.43 o                         
  -4   4   7         13.98         16.24         0.33 o                         
  -3   4   7        227.74        216.29         1.35 o                         
  -2   4   7          6.54          8.89         0.21 o                         
  -1   4   7        118.84        138.85         0.92 o                         
   0   4   7         84.99        118.26         0.79 o                         
   1   4   7         41.20         56.05         0.49 o                         
   2   4   7          0.09          2.07         0.15 o                         
   3   4   7         16.55         19.21         0.32 o                         
   4   4   7         11.93         15.80         0.41 o                         
   5   4   7         72.91         84.68         1.06 o                         
   6   4   7          4.45          7.96         0.49 o                         
   7   4   7         20.08         24.97         0.80 o                         
   8   4   7          2.18          3.31         0.55 o                         
   9   4   7          0.14          0.96         0.97 o                         
  10   4   7          2.47          3.78         1.27 o                         
 -10   5   7         31.30         30.17         1.34 o                         
  -9   5   7         33.27         39.73         1.34 o                         
  -8   5   7         91.53         90.09         1.72 o                         
  -7   5   7         47.33         56.40         1.10 o                         
  -6   5   7        150.67        140.77         1.58 o                         
  -5   5   7          1.26          3.08         0.35 o                         
  -4   5   7         16.18         20.38         0.45 o                         
  -3   5   7        186.49        186.82         1.34 o                         
  -2   5   7        280.05        277.98         1.82 o                         
  -1   5   7       1101.30       1083.47         6.90 o                         
   0   5   7         10.57         16.51         0.33 o                         
   1   5   7          0.13          4.11         0.19 o                         
   2   5   7        198.61        201.75         1.36 o                         
   3   5   7        512.89        475.29         3.12 o                         
   4   5   7         32.62         40.73         0.70 o                         
   5   5   7        149.99        140.83         1.52 o                         
   6   5   7          8.37         14.75         0.61 o                         
   7   5   7         14.39         15.13         0.76 o                         
   8   5   7          0.09          1.15         0.54 o                         
   9   5   7          0.59          1.33         0.87 o                         
  10   5   7          0.01          1.54         1.06 o                         
 -10   6   7          0.19          0.92         0.82 o                         
  -9   6   7         90.07         78.01         1.77 o                         
  -8   6   7         69.94         62.06         2.06 o                         
  -7   6   7         78.62         75.13         1.24 o                         
  -6   6   7         16.67         18.40         0.63 o                         
  -5   6   7         39.04         36.86         0.75 o                         
  -4   6   7          2.75          4.63         0.35 o                         
  -3   6   7        295.85        258.62         2.03 o                         
  -2   6   7        588.12        577.10         4.78 o                         
  -1   6   7        461.37        412.37         3.44 o                         
   0   6   7        465.09        440.82         3.36 o                         
   1   6   7        379.24        358.06         2.38 o                         
   2   6   7         22.51         25.85         0.51 o                         
   3   6   7        375.39        338.23         2.78 o                         
   4   6   7         20.36         21.81         0.60 o                         
   5   6   7          9.68         10.55         0.53 o                         
   6   6   7        137.59        126.99         1.64 o                         
   7   6   7        114.77        106.83         1.63 o                         
   8   6   7          1.82          4.37         0.69 o                         
   9   6   7        114.56        104.18         2.12 o                         
  -9   7   7          2.20          3.32         0.75 o                         
  -8   7   7         36.09         37.25         1.19 o                         
  -7   7   7         12.55         12.54         0.74 o                         
  -6   7   7         50.01         53.68         1.04 o                         
  -5   7   7         82.50         77.32         1.10 o                         
  -4   7   7        151.21        142.87         1.41 o                         
  -3   7   7        132.49        116.58         1.17 o                         
  -2   7   7        891.43        846.39         8.05 o                         
  -1   7   7       1018.84        925.34         9.16 o                         
   0   7   7        100.14        129.36         1.58 o                         
   1   7   7        106.33        101.81         0.98 o                         
   2   7   7         71.99         71.09         0.92 o                         
   3   7   7         59.29         62.36         0.98 o                         
   4   7   7         26.01         27.69         0.74 o                         
   5   7   7          7.86         13.03         0.61 o                         
   6   7   7          0.30          2.01         0.50 o                         
   7   7   7          0.09          2.45         0.58 o                         
   8   7   7          0.40          1.29         0.59 o                         
   9   7   7          0.31          1.00         0.69 o                         
  -9   8   7          0.00          2.21         0.83 o                         
  -8   8   7         47.19         47.22         1.60 o                         
  -7   8   7         51.13         47.40         1.23 o                         
  -6   8   7         47.75         44.63         1.05 o                         
  -5   8   7        120.23        120.03         1.57 o                         
  -4   8   7         38.05         32.70         0.80 o                         
  -3   8   7          1.71          5.12         0.35 o                         
  -2   8   7          0.90          7.68         0.75 o                         
  -1   8   7         81.52         71.33         1.41 o                         
   0   8   7        262.26        226.83         2.33 o                         
   1   8   7         46.46         49.04         0.69 o                         
   2   8   7        396.23        348.47         2.98 o                         
   3   8   7         33.58         36.89         0.85 o                         
   4   8   7        139.84        121.93         1.65 o                         
   5   8   7         74.57         79.11         1.26 o                         
   6   8   7         39.46         38.78         1.04 o                         
   7   8   7         30.87         30.83         1.11 o                         
   8   8   7         27.84         30.70         1.11 o                         
  -8   9   7          0.33          2.34         0.74 o                         
  -7   9   7          7.83          8.53         0.96 o                         
  -6   9   7          0.58          1.94         0.68 o                         
  -5   9   7          3.88          7.99         0.61 o                         
  -4   9   7          7.56          9.12         0.56 o                         
  -3   9   7          1.92          2.44         0.42 o                         
  -2   9   7         20.91         17.77         0.76 o                         
  -1   9   7          9.04         12.59         0.83 o                         
   0   9   7         11.41          9.61         0.60 o                         
   1   9   7          6.53          7.65         0.40 o                         
   2   9   7          4.12          8.81         0.54 o                         
   3   9   7          1.65          1.95         0.42 o                         
   4   9   7          0.03         -0.11         0.42 o                         
   5   9   7         87.87         75.12         1.33 o                         
   6   9   7         66.90         59.74         1.42 o                         
   7   9   7         52.50         50.56         1.30 o                         
   8   9   7         17.28         18.13         1.00 o                         
  -7  10   7          0.19          2.02         0.63 o                         
  -6  10   7         18.33         24.95         0.99 o                         
  -5  10   7         10.13         13.68         1.03 o                         
  -4  10   7          0.99          3.54         0.51 o                         
  -3  10   7         34.59         35.12         1.00 o                         
  -2  10   7         65.07         64.02         1.40 o                         
  -1  10   7         32.46         30.59         1.06 o                         
   0  10   7         28.84         32.13         0.96 o                         
   1  10   7          9.86         12.18         0.59 o                         
   2  10   7          0.05         -0.07         0.37 o                         
   3  10   7          0.16          1.53         0.46 o                         
   4  10   7         52.47         48.85         1.09 o                         
   5  10   7         18.33         20.50         0.94 o                         
   6  10   7         62.53         52.78         1.34 o                         
   7  10   7          1.43          4.27         0.71 o                         
  -6  11   7          3.23          6.72         0.71 o                         
  -5  11   7          8.40         12.29         0.79 o                         
  -4  11   7         37.82         32.10         1.09 o                         
  -3  11   7         43.94         44.92         1.38 o                         
  -2  11   7        220.51        207.53         3.09 o                         
  -1  11   7        119.54        125.46         2.23 o                         
   0  11   7         29.09         26.29         1.23 o                         
   1  11   7          4.17         13.78         0.78 o                         
   2  11   7         33.59         34.44         0.96 o                         
   3  11   7          0.02          3.98         0.63 o                         
   4  11   7         23.79         25.50         1.47 o                         
   5  11   7         24.06         27.47         1.13 o                         
   6  11   7          2.44          4.00         0.73 o                         
  -5  12   7          4.71          7.83         0.85 o                         
  -4  12   7          0.42          1.93         0.64 o                         
  -3  12   7         16.71         20.05         1.22 o                         
  -2  12   7          0.08          6.29         0.91 o                         
  -1  12   7         41.09         40.89         1.49 o                         
   0  12   7         59.88         49.81         1.63 o                         
   1  12   7          5.85          8.45         0.81 o                         
   2  12   7        303.76        294.99         3.32 o                         
   3  12   7          0.64          8.03         0.76 o                         
   4  12   7        281.09        273.44         3.61 o                         
   5  12   7         14.46         16.75         1.04 o                         
  -3  13   7         23.20         25.50         1.42 o                         
  -2  13   7          1.32          0.27         0.88 o                         
  -1  13   7          0.18         -0.84         0.84 o                         
   0  13   7          0.01          0.02         0.82 o                         
   1  13   7          3.35          5.62         0.75 o                         
   2  13   7          0.09          0.35         0.57 o                         
   3  13   7        100.59         85.31         1.69 o                         
 -11   0   8         28.28         24.40         2.74 o                         
 -10   0   8          1.74          2.15         1.59 o                         
  -9   0   8        253.93        243.59         3.99 o                         
  -8   0   8        217.35        215.85         3.03 o                         
  -7   0   8        936.50        912.21         9.30 o                         
  -6   0   8        166.57        147.08         2.23 o                         
  -5   0   8         53.63         36.44         0.73 o                         
  -4   0   8         84.58         69.35         0.79 o                         
  -3   0   8       5521.16       5495.31        36.63 o                         
  -2   0   8          5.32          1.29         0.16 o                         
  -1   0   8       4735.71       4878.63        32.47 o                         
   0   0   8          3.99          9.77         0.20 o                         
   1   0   8       1501.10       1517.97         9.43 o                         
   2   0   8        344.96        418.72         2.59 o                         
   3   0   8        210.10        179.57         1.53 o                         
   4   0   8        111.81        105.26         1.13 o                         
   5   0   8       3440.68       3444.99        28.60 o                         
   6   0   8          0.00          1.74         0.45 o                         
   7   0   8        690.51        672.16         7.70 o                         
   8   0   8          4.53          7.74         1.02 o                         
   9   0   8          0.91          0.60         0.96 o                         
  10   0   8         17.26         18.68         1.99 o                         
 -11   1   8          1.72         -0.11         1.62 o                         
 -10   1   8          0.44          1.07         0.87 o                         
  -9   1   8         18.72         17.89         0.94 o                         
  -8   1   8         26.39         25.47         0.75 o                         
  -7   1   8         35.15         39.37         0.88 o                         
  -6   1   8        413.39        404.09         3.25 o                         
  -5   1   8          3.18         11.19         0.35 o                         
  -4   1   8       1045.57       1065.88         5.66 o                         
  -3   1   8        213.95        273.93         1.42 o                         
  -2   1   8        231.68        265.19         1.39 o                         
  -1   1   8       1177.08       1315.09         5.70 o                         
   0   1   8        243.23        224.10         1.11 o                         
   1   1   8         68.49         76.84         0.47 o                         
   2   1   8          0.01          6.24         0.16 o                         
   3   1   8          0.19          2.60         0.16 o                         
   4   1   8       1395.19       1498.09         7.58 o                         
   5   1   8        798.61        759.26         4.83 o                         
   6   1   8        591.64        610.17         4.30 o                         
   7   1   8        385.71        359.59         3.25 o                         
   8   1   8          5.67          7.70         0.72 o                         
   9   1   8         32.96         34.28         1.43 o                         
  10   1   8          4.88          4.74         1.17 o                         
 -11   2   8         19.13         25.81         2.16 o                         
 -10   2   8          0.00         -0.17         0.82 o                         
  -9   2   8         10.48         10.87         0.89 o                         
  -8   2   8          2.14          1.67         0.49 o                         
  -7   2   8         40.11         40.74         0.78 o                         
  -6   2   8         14.21         20.54         0.52 o                         
  -5   2   8          4.81          8.56         0.33 o                         
  -4   2   8         57.44         77.11         0.64 o                         
  -3   2   8         60.04         59.99         0.46 o                         
  -2   2   8       1372.75       1493.73         6.56 o                         
  -1   2   8        728.82        840.70         3.81 o                         
   0   2   8       3071.70       3130.88        13.70 o                         
   1   2   8       1481.71       1558.47         6.83 o                         
   2   2   8        368.66        391.11         2.00 o                         
   3   2   8        261.03        287.03         1.60 o                         
   4   2   8          6.03          5.21         0.25 o                         
   5   2   8         14.68         15.21         0.46 o                         
   6   2   8         37.08         35.01         0.70 o                         
   7   2   8          6.56          8.96         0.54 o                         
   8   2   8          9.02         11.71         0.74 o                         
   9   2   8          2.47          3.87         0.90 o                         
  10   2   8         10.85         13.73         1.45 o                         
 -10   3   8          4.00          4.88         0.89 o                         
  -9   3   8         31.62         26.76         1.19 o                         
  -8   3   8         18.81         21.33         0.85 o                         
  -7   3   8          1.20          2.05         0.40 o                         
  -6   3   8        294.19        276.42         2.19 o                         
  -5   3   8         93.09         89.53         0.94 o                         
  -4   3   8         26.27         24.79         0.38 o                         
  -3   3   8          4.28          7.69         0.18 o                         
  -2   3   8        565.97        553.75         2.86 o                         
  -1   3   8         10.25         20.75         0.23 o                         
   0   3   8        181.08        165.48         0.88 o                         
   1   3   8        204.49        223.08         1.16 o                         
   2   3   8        578.40        560.64         2.76 o                         
   3   3   8        120.47        147.85         0.99 o                         
   4   3   8        292.49        262.28         1.89 o                         
   5   3   8         58.89         59.23         0.91 o                         
   6   3   8        379.03        354.56         2.96 o                         
   7   3   8          6.64          9.17         0.56 o                         
   8   3   8          0.27          0.60         0.50 o                         
   9   3   8          0.69          0.91         0.77 o                         
  10   3   8          2.86          2.99         0.97 o                         
 -10   4   8          5.48          5.39         0.89 o                         
  -9   4   8         31.89         29.03         1.71 o                         
  -8   4   8         13.49         12.75         0.83 o                         
  -7   4   8         31.40         27.14         0.75 o                         
  -6   4   8          7.94          9.68         0.48 o                         
  -5   4   8        100.24         86.83         1.14 o                         
  -4   4   8          3.23          2.16         0.21 o                         
  -3   4   8         58.98         61.60         0.53 o                         
  -2   4   8        251.87        241.62         1.46 o                         
  -1   4   8        650.48        709.65         3.81 o                         
   0   4   8        191.80        166.87         1.10 o                         
   1   4   8          2.20          1.99         0.15 o                         
   2   4   8        304.83        311.65         1.75 o                         
   3   4   8          5.60         12.03         0.29 o                         
   4   4   8         86.86         86.39         0.98 o                         
   5   4   8        112.50        120.06         1.37 o                         
   6   4   8        111.78        106.68         1.29 o                         
   7   4   8         32.29         28.90         0.91 o                         
   8   4   8          1.70          1.21         0.53 o                         
   9   4   8         13.57         15.45         1.12 o                         
  10   4   8         12.71         14.66         1.51 o                         
 -10   5   8          2.07          2.40         0.86 o                         
  -9   5   8         30.83         34.18         1.26 o                         
  -8   5   8         73.65         74.14         1.56 o                         
  -7   5   8         32.87         25.38         0.89 o                         
  -6   5   8        246.67        239.01         2.28 o                         
  -5   5   8         13.51         11.48         0.48 o                         
  -4   5   8         54.32         51.35         0.65 o                         
  -3   5   8          0.90          7.48         0.28 o                         
  -2   5   8         10.68         11.39         0.28 o                         
  -1   5   8        313.67        287.78         2.17 o                         
   0   5   8        115.74        120.27         0.92 o                         
   1   5   8        206.41        191.61         1.31 o                         
   2   5   8         36.69         32.40         0.44 o                         
   3   5   8         54.78         47.55         0.62 o                         
   4   5   8        592.79        591.27         5.09 o                         
   5   5   8        260.23        233.63         2.16 o                         
   6   5   8        330.25        333.23         2.96 o                         
   7   5   8        158.29        151.93         1.87 o                         
   8   5   8          4.43          4.08         0.66 o                         
   9   5   8         12.16         11.87         1.11 o                         
 -10   6   8          4.87          6.24         0.98 o                         
  -9   6   8         22.64         25.44         1.17 o                         
  -8   6   8          7.72          9.71         1.01 o                         
  -7   6   8         38.60         36.04         0.99 o                         
  -6   6   8        103.51         95.04         1.28 o                         
  -5   6   8         98.53         92.07         1.14 o                         
  -4   6   8          0.09          0.55         0.26 o                         
  -3   6   8        146.70        149.25         1.37 o                         
  -2   6   8        489.44        462.42         3.80 o                         
  -1   6   8         10.38         24.46         0.65 o                         
   0   6   8        304.43        272.42         2.39 o                         
   1   6   8         93.95        107.48         0.92 o                         
   2   6   8         16.66         22.92         0.48 o                         
   3   6   8         93.08        100.72         1.36 o                         
   4   6   8         50.55         44.37         0.78 o                         
   5   6   8         10.51         13.48         0.61 o                         
   6   6   8          1.42          2.30         0.46 o                         
   7   6   8          3.35          5.90         0.64 o                         
   8   6   8         11.88         14.59         0.92 o                         
   9   6   8         22.97         24.15         1.23 o                         
  -9   7   8          6.09          7.56         0.86 o                         
  -8   7   8         18.24         16.50         0.97 o                         
  -7   7   8          0.55          2.25         0.53 o                         
  -6   7   8          4.78          7.21         0.51 o                         
  -5   7   8         30.75         28.47         0.70 o                         
  -4   7   8        236.71        206.95         1.91 o                         
  -3   7   8         46.67         45.60         0.70 o                         
  -2   7   8         12.83         28.74         0.95 o                         
  -1   7   8        173.31        183.62         2.65 o                         
   0   7   8        241.84        233.07         2.47 o                         
   1   7   8        332.02        294.47         2.27 o                         
   2   7   8        171.07        140.58         1.38 o                         
   3   7   8        129.61        124.57         1.55 o                         
   4   7   8         20.68         14.97         0.60 o                         
   5   7   8        176.95        179.55         2.00 o                         
   6   7   8          3.42          4.92         0.61 o                         
   7   7   8        100.33        100.92         1.84 o                         
   8   7   8         50.88         49.66         1.68 o                         
   9   7   8          3.90          5.56         0.94 o                         
  -9   8   8          9.51         11.99         1.09 o                         
  -8   8   8          1.76          5.73         0.83 o                         
  -7   8   8          1.77          3.21         0.62 o                         
  -6   8   8        131.71        129.82         1.91 o                         
  -5   8   8          2.09          7.75         0.89 o                         
  -4   8   8         30.64         33.23         0.81 o                         
  -3   8   8        112.06        104.78         1.58 o                         
  -2   8   8         20.47         17.19         0.83 o                         
  -1   8   8        192.83        176.58         2.64 o                         
   0   8   8          2.50          2.97         0.44 o                         
   1   8   8          5.25         11.08         0.38 o                         
   2   8   8          0.97          1.54         0.35 o                         
   3   8   8          6.09          5.30         0.52 o                         
   4   8   8          4.66          3.27         0.48 o                         
   5   8   8          2.08          7.35         0.70 o                         
   6   8   8          2.26          9.10         0.73 o                         
   7   8   8         21.95         22.59         0.96 o                         
   8   8   8         32.20         34.11         1.14 o                         
  -8   9   8         13.81         15.02         1.10 o                         
  -7   9   8          1.64          4.18         0.98 o                         
  -6   9   8         41.36         44.68         1.21 o                         
  -5   9   8          7.93          9.63         0.65 o                         
  -4   9   8         58.49         56.16         1.01 o                         
  -3   9   8          0.64          1.45         0.46 o                         
  -2   9   8         15.69         17.68         0.93 o                         
  -1   9   8          0.77          0.18         0.51 o                         
   0   9   8          0.43          1.66         0.47 o                         
   1   9   8         14.63         18.41         0.52 o                         
   2   9   8         88.95         87.02         1.35 o                         
   3   9   8          9.54         12.18         0.65 o                         
   4   9   8          5.75          6.37         0.58 o                         
   5   9   8          2.60          3.19         0.56 o                         
   6   9   8          4.85          7.09         0.86 o                         
   7   9   8          1.35          1.12         0.62 o                         
  -7  10   8          2.69          3.12         0.66 o                         
  -6  10   8          1.62          4.99         0.67 o                         
  -5  10   8         21.16         18.78         1.01 o                         
  -4  10   8          1.74          2.68         0.51 o                         
  -3  10   8        162.17        147.92         2.26 o                         
  -2  10   8         32.66         33.12         1.07 o                         
  -1  10   8         57.31         57.81         1.41 o                         
   0  10   8         62.75         55.62         1.24 o                         
   1  10   8         13.63         14.39         0.69 o                         
   2  10   8          0.06          1.55         0.45 o                         
   3  10   8          4.28          4.31         0.53 o                         
   4  10   8          4.88          8.30         0.84 o                         
   5  10   8         12.00         15.52         0.86 o                         
   6  10   8         25.88         29.44         1.09 o                         
   7  10   8          1.04          2.39         0.96 o                         
  -6  11   8          2.56          3.24         0.61 o                         
  -5  11   8         34.40         32.14         1.00 o                         
  -4  11   8          7.18          8.85         0.75 o                         
  -3  11   8          3.32          7.73         0.89 o                         
  -2  11   8          0.45          3.84         0.92 o                         
  -1  11   8          3.14         12.52         1.18 o                         
   0  11   8          4.92          9.31         0.90 o                         
   1  11   8         63.72         55.75         1.26 o                         
   2  11   8          1.13          7.35         0.66 o                         
   3  11   8        115.97        115.41         2.38 o                         
   4  11   8         48.66         44.06         1.23 o                         
   5  11   8         43.56         39.93         1.25 o                         
   6  11   8          7.69          9.43         1.05 o                         
  -5  12   8          3.46          8.91         1.46 o                         
  -4  12   8          3.22          3.70         0.83 o                         
  -3  12   8         44.71         43.04         1.52 o                         
  -2  12   8          0.19          0.98         0.81 o                         
  -1  12   8        117.04        112.00         2.48 o                         
   0  12   8          1.69          3.90         0.90 o                         
   1  12   8          6.34         10.41         0.78 o                         
   2  12   8          0.79          6.20         0.76 o                         
   3  12   8          0.68          4.12         0.65 o                         
   4  12   8          7.81         12.80         0.90 o                         
  -3  13   8          2.91          4.34         0.90 o                         
  -2  13   8         13.99         15.16         1.37 o                         
  -1  13   8         33.79         30.34         1.42 o                         
   0  13   8          5.26          8.40         1.03 o                         
   1  13   8          3.99          3.70         0.96 o                         
   2  13   8          0.93          2.32         0.69 o                         
   3  13   8         21.59         27.93         1.14 o                         
 -11   1   9          1.15          1.26         1.18 o                         
 -10   1   9         55.33         51.67         2.21 o                         
  -9   1   9         22.62         22.38         1.00 o                         
  -8   1   9        157.82        149.27         1.81 o                         
  -7   1   9         26.11         26.19         0.68 o                         
  -6   1   9        176.21        172.95         1.63 o                         
  -5   1   9        171.02        183.84         1.63 o                         
  -4   1   9         22.58         23.10         0.67 o                         
  -3   1   9         47.37         39.34         0.40 o                         
  -2   1   9        310.19        315.27         1.48 o                         
  -1   1   9        285.57        296.04         1.53 o                         
   0   1   9         53.56         89.93         0.53 o                         
   1   1   9        262.44        247.66         1.22 o                         
   2   1   9        241.79        254.61         1.38 o                         
   3   1   9         48.19         49.91         0.44 o                         
   4   1   9        286.70        313.81         1.96 o                         
   5   1   9         11.48         13.60         0.44 o                         
   6   1   9        466.59        479.42         3.60 o                         
   7   1   9         12.89         13.83         0.65 o                         
   8   1   9         26.73         29.98         1.08 o                         
   9   1   9          9.83         10.67         1.28 o                         
  10   1   9         47.26         44.98         1.94 o                         
 -10   2   9          3.13          3.28         0.85 o                         
  -9   2   9         17.97         16.98         0.95 o                         
  -8   2   9          0.85          1.59         0.48 o                         
  -7   2   9          0.71          0.45         0.35 o                         
  -6   2   9        218.60        191.94         1.76 o                         
  -5   2   9         63.75         57.16         0.77 o                         
  -4   2   9         24.51         20.98         0.33 o                         
  -3   2   9          8.24          9.95         0.20 o                         
  -2   2   9        184.04        227.33         1.31 o                         
  -1   2   9         73.21         69.25         0.46 o                         
   0   2   9        127.69        126.93         1.41 o                         
   1   2   9        298.28        300.53         1.44 o                         
   2   2   9        148.17        177.12         1.13 o                         
   3   2   9         73.71         73.06         0.58 o                         
   4   2   9         41.76         40.60         0.57 o                         
   5   2   9       1021.70        974.29         6.28 o                         
   6   2   9         24.14         23.34         0.61 o                         
   7   2   9         93.35         88.93         1.29 o                         
   8   2   9         11.94         13.22         0.81 o                         
   9   2   9         32.23         34.01         1.54 o                         
  10   2   9         14.96         18.08         1.54 o                         
 -10   3   9          9.52         12.77         1.02 o                         
  -9   3   9          6.54          7.48         0.99 o                         
  -8   3   9          0.80          0.56         0.48 o                         
  -7   3   9         19.10         21.56         0.76 o                         
  -6   3   9         12.17         23.42         0.54 o                         
  -5   3   9         52.15         53.45         0.72 o                         
  -4   3   9          3.52          6.81         0.27 o                         
  -3   3   9         21.69         14.73         0.24 o                         
  -2   3   9         76.35         88.81         0.65 o                         
  -1   3   9          5.39         11.22         0.19 o                         
   0   3   9          2.02          7.97         0.17 o                         
   1   3   9        307.63        281.90         1.46 o                         
   2   3   9        231.24        229.97         1.33 o                         
   3   3   9          0.16          0.99         0.16 o                         
   4   3   9          1.72          2.37         0.26 o                         
   5   3   9          1.62          7.96         0.43 o                         
   6   3   9          4.26          6.95         0.48 o                         
   7   3   9         20.46         16.94         0.64 o                         
   8   3   9         10.35         14.03         0.91 o                         
   9   3   9          0.14          0.91         0.79 o                         
  10   3   9          1.50          3.10         1.09 o                         
 -10   4   9         16.69         14.16         1.04 o                         
  -9   4   9          3.04          3.36         0.86 o                         
  -8   4   9         26.86         28.00         1.06 o                         
  -7   4   9          7.81         13.49         0.77 o                         
  -6   4   9          2.96          3.16         0.37 o                         
  -5   4   9          8.47          9.41         0.44 o                         
  -4   4   9         68.87         75.64         0.80 o                         
  -3   4   9          0.96          2.04         0.17 o                         
  -2   4   9         17.54         25.41         0.35 o                         
  -1   4   9          3.30         10.21         0.28 o                         
   0   4   9         10.53         14.42         0.28 o                         
   1   4   9         31.41         28.88         0.37 o                         
   2   4   9        278.61        268.63         1.58 o                         
   3   4   9         39.79         46.79         0.55 o                         
   4   4   9        480.22        439.76         3.27 o                         
   5   4   9          8.69         11.06         0.49 o                         
   6   4   9        162.52        142.75         1.58 o                         
   7   4   9          1.27          2.29         0.46 o                         
   8   4   9          3.43          3.76         0.66 o                         
   9   4   9          0.06          0.08         0.88 o                         
  10   4   9          0.41          0.58         1.29 o                         
 -10   5   9         21.80         18.35         1.18 o                         
  -9   5   9          2.34          1.53         0.70 o                         
  -8   5   9          2.02          3.14         0.64 o                         
  -7   5   9         10.21          9.95         0.64 o                         
  -6   5   9         36.18         41.00         0.79 o                         
  -5   5   9         21.23         22.89         0.58 o                         
  -4   5   9        103.74        108.36         1.04 o                         
  -3   5   9        103.39         85.10         0.76 o                         
  -2   5   9        190.10        209.60         1.49 o                         
  -1   5   9         10.15          5.45         0.26 o                         
   0   5   9          0.06          1.49         0.19 o                         
   1   5   9         12.36         19.39         0.34 o                         
   2   5   9        128.09        111.44         1.12 o                         
   3   5   9         13.57         18.28         0.45 o                         
   4   5   9          1.34          3.28         0.37 o                         
   5   5   9         10.05         16.17         0.57 o                         
   6   5   9         49.67         48.93         0.95 o                         
   7   5   9         86.08         90.18         1.49 o                         
   8   5   9         13.44         15.45         1.06 o                         
   9   5   9         29.11         32.26         1.58 o                         
  -9   6   9         48.05         40.58         1.42 o                         
  -8   6   9          9.32         13.37         1.01 o                         
  -7   6   9         59.10         60.84         1.23 o                         
  -6   6   9         58.91         60.50         1.08 o                         
  -5   6   9         79.27         70.74         0.99 o                         
  -4   6   9          3.64          5.77         0.40 o                         
  -3   6   9        716.80        649.37         4.49 o                         
  -2   6   9        335.78        329.38         2.87 o                         
  -1   6   9        602.32        520.25         4.41 o                         
   0   6   9        331.24        325.50         2.76 o                         
   1   6   9        228.40        210.21         1.91 o                         
   2   6   9        297.73        276.70         2.22 o                         
   3   6   9         23.60         19.41         0.60 o                         
   4   6   9        111.47        109.06         1.33 o                         
   5   6   9        135.35        131.79         1.61 o                         
   6   6   9          3.82          3.41         0.52 o                         
   7   6   9          0.03          0.54         0.52 o                         
   8   6   9          9.51         12.02         0.98 o                         
   9   6   9          2.03          1.72         0.82 o                         
  -9   7   9         18.94         19.21         1.23 o                         
  -8   7   9          5.79          5.65         0.82 o                         
  -7   7   9         21.97         19.06         0.86 o                         
  -6   7   9          0.91          1.44         0.42 o                         
  -5   7   9          0.08          0.82         0.36 o                         
  -4   7   9          4.11          5.81         0.42 o                         
  -3   7   9          0.30          6.43         0.47 o                         
  -2   7   9         53.60         50.30         1.11 o                         
  -1   7   9         50.66         67.84         1.22 o                         
   0   7   9        784.75        708.41         6.46 o                         
   1   7   9        180.86        167.64         1.56 o                         
   2   7   9        917.20        851.84         6.25 o                         
   3   7   9         17.35         11.35         0.57 o                         
   4   7   9         49.59         48.28         0.96 o                         
   5   7   9          0.82          2.06         0.47 o                         
   6   7   9          7.08          7.79         0.65 o                         
   7   7   9         16.39         20.15         1.01 o                         
   8   7   9          0.31          2.31         0.64 o                         
  -8   8   9         68.06         74.76         1.83 o                         
  -7   8   9          2.14          4.68         0.69 o                         
  -6   8   9         10.83         16.15         0.81 o                         
  -5   8   9         21.28         24.76         0.86 o                         
  -4   8   9          5.32         12.22         0.58 o                         
  -3   8   9         19.38         18.41         0.75 o                         
  -2   8   9        108.18         91.25         1.65 o                         
  -1   8   9         27.76         35.16         1.12 o                         
   0   8   9        130.51        119.57         1.59 o                         
   1   8   9         37.85         34.75         0.57 o                         
   2   8   9         15.69         12.80         0.54 o                         
   3   8   9         19.58         20.39         0.70 o                         
   4   8   9        251.24        236.06         2.50 o                         
   5   8   9         14.80         17.50         0.80 o                         
   6   8   9        186.84        177.94         2.53 o                         
   7   8   9         37.35         39.04         1.16 o                         
   8   8   9         43.53         48.13         1.45 o                         
  -8   9   9          3.05          5.37         0.84 o                         
  -7   9   9         92.67         93.76         1.80 o                         
  -6   9   9          2.31          4.88         0.64 o                         
  -5   9   9         74.65         72.29         1.30 o                         
  -4   9   9          8.43          8.77         0.55 o                         
  -3   9   9          0.54          3.09         0.51 o                         
  -2   9   9         11.52         14.54         0.89 o                         
  -1   9   9          0.80         -0.13         0.50 o                         
   0   9   9         93.62         86.02         1.44 o                         
   1   9   9          0.00          4.04         0.37 o                         
   2   9   9         28.37         31.48         0.78 o                         
   3   9   9         17.38         16.04         0.69 o                         
   4   9   9          2.25          4.94         0.55 o                         
   5   9   9          5.78          5.46         0.74 o                         
   6   9   9          0.12          0.47         0.78 o                         
   7   9   9          0.08          0.71         0.67 o                         
  -7  10   9          3.30          6.06         1.14 o                         
  -6  10   9         50.80         45.37         1.23 o                         
  -5  10   9         22.82         25.28         1.26 o                         
  -4  10   9         19.55         19.90         0.96 o                         
  -3  10   9         14.80         20.24         1.01 o                         
  -2  10   9          3.89          6.52         0.68 o                         
  -1  10   9         26.49         42.08         1.13 o                         
   0  10   9         14.07         15.16         0.84 o                         
   1  10   9         81.04         86.19         1.42 o                         
   2  10   9         23.61         24.22         0.75 o                         
   3  10   9          0.67          0.90         0.46 o                         
   4  10   9          4.23          5.94         0.67 o                         
   5  10   9         92.50         87.21         1.81 o                         
   6  10   9         15.06         16.76         0.96 o                         
  -6  11   9         11.65         14.59         0.94 o                         
  -5  11   9         21.42         21.20         1.04 o                         
  -4  11   9          7.45         10.09         0.81 o                         
  -3  11   9          0.01          1.35         0.83 o                         
  -2  11   9         46.28         44.85         1.89 o                         
  -1  11   9          9.76         11.74         1.07 o                         
   0  11   9        254.97        241.39         3.44 o                         
   1  11   9          3.92          4.37         0.62 o                         
   2  11   9        173.32        163.29         2.70 o                         
   3  11   9         13.22         18.10         0.89 o                         
   4  11   9          0.10          0.37         0.58 o                         
   5  11   9          1.91          7.79         1.08 o                         
   6  11   9          8.72          9.87         1.08 o                         
  -5  12   9         38.66         45.47         1.37 o                         
  -4  12   9         41.00         40.14         1.49 o                         
  -3  12   9         26.21         30.40         1.41 o                         
  -2  12   9         78.91         74.84         2.09 o                         
  -1  12   9          0.98          8.21         1.20 o                         
   0  12   9        105.02         92.42         2.16 o                         
   1  12   9          1.01          7.54         0.98 o                         
   2  12   9         19.62         22.65         1.05 o                         
   3  12   9         15.61         25.21         1.07 o                         
   4  12   9         19.93         18.90         1.10 o                         
  -3  13   9          2.08          3.77         1.00 o                         
  -2  13   9          3.23          3.42         1.11 o                         
  -1  13   9         16.72         17.84         1.41 o                         
   0  13   9          4.50          5.21         0.99 o                         
   1  13   9          0.82          1.87         0.83 o                         
   2  13   9          3.31          4.33         0.80 o                         
 -10   0  10          9.10          9.22         1.67 o                         
  -9   0  10         14.45         15.28         1.16 o                         
  -8   0  10          4.51          3.79         0.70 o                         
  -7   0  10       1240.14       1176.43        15.08 o                         
  -6   0  10        363.00        346.67         4.03 o                         
  -5   0  10       4183.02       3980.25        36.78 o                         
  -4   0  10         74.51         63.72         0.87 o                         
  -3   0  10       3220.30       3034.09        22.83 o                         
  -2   0  10        945.45        950.50         8.41 o                         
  -1   0  10        210.09        167.58         1.32 o                         
   0   0  10         96.94         76.74         0.69 o                         
   1   0  10        482.98        424.43         3.30 o                         
   2   0  10        356.09        377.31         2.69 o                         
   3   0  10        923.88        839.74         6.17 o                         
   4   0  10        355.83        272.06         3.07 o                         
   5   0  10        750.62        775.28         7.47 o                         
   6   0  10        359.63        345.79         4.38 o                         
   7   0  10       1161.76       1103.27        12.86 o                         
   8   0  10          1.71          3.18         0.97 o                         
   9   0  10        325.77        321.04        12.13 o                         
  10   0  10          5.59          1.46         1.33 o                         
 -10   1  10          0.81          2.31         1.10 o                         
  -9   1  10          7.27          7.31         0.82 o                         
  -8   1  10        125.78        124.40         1.71 o                         
  -7   1  10         31.44         29.61         0.75 o                         
  -6   1  10        238.86        237.74         2.05 o                         
  -5   1  10        492.62        474.08         3.37 o                         
  -4   1  10        172.88        191.96         1.41 o                         
  -3   1  10         33.72         25.31         0.32 o                         
  -2   1  10        396.64        386.52         2.01 o                         
  -1   1  10        979.74       1060.57         5.11 o                         
   0   1  10        155.28        192.14         0.97 o                         
   1   1  10        315.75        324.05         1.61 o                         
   2   1  10        691.48        714.31         3.54 o                         
   3   1  10          1.43          3.26         0.18 o                         
   4   1  10         62.25         50.63         0.61 o                         
   5   1  10        100.50         91.77         1.01 o                         
   6   1  10         63.09         71.01         1.04 o                         
   7   1  10         42.49         45.37         0.99 o                         
   8   1  10        175.32        175.54         2.60 o                         
   9   1  10         16.64         15.66         1.35 o                         
  10   1  10         17.45         22.44         1.53 o                         
 -10   2  10          5.36          6.48         0.97 o                         
  -9   2  10         76.49         79.63         1.87 o                         
  -8   2  10          0.05          0.23         0.47 o                         
  -7   2  10          2.24          2.72         0.42 o                         
  -6   2  10          5.50          9.07         0.45 o                         
  -5   2  10         22.83         25.28         0.54 o                         
  -4   2  10         64.66         65.88         0.62 o                         
  -3   2  10         14.13         16.48         0.27 o                         
  -2   2  10         72.20         96.57         0.68 o                         
  -1   2  10         59.46         71.89         0.55 o                         
   0   2  10         74.56        101.03         0.71 o                         
   1   2  10         40.02         35.56         0.36 o                         
   2   2  10        110.59        126.14         0.90 o                         
   3   2  10         94.01         84.84         0.66 o                         
   4   2  10        121.58        120.80         1.09 o                         
   5   2  10          3.39          5.59         0.37 o                         
   6   2  10         30.55         29.08         0.73 o                         
   7   2  10          0.01          0.58         0.43 o                         
   8   2  10          7.59         10.80         0.81 o                         
   9   2  10         23.67         27.59         1.85 o                         
  10   2  10         30.21         33.63         1.82 o                         
 -10   3  10          0.13          0.76         0.71 o                         
  -9   3  10         21.16         20.07         1.06 o                         
  -8   3  10         10.65         11.39         0.83 o                         
  -7   3  10         14.17         15.71         0.68 o                         
  -6   3  10         15.34         12.85         0.47 o                         
  -5   3  10         40.09         34.40         0.63 o                         
  -4   3  10         43.34         31.36         0.45 o                         
  -3   3  10         92.95        109.12         0.78 o                         
  -2   3  10          0.36          0.74         0.14 o                         
  -1   3  10         14.63         23.38         0.28 o                         
   0   3  10         58.20         47.00         0.40 o                         
   1   3  10       1113.86       1196.93         6.20 o                         
   2   3  10          5.43          5.17         0.22 o                         
   3   3  10         26.42         40.59         0.50 o                         
   4   3  10        240.99        208.59         1.80 o                         
   5   3  10        244.58        233.27         2.03 o                         
   6   3  10         79.77         79.07         1.13 o                         
   7   3  10         13.09         13.36         0.66 o                         
   8   3  10         17.60         16.04         0.93 o                         
   9   3  10         16.82         15.90         1.54 o                         
  10   3  10          3.92          4.70         1.34 o                         
 -10   4  10          1.13          0.95         0.71 o                         
  -9   4  10         10.02          9.35         1.03 o                         
  -8   4  10          1.77          2.10         0.63 o                         
  -7   4  10        494.73        445.84         4.27 o                         
  -6   4  10         15.24         13.17         0.55 o                         
  -5   4  10        406.23        341.21         2.77 o                         
  -4   4  10         13.15          9.22         0.37 o                         
  -3   4  10         96.92         78.14         0.67 o                         
  -2   4  10         59.18         58.10         0.54 o                         
  -1   4  10        562.30        538.96         2.87 o                         
   0   4  10         10.37          8.15         0.21 o                         
   1   4  10        191.26        195.10         1.40 o                         
   2   4  10          2.16          3.00         0.20 o                         
   3   4  10        130.72        106.25         0.96 o                         
   4   4  10         41.94         37.53         0.70 o                         
   5   4  10        112.57        108.46         1.26 o                         
   6   4  10          9.57         10.45         0.57 o                         
   7   4  10         27.55         28.82         0.86 o                         
   8   4  10          6.64          8.40         0.77 o                         
   9   4  10         10.69          9.75         1.35 o                         
 -10   5  10         26.83         27.49         1.30 o                         
  -9   5  10          0.01         -0.15         0.67 o                         
  -8   5  10          0.27          0.59         0.58 o                         
  -7   5  10         69.23         72.55         1.27 o                         
  -6   5  10         59.12         55.92         0.99 o                         
  -5   5  10        217.52        195.57         1.89 o                         
  -4   5  10         96.00         90.23         0.97 o                         
  -3   5  10          2.64          1.57         0.23 o                         
  -2   5  10        689.72        624.98         4.32 o                         
  -1   5  10          7.31          6.30         0.30 o                         
   0   5  10         50.55         53.84         0.56 o                         
   1   5  10        161.79        163.68         1.42 o                         
   2   5  10         70.13         54.44         0.70 o                         
   3   5  10          5.85          4.77         0.33 o                         
   4   5  10         58.24         45.31         0.76 o                         
   5   5  10         13.00         15.07         0.57 o                         
   6   5  10         13.51         14.11         0.65 o                         
   7   5  10         19.43         24.80         0.92 o                         
   8   5  10         44.61         40.76         1.27 o                         
   9   5  10          6.44         10.08         1.04 o                         
  -9   6  10          0.92          3.31         0.75 o                         
  -8   6  10         21.30         27.59         1.10 o                         
  -7   6  10          7.64          7.35         0.63 o                         
  -6   6  10         13.40         15.25         0.65 o                         
  -5   6  10          5.48          6.83         0.57 o                         
  -4   6  10          0.44          1.20         0.33 o                         
  -3   6  10        154.19        128.03         1.30 o                         
  -2   6  10         62.03         63.43         0.84 o                         
  -1   6  10        165.31        153.50         1.66 o                         
   0   6  10        417.47        411.57         3.11 o                         
   1   6  10         20.31         30.77         0.52 o                         
   2   6  10        262.27        249.18         2.24 o                         
   3   6  10          4.34          6.70         0.47 o                         
   4   6  10         20.54         17.46         0.63 o                         
   5   6  10         25.80         26.58         0.82 o                         
   6   6  10          1.41          1.79         0.49 o                         
   7   6  10          7.19          9.39         0.81 o                         
   8   6  10         13.85         15.09         1.02 o                         
   9   6  10          1.79          4.63         0.97 o                         
  -9   7  10         36.29         38.61         1.67 o                         
  -8   7  10         19.11         18.92         1.14 o                         
  -7   7  10         10.08         13.77         0.88 o                         
  -6   7  10         13.76         14.24         0.69 o                         
  -5   7  10          5.03          4.84         0.52 o                         
  -4   7  10        153.62        140.08         1.58 o                         
  -3   7  10        131.06        110.62         1.27 o                         
  -2   7  10          1.69          1.58         0.44 o                         
  -1   7  10        576.58        506.63         5.12 o                         
   0   7  10        110.55        112.68         1.50 o                         
   1   7  10        331.26        299.85         2.44 o                         
   2   7  10         32.81         57.93         0.93 o                         
   3   7  10         11.82          9.38         0.55 o                         
   4   7  10         51.15         44.21         0.93 o                         
   5   7  10         78.49         62.36         1.18 o                         
   6   7  10         64.90         68.99         1.30 o                         
   7   7  10         13.32         15.63         0.90 o                         
   8   7  10         52.75         53.40         1.42 o                         
  -8   8  10         19.59         24.52         1.26 o                         
  -7   8  10         31.60         32.19         1.10 o                         
  -6   8  10         21.26         33.48         1.02 o                         
  -5   8  10         91.84         88.03         1.37 o                         
  -4   8  10         64.33         65.38         1.06 o                         
  -3   8  10         29.41         30.22         0.72 o                         
  -2   8  10        207.17        194.17         2.69 o                         
  -1   8  10         12.19         15.55         0.88 o                         
   0   8  10          9.86         13.38         0.59 o                         
   1   8  10          4.01          2.23         0.27 o                         
   2   8  10          6.27          7.45         0.47 o                         
   3   8  10         28.08         23.68         0.73 o                         
   4   8  10        213.54        218.02         2.50 o                         
   5   8  10          1.99          4.58         0.59 o                         
   6   8  10         72.83         70.77         1.66 o                         
   7   8  10          5.91          7.41         0.87 o                         
   8   8  10         20.16         20.95         1.06 o                         
  -8   9  10         11.86         12.72         1.18 o                         
  -7   9  10          0.31          2.94         0.71 o                         
  -6   9  10         13.32         15.98         0.84 o                         
  -5   9  10          5.92          5.75         0.58 o                         
  -4   9  10         20.89         17.80         0.69 o                         
  -3   9  10         84.56         74.67         1.45 o                         
  -2   9  10          4.00          2.64         0.61 o                         
  -1   9  10         32.97         35.85         1.20 o                         
   0   9  10          3.63          4.77         0.61 o                         
   1   9  10         16.62         15.44         0.63 o                         
   2   9  10          9.77         12.28         0.59 o                         
   3   9  10          0.01          0.32         0.41 o                         
   4   9  10          4.56          4.76         0.56 o                         
   5   9  10          3.84          3.35         0.59 o                         
   6   9  10         27.23         26.37         1.04 o                         
   7   9  10         27.46         29.11         1.12 o                         
  -7  10  10          3.28          4.46         1.06 o                         
  -6  10  10         15.44         13.11         0.85 o                         
  -5  10  10          1.44          4.13         0.64 o                         
  -4  10  10          1.67          2.56         0.70 o                         
  -3  10  10         14.15         13.80         0.94 o                         
  -2  10  10         37.35         37.39         1.14 o                         
  -1  10  10        196.43        175.28         2.54 o                         
   0  10  10          1.20          1.97         0.59 o                         
   1  10  10        116.00        111.26         1.66 o                         
   2  10  10         31.53         32.59         1.03 o                         
   3  10  10          0.26          1.45         0.48 o                         
   4  10  10          0.46          3.63         0.65 o                         
   5  10  10          0.02          2.91         0.63 o                         
   6  10  10         15.15         17.65         0.95 o                         
  -6  11  10          3.53          3.71         0.65 o                         
  -5  11  10          4.02          6.25         0.83 o                         
  -4  11  10          0.00         -0.29         0.70 o                         
  -3  11  10         37.86         33.48         1.28 o                         
  -2  11  10          0.09          2.57         0.75 o                         
  -1  11  10         45.79         42.93         1.52 o                         
   0  11  10          3.47         15.30         1.03 o                         
   1  11  10          0.14          4.46         0.74 o                         
   2  11  10          7.54         22.28         1.07 o                         
   3  11  10         18.97         20.81         0.85 o                         
   4  11  10          5.59          8.40         0.73 o                         
   5  11  10        100.00         90.46         1.72 o                         
  -5  12  10         44.02         45.84         1.46 o                         
  -4  12  10          0.22          5.87         0.92 o                         
  -3  12  10         43.65         53.19         1.67 o                         
  -2  12  10         11.85         16.12         1.29 o                         
  -1  12  10          8.11         15.64         1.19 o                         
   0  12  10          0.27          1.84         0.80 o                         
   1  12  10         67.17         58.13         2.22 o                         
   2  12  10          0.18          1.09         0.73 o                         
   3  12  10        198.17        185.70         2.50 o                         
   4  12  10         57.85         59.33         1.44 o                         
  -2  13  10          0.05          1.19         0.95 o                         
  -1  13  10         10.85         12.32         1.27 o                         
   0  13  10          0.03          0.61         0.90 o                         
   1  13  10         27.38         27.28         1.36 o                         
   2  13  10          0.78          2.54         0.93 o                         
 -10   1  11         18.20         16.14         1.48 o                         
  -9   1  11          0.02          0.39         0.61 o                         
  -8   1  11          3.59          4.64         0.55 o                         
  -7   1  11         18.12         20.57         0.72 o                         
  -6   1  11        404.14        376.33         3.36 o                         
  -5   1  11        130.55        144.27         1.88 o                         
  -4   1  11        381.02        363.87         2.39 o                         
  -3   1  11         43.43         41.16         0.51 o                         
  -2   1  11         98.34         78.60         0.75 o                         
  -1   1  11         36.48         41.21         0.48 o                         
   0   1  11        398.50        333.60         1.76 o                         
   1   1  11        759.98        800.30         3.87 o                         
   2   1  11        128.60        137.30         0.92 o                         
   3   1  11        240.97        259.41         1.67 o                         
   4   1  11         22.57         20.62         0.45 o                         
   5   1  11          3.08          4.21         0.37 o                         
   6   1  11         36.84         32.39         0.78 o                         
   7   1  11          5.01          7.23         0.70 o                         
   8   1  11         15.12         18.25         1.29 o                         
   9   1  11          9.31         12.94         1.56 o                         
  10   1  11          1.67          2.72         0.98 o                         
 -10   2  11          1.55          0.56         0.93 o                         
  -9   2  11          2.93          4.74         0.71 o                         
  -8   2  11          3.55          5.07         0.65 o                         
  -7   2  11         47.74         40.38         0.89 o                         
  -6   2  11          8.37          9.65         0.49 o                         
  -5   2  11         43.42         39.03         0.72 o                         
  -4   2  11         10.30         16.89         0.41 o                         
  -3   2  11        187.87        165.23         1.09 o                         
  -2   2  11        313.52        325.91         2.09 o                         
  -1   2  11          6.62         15.60         0.24 o                         
   0   2  11        106.21        104.20         0.74 o                         
   1   2  11       1332.01       1259.78         6.04 o                         
   2   2  11         29.17         36.18         0.42 o                         
   3   2  11        198.59        179.73         1.28 o                         
   4   2  11        378.37        355.15         2.56 o                         
   5   2  11          1.46          0.41         0.28 o                         
   6   2  11        155.00        137.69         1.60 o                         
   7   2  11          6.05          6.44         0.60 o                         
   8   2  11          8.52         10.46         0.94 o                         
   9   2  11         58.20         54.87         2.07 o                         
  10   2  11          1.80          4.99         1.09 o                         
 -10   3  11         26.93         22.60         1.20 o                         
  -9   3  11          7.71          9.66         1.00 o                         
  -8   3  11         15.72         17.01         0.88 o                         
  -7   3  11          8.65          9.57         0.65 o                         
  -6   3  11        157.94        153.21         1.58 o                         
  -5   3  11          0.65          2.44         0.32 o                         
  -4   3  11          8.85         11.55         0.35 o                         
  -3   3  11          1.98          2.52         0.20 o                         
  -2   3  11        112.10        118.81         0.94 o                         
  -1   3  11         28.48         39.27         0.44 o                         
   0   3  11        170.01        170.33         1.05 o                         
   1   3  11         12.10         22.86         0.37 o                         
   2   3  11          1.61          6.72         0.23 o                         
   3   3  11         45.42         43.08         0.59 o                         
   4   3  11        225.11        211.41         1.78 o                         
   5   3  11          3.42          5.83         0.44 o                         
   6   3  11         45.55         44.79         0.94 o                         
   7   3  11         43.02         41.16         1.00 o                         
   8   3  11          2.91          5.10         0.90 o                         
   9   3  11          4.22          4.41         1.08 o                         
 -10   4  11          0.72          1.88         0.79 o                         
  -9   4  11          0.37          0.39         0.67 o                         
  -8   4  11         25.25         17.10         0.92 o                         
  -7   4  11         21.14         27.69         0.94 o                         
  -6   4  11        175.05        153.11         1.74 o                         
  -5   4  11         37.01         40.08         0.78 o                         
  -4   4  11        117.87         96.64         0.97 o                         
  -3   4  11         15.80         15.45         0.33 o                         
  -2   4  11          2.05          3.50         0.21 o                         
  -1   4  11         14.83         17.87         0.29 o                         
   0   4  11          0.00          4.11         0.21 o                         
   1   4  11          1.42          3.17         0.20 o                         
   2   4  11         18.81         23.07         0.38 o                         
   3   4  11         43.72         44.23         0.65 o                         
   4   4  11          0.23          3.58         0.36 o                         
   5   4  11         22.74         22.66         0.65 o                         
   6   4  11        119.66        126.26         1.64 o                         
   7   4  11          1.30          2.79         0.52 o                         
   8   4  11        114.94        115.87         2.12 o                         
   9   4  11          1.53          1.49         0.87 o                         
 -10   5  11          9.70          9.42         0.99 o                         
  -9   5  11          7.37          9.72         0.94 o                         
  -8   5  11         14.79         13.99         1.00 o                         
  -7   5  11          1.60          3.86         0.55 o                         
  -6   5  11        157.36        143.75         1.74 o                         
  -5   5  11         16.83         14.42         0.67 o                         
  -4   5  11         96.10         91.14         1.05 o                         
  -3   5  11         14.67          7.93         0.35 o                         
  -2   5  11         95.11         84.44         0.89 o                         
  -1   5  11         10.39          8.25         0.29 o                         
   0   5  11        305.76        296.84         2.07 o                         
   1   5  11         38.05         40.51         0.54 o                         
   2   5  11          3.85          6.99         0.33 o                         
   3   5  11          9.68         13.18         0.48 o                         
   4   5  11        255.45        241.37         2.14 o                         
   5   5  11        186.22        166.25         1.79 o                         
   6   5  11         33.89         31.44         0.89 o                         
   7   5  11         43.38         38.71         1.13 o                         
   8   5  11          2.16         10.34         0.97 o                         
   9   5  11          0.31         -0.77         0.77 o                         
  -9   6  11          1.51          1.69         0.75 o                         
  -8   6  11         35.59         37.13         1.34 o                         
  -7   6  11        115.39        113.17         1.71 o                         
  -6   6  11         23.33         23.70         0.74 o                         
  -5   6  11          0.91          2.40         0.40 o                         
  -4   6  11          6.18          9.85         0.48 o                         
  -3   6  11        113.83        108.38         1.13 o                         
  -2   6  11        213.37        216.89         1.82 o                         
  -1   6  11        561.02        531.95         4.09 o                         
   0   6  11        266.99        283.25         2.19 o                         
   1   6  11       2613.80       2397.67        14.96 o                         
   2   6  11         24.83         46.65         0.75 o                         
   3   6  11        465.31        444.79         3.86 o                         
   4   6  11         15.53         17.64         0.69 o                         
   5   6  11          4.74          4.45         0.56 o                         
   6   6  11          0.28          0.34         0.45 o                         
   7   6  11         18.99         19.25         0.94 o                         
   8   6  11          4.99          5.54         0.81 o                         
   9   6  11         67.85         65.50         2.17 o                         
  -9   7  11          2.40          2.16         0.81 o                         
  -8   7  11         37.51         41.22         1.42 o                         
  -7   7  11          1.01          4.44         0.79 o                         
  -6   7  11          7.93         10.44         0.67 o                         
  -5   7  11         15.71         17.16         0.68 o                         
  -4   7  11          0.17          2.43         0.40 o                         
  -3   7  11         17.83         17.03         0.59 o                         
  -2   7  11         12.18         12.29         0.68 o                         
  -1   7  11         52.13         64.62         1.07 o                         
   0   7  11        416.70        390.74         3.59 o                         
   1   7  11        128.45        136.39         1.38 o                         
   2   7  11        178.32        172.25         1.77 o                         
   3   7  11          0.57          4.32         0.45 o                         
   4   7  11          2.39          5.33         0.56 o                         
   5   7  11        109.67         99.07         1.57 o                         
   6   7  11          2.25          3.40         0.56 o                         
   7   7  11          7.67          8.35         0.77 o                         
   8   7  11         58.40         60.69         1.50 o                         
  -8   8  11         68.32         62.52         1.80 o                         
  -7   8  11          0.03          3.00         0.69 o                         
  -6   8  11        293.49        279.04         2.99 o                         
  -5   8  11          7.63         12.41         0.67 o                         
  -4   8  11        155.96        162.62         1.82 o                         
  -3   8  11        107.94        102.15         1.56 o                         
  -2   8  11          0.24          7.45         0.93 o                         
  -1   8  11         56.97         54.07         1.32 o                         
   0   8  11         10.05         12.56         0.59 o                         
   1   8  11         40.35         36.08         0.63 o                         
   2   8  11          0.95          4.31         0.42 o                         
   3   8  11         66.84         62.53         1.16 o                         
   4   8  11          0.16          3.09         0.52 o                         
   5   8  11          3.40          6.01         0.76 o                         
   6   8  11         16.73         18.62         0.92 o                         
   7   8  11         31.63         29.48         1.08 o                         
   8   8  11         19.67         16.88         1.01 o                         
  -8   9  11         18.03         22.93         1.31 o                         
  -7   9  11          6.99         10.19         1.11 o                         
  -6   9  11         31.31         32.85         1.06 o                         
  -5   9  11         14.65         20.69         0.80 o                         
  -4   9  11          3.90          6.19         0.54 o                         
  -3   9  11         23.24         29.06         1.02 o                         
  -2   9  11          4.72          6.94         0.69 o                         
  -1   9  11         66.31         59.93         1.34 o                         
   0   9  11         40.69         42.09         1.35 o                         
   1   9  11         37.20         36.54         0.79 o                         
   2   9  11          0.00          3.22         0.46 o                         
   3   9  11          3.92          4.49         0.53 o                         
   4   9  11         29.21         26.15         0.89 o                         
   5   9  11          2.44          3.61         0.61 o                         
   6   9  11          0.14          0.80         0.59 o                         
   7   9  11         24.01         25.33         1.07 o                         
  -7  10  11          0.10          1.13         0.66 o                         
  -6  10  11          3.38          4.00         0.68 o                         
  -5  10  11          1.26          0.85         0.56 o                         
  -4  10  11          6.64          8.17         0.76 o                         
  -3  10  11          5.68          6.82         0.83 o                         
  -2  10  11         28.75         29.09         1.00 o                         
  -1  10  11         23.37         25.20         0.95 o                         
   0  10  11          0.14          2.86         0.67 o                         
   1  10  11        177.56        175.66         2.52 o                         
   2  10  11          3.37          4.70         0.55 o                         
   3  10  11         58.69         57.47         1.29 o                         
   4  10  11         33.43         33.16         1.03 o                         
   5  10  11          6.81          7.86         0.76 o                         
   6  10  11         17.20         21.82         1.02 o                         
  -6  11  11          5.95          6.58         0.74 o                         
  -5  11  11         10.83         16.72         0.99 o                         
  -4  11  11          0.03          0.97         0.85 o                         
  -3  11  11          0.50          1.30         0.74 o                         
  -2  11  11          0.08          2.66         0.78 o                         
  -1  11  11          0.16          0.50         0.66 o                         
   0  11  11         72.56         73.50         2.41 o                         
   1  11  11         73.77         70.04         1.98 o                         
   2  11  11         84.71         85.39         1.49 o                         
   3  11  11         45.44         51.13         1.18 o                         
   4  11  11          0.91          1.96         0.59 o                         
   5  11  11          0.12          1.26         0.63 o                         
  -4  12  11         30.36         32.04         1.42 o                         
  -3  12  11         38.74         36.60         1.39 o                         
  -2  12  11          0.05          1.59         0.91 o                         
  -1  12  11         12.07         13.40         1.41 o                         
   0  12  11          1.11          2.92         0.79 o                         
   1  12  11          0.32          1.49         0.95 o                         
   2  12  11          0.00          2.58         0.72 o                         
   3  12  11         13.87         19.44         0.92 o                         
   4  12  11          0.64          7.00         1.04 o                         
  -2  13  11         30.15         35.78         1.89 o                         
  -1  13  11          9.54         10.01         1.39 o                         
   0  13  11          0.82          0.14         0.95 o                         
   1  13  11          0.05          0.91         1.15 o                         
 -10   0  12          2.25          3.42         1.36 o                         
  -9   0  12          9.73         12.22         1.27 o                         
  -8   0  12          4.82          3.00         0.77 o                         
  -7   0  12          9.84         11.23         0.90 o                         
  -6   0  12        126.13        138.08         2.79 o                         
  -5   0  12         20.91         19.16         0.79 o                         
  -4   0  12        605.53        620.81         5.68 o                         
  -3   0  12        544.54        543.16         4.87 o                         
  -2   0  12        597.50        598.26         4.94 o                         
  -1   0  12        749.68        710.24         7.34 o                         
   0   0  12        123.98        142.69         1.53 o                         
   1   0  12         30.98         30.14         0.52 o                         
   2   0  12          2.53          1.26         0.29 o                         
   3   0  12        629.67        602.82         4.97 o                         
   4   0  12        563.93        524.32         4.90 o                         
   5   0  12        452.06        408.22         4.85 o                         
   6   0  12        845.78        823.58         9.09 o                         
   7   0  12        206.88        211.62         4.89 o                         
   8   0  12         19.68         20.36         1.53 o                         
   9   0  12        457.76        417.38         8.72 o                         
  10   0  12         12.91         17.11         3.18 o                         
 -10   1  12         19.74         22.40         1.61 o                         
  -9   1  12         12.05         14.53         0.93 o                         
  -8   1  12          0.02          1.37         0.50 o                         
  -7   1  12          0.08          1.43         0.48 o                         
  -6   1  12        304.33        296.92         3.01 o                         
  -5   1  12        109.82        125.80         1.76 o                         
  -4   1  12       1160.74       1093.09         6.72 o                         
  -3   1  12         51.55         70.66         0.66 o                         
  -2   1  12        465.78        364.80         2.09 o                         
  -1   1  12        275.93        225.88         1.36 o                         
   0   1  12        674.76        703.76         3.83 o                         
   1   1  12          7.73         11.89         0.25 o                         
   2   1  12        599.24        606.44         3.37 o                         
   3   1  12        487.96        444.64         2.89 o                         
   4   1  12          3.56          5.07         0.33 o                         
   5   1  12         64.68         59.92         0.85 o                         
   6   1  12         88.26         83.22         1.33 o                         
   7   1  12         55.02         50.05         1.30 o                         
   8   1  12        130.40        117.02         2.28 o                         
   9   1  12         35.77         36.33         2.31 o                         
 -10   2  12          9.46         11.88         1.07 o                         
  -9   2  12          2.86          3.05         0.71 o                         
  -8   2  12          0.78          1.21         0.54 o                         
  -7   2  12          8.70         12.21         0.65 o                         
  -6   2  12          5.55          7.25         0.51 o                         
  -5   2  12          2.20          2.95         0.41 o                         
  -4   2  12          0.28          1.48         0.25 o                         
  -3   2  12          0.05          1.59         0.21 o                         
  -2   2  12        457.08        449.73         2.55 o                         
  -1   2  12        338.88        314.87         1.85 o                         
   0   2  12       1197.29       1330.11         6.96 o                         
   1   2  12        176.50        176.02         1.14 o                         
   2   2  12        594.74        679.89         3.75 o                         
   3   2  12          9.50         12.05         0.39 o                         
   4   2  12         11.84         22.87         0.55 o                         
   5   2  12         21.29         20.07         0.59 o                         
   6   2  12          0.81          1.06         0.40 o                         
   7   2  12         37.34         37.90         1.04 o                         
   8   2  12          0.95          2.09         0.88 o                         
   9   2  12         46.98         45.20         1.94 o                         
 -10   3  12          4.79          4.31         0.81 o                         
  -9   3  12          7.24          8.13         1.03 o                         
  -8   3  12         32.41         30.67         1.09 o                         
  -7   3  12          2.25          3.01         0.58 o                         
  -6   3  12          5.25          8.49         0.54 o                         
  -5   3  12         21.44         23.62         0.59 o                         
  -4   3  12          0.11          0.84         0.25 o                         
  -3   3  12          0.37          0.40         0.18 o                         
  -2   3  12        236.66        193.31         1.27 o                         
  -1   3  12          0.01          1.80         0.15 o                         
   0   3  12          2.22          7.35         0.21 o                         
   1   3  12          6.69         12.49         0.29 o                         
   2   3  12        170.32        181.60         1.53 o                         
   3   3  12         69.66         78.16         0.95 o                         
   4   3  12          1.03          1.12         0.29 o                         
   5   3  12        245.66        243.24         2.36 o                         
   6   3  12         20.17         17.76         0.67 o                         
   7   3  12         13.02         13.96         0.73 o                         
   8   3  12          1.62          0.88         0.68 o                         
   9   3  12         12.30         16.88         1.44 o                         
 -10   4  12         34.79         31.42         1.31 o                         
  -9   4  12         39.24         34.18         1.29 o                         
  -8   4  12          2.30          3.54         0.68 o                         
  -7   4  12         20.47         20.90         0.87 o                         
  -6   4  12         30.65         43.58         0.95 o                         
  -5   4  12          6.18          4.17         0.41 o                         
  -4   4  12         67.92         63.90         0.82 o                         
  -3   4  12         43.44         34.51         0.51 o                         
  -2   4  12          1.15          1.87         0.20 o                         
  -1   4  12         21.91         23.01         0.36 o                         
   0   4  12        620.57        618.68         3.62 o                         
   1   4  12         31.69         32.08         0.56 o                         
   2   4  12        113.53        108.31         1.01 o                         
   3   4  12        452.49        422.91         3.50 o                         
   4   4  12          3.33          6.03         0.46 o                         
   5   4  12        247.90        228.99         2.29 o                         
   6   4  12         62.75         62.10         1.10 o                         
   7   4  12         70.42         61.63         1.24 o                         
   8   4  12         92.37         95.59         2.23 o                         
   9   4  12         30.77         28.24         2.13 o                         
  -9   5  12         10.47         14.12         1.05 o                         
  -8   5  12          4.29          2.97         1.22 o                         
  -7   5  12          0.02          0.52         0.54 o                         
  -6   5  12         70.16         58.71         1.10 o                         
  -5   5  12          0.11          2.26         0.39 o                         
  -4   5  12        445.66        378.15         3.13 o                         
  -3   5  12         47.65         42.19         0.69 o                         
  -2   5  12         92.47         92.36         0.93 o                         
  -1   5  12          8.61         18.59         0.40 o                         
   0   5  12        850.76        755.49         4.87 o                         
   1   5  12          0.03          2.16         0.27 o                         
   2   5  12        769.51        674.12         4.87 o                         
   3   5  12          9.80         11.70         0.51 o                         
   4   5  12         21.32         20.05         0.66 o                         
   5   5  12          0.36          0.79         0.43 o                         
   6   5  12         61.51         65.37         1.26 o                         
   7   5  12          4.25          5.93         0.68 o                         
   8   5  12        209.22        198.43         3.44 o                         
   9   5  12          4.31          5.29         1.01 o                         
  -9   6  12         13.81         16.13         1.04 o                         
  -8   6  12         38.50         40.58         1.33 o                         
  -7   6  12          0.14          1.84         0.57 o                         
  -6   6  12         10.23          9.95         0.63 o                         
  -5   6  12         45.50         33.47         0.78 o                         
  -4   6  12          0.54          3.10         0.40 o                         
  -3   6  12          3.29          9.94         0.43 o                         
  -2   6  12          0.46          3.06         0.32 o                         
  -1   6  12        313.40        276.05         2.33 o                         
   0   6  12         38.07         48.96         1.01 o                         
   1   6  12        176.88        178.26         1.58 o                         
   2   6  12        242.34        266.98         2.43 o                         
   3   6  12         11.89         17.85         0.71 o                         
   4   6  12        154.37        172.65         1.99 o                         
   5   6  12          9.65         11.61         0.68 o                         
   6   6  12          0.44          1.88         0.52 o                         
   7   6  12         15.10         16.50         1.01 o                         
   8   6  12          9.65         13.96         1.51 o                         
  -9   7  12          1.55          2.86         0.86 o                         
  -8   7  12         27.41         30.16         1.29 o                         
  -7   7  12        181.16        168.41         2.63 o                         
  -6   7  12         41.29         39.41         1.09 o                         
  -5   7  12         26.62         32.40         1.11 o                         
  -4   7  12          1.25          3.22         0.43 o                         
  -3   7  12         85.10         74.18         0.97 o                         
  -2   7  12         23.27         20.54         0.67 o                         
  -1   7  12         26.45         28.84         1.28 o                         
   0   7  12        106.11         95.33         1.07 o                         
   1   7  12        416.09        377.34         2.96 o                         
   2   7  12         59.07         58.14         0.98 o                         
   3   7  12         86.38         75.33         1.20 o                         
   4   7  12         49.22         59.49         1.18 o                         
   5   7  12          0.52          3.64         0.57 o                         
   6   7  12        132.14        125.99         2.04 o                         
   7   7  12          2.31          4.34         0.73 o                         
   8   7  12         22.81         25.32         1.56 o                         
  -8   8  12         11.70         14.62         1.06 o                         
  -7   8  12         39.36         43.29         1.32 o                         
  -6   8  12        121.41        118.89         2.15 o                         
  -5   8  12         91.83         92.19         1.43 o                         
  -4   8  12         10.34         17.52         0.69 o                         
  -3   8  12          2.84          8.28         0.53 o                         
  -2   8  12          1.89          2.62         0.58 o                         
  -1   8  12         13.06         12.99         0.72 o                         
   0   8  12         71.66         64.40         1.08 o                         
   1   8  12         19.99         24.29         0.65 o                         
   2   8  12         80.36         79.88         1.17 o                         
   3   8  12          8.50         13.88         0.69 o                         
   4   8  12          7.85         12.11         0.72 o                         
   5   8  12         85.62         92.71         1.62 o                         
   6   8  12          7.50          8.82         0.78 o                         
   7   8  12          1.97          3.62         0.76 o                         
  -7   9  12          5.23          6.97         0.92 o                         
  -6   9  12          0.43          0.84         0.58 o                         
  -5   9  12         13.01         16.10         0.85 o                         
  -4   9  12          1.63          1.61         0.46 o                         
  -3   9  12        108.15         96.11         1.77 o                         
  -2   9  12          6.07          8.09         0.75 o                         
  -1   9  12         15.85         13.60         0.82 o                         
   0   9  12          6.23          8.16         0.67 o                         
   1   9  12          0.01          1.11         0.42 o                         
   2   9  12          7.42          8.65         0.60 o                         
   3   9  12         17.67         20.00         0.75 o                         
   4   9  12          1.53          1.37         0.55 o                         
   5   9  12         14.54         16.58         0.97 o                         
   6   9  12          2.80          3.50         0.70 o                         
   7   9  12          1.89          2.02         0.73 o                         
  -7  10  12          1.04          2.02         1.33 o                         
  -6  10  12          0.22          0.45         0.57 o                         
  -5  10  12          3.68          4.14         0.71 o                         
  -4  10  12         10.10          8.85         0.77 o                         
  -3  10  12          6.02          5.93         0.79 o                         
  -2  10  12          2.74          6.79         0.75 o                         
  -1  10  12          0.05          0.98         0.55 o                         
   0  10  12          5.30          5.31         0.75 o                         
   1  10  12         87.00         88.70         1.76 o                         
   2  10  12          1.90          4.42         0.58 o                         
   3  10  12         62.86         59.29         1.19 o                         
   4  10  12          1.79          3.38         0.60 o                         
   5  10  12          1.07          3.04         0.62 o                         
   6  10  12          0.48          1.56         0.67 o                         
  -5  11  12         31.65         30.34         1.51 o                         
  -4  11  12          0.02          1.63         0.82 o                         
  -3  11  12          8.60         12.37         1.15 o                         
  -2  11  12         20.95         20.70         1.04 o                         
  -1  11  12          0.53          0.84         0.75 o                         
   0  11  12          0.22          0.59         0.71 o                         
   1  11  12          0.32          1.38         0.74 o                         
   2  11  12         46.38         44.74         1.31 o                         
   3  11  12          0.02          3.96         0.60 o                         
   4  11  12          9.74         11.70         0.80 o                         
   5  11  12          1.85          0.97         0.62 o                         
  -4  12  12         17.11         20.24         1.32 o                         
  -3  12  12          0.16          4.15         0.82 o                         
  -2  12  12          5.49          5.16         1.29 o                         
  -1  12  12          9.45          8.32         1.22 o                         
   0  12  12         13.75         15.34         1.14 o                         
   1  12  12          5.00          8.00         0.99 o                         
   2  12  12          1.43          2.81         0.72 o                         
   3  12  12          0.32          0.87         0.78 o                         
  -1  13  12         40.29         32.40         1.84 o                         
   0  13  12          0.06          1.16         1.03 o                         
 -10   1  13          0.12          0.69         0.89 o                         
  -9   1  13         41.40         36.58         1.22 o                         
  -8   1  13         17.57         22.24         0.87 o                         
  -7   1  13         23.92         24.32         0.76 o                         
  -6   1  13         11.81         13.87         0.78 o                         
  -5   1  13          9.73         12.58         0.63 o                         
  -4   1  13          6.47         23.73         2.82 o                         
  -3   1  13         33.21         36.21         0.52 o                         
  -2   1  13        293.83        273.11         2.27 o                         
  -1   1  13         22.96         18.88         0.36 o                         
   0   1  13        322.67        322.81         1.90 o                         
   1   1  13        106.34         88.24         0.71 o                         
   2   1  13         44.41         47.72         0.63 o                         
   3   1  13          3.36          2.68         0.29 o                         
   4   1  13         43.52         38.17         0.68 o                         
   5   1  13         34.74         40.33         0.77 o                         
   6   1  13          0.15          0.04         0.46 o                         
   7   1  13        133.12        134.97         2.19 o                         
   8   1  13         99.97         98.19         2.15 o                         
   9   1  13         24.68         28.01         1.58 o                         
 -10   2  13         14.19         12.52         1.11 o                         
  -9   2  13         11.66         11.97         0.92 o                         
  -8   2  13         45.23         38.95         1.12 o                         
  -7   2  13         34.77         42.55         1.03 o                         
  -6   2  13         93.99         85.12         1.42 o                         
  -5   2  13         22.12         26.80         0.69 o                         
  -4   2  13          4.45          5.88         0.35 o                         
  -3   2  13         31.13         33.19         0.48 o                         
  -2   2  13          4.12         11.97         0.42 o                         
  -1   2  13         72.56         75.37         0.61 o                         
   0   2  13        516.68        469.66         2.94 o                         
   1   2  13          3.44          3.34         0.19 o                         
   2   2  13         52.12         49.60         0.59 o                         
   3   2  13          5.22          7.16         0.38 o                         
   4   2  13         40.90         45.51         0.75 o                         
   5   2  13        111.90        107.55         1.40 o                         
   6   2  13         26.88         28.72         0.85 o                         
   7   2  13          5.59          9.00         0.76 o                         
   8   2  13         23.10         26.77         1.26 o                         
   9   2  13          6.07         12.99         1.39 o                         
 -10   3  13         13.10         14.83         1.06 o                         
  -9   3  13          4.16          5.03         0.76 o                         
  -8   3  13          4.50          7.83         0.80 o                         
  -7   3  13         68.54         75.76         1.41 o                         
  -6   3  13         11.15          7.54         0.63 o                         
  -5   3  13          0.31          2.02         0.36 o                         
  -4   3  13          6.07          4.80         0.36 o                         
  -3   3  13        137.82        118.24         1.04 o                         
  -2   3  13          0.31          1.45         0.20 o                         
  -1   3  13         12.46         14.76         0.28 o                         
   0   3  13          0.02          0.43         0.17 o                         
   1   3  13         63.67         57.30         0.58 o                         
   2   3  13         29.60         34.40         0.54 o                         
   3   3  13        295.09        280.84         2.34 o                         
   4   3  13        126.60        114.63         1.28 o                         
   5   3  13        214.52        191.28         2.02 o                         
   6   3  13          0.93          1.09         0.43 o                         
   7   3  13         19.04         21.87         0.94 o                         
   8   3  13         45.19         46.52         1.58 o                         
   9   3  13         29.24         27.01         1.63 o                         
 -10   4  13          8.95         13.29         1.45 o                         
  -9   4  13          7.63          8.32         0.89 o                         
  -8   4  13          0.16          0.68         0.71 o                         
  -7   4  13          0.02          2.83         0.55 o                         
  -6   4  13          1.50          1.01         0.45 o                         
  -5   4  13         16.84         16.73         0.59 o                         
  -4   4  13         73.80         44.86         0.74 o                         
  -3   4  13          4.40         13.18         0.39 o                         
  -2   4  13         73.11         55.04         0.64 o                         
  -1   4  13          1.92          3.23         0.24 o                         
   0   4  13          0.57          4.00         0.24 o                         
   1   4  13         43.74         45.01         0.62 o                         
   2   4  13          2.14          5.07         0.31 o                         
   3   4  13        116.92         98.49         1.19 o                         
   4   4  13          0.55          6.34         0.52 o                         
   5   4  13         14.31         13.02         0.59 o                         
   6   4  13          4.23          4.04         0.53 o                         
   7   4  13          5.68          9.63         1.00 o                         
   8   4  13         29.81         28.01         1.42 o                         
   9   4  13          0.45          0.74         0.91 o                         
  -9   5  13          2.24          5.13         0.85 o                         
  -8   5  13          1.34          0.55         0.62 o                         
  -7   5  13         77.10         70.23         1.49 o                         
  -6   5  13         21.07         18.93         0.72 o                         
  -5   5  13        240.80        220.42         2.29 o                         
  -4   5  13          0.33         15.09         0.95 o                         
  -3   5  13         59.61         49.19         0.73 o                         
  -2   5  13         24.31         23.79         0.59 o                         
  -1   5  13         49.32         41.83         0.58 o                         
   0   5  13        414.34        367.47         2.76 o                         
   1   5  13         82.29         85.38         0.93 o                         
   2   5  13        695.22        660.54         5.16 o                         
   3   5  13          0.31          2.97         0.43 o                         
   4   5  13        325.16        307.70         2.99 o                         
   5   5  13          0.01          0.53         0.41 o                         
   6   5  13          1.80          3.35         0.57 o                         
   7   5  13          0.05          0.00         0.55 o                         
   8   5  13        103.75         98.97         2.18 o                         
  -9   6  13        201.90        192.44         3.23 o                         
  -8   6  13         18.56         19.83         1.19 o                         
  -7   6  13          0.50          1.33         0.64 o                         
  -6   6  13         33.31         35.50         0.92 o                         
  -5   6  13        132.99        117.71         1.49 o                         
  -4   6  13         13.20         16.10         0.63 o                         
  -3   6  13        163.77        155.72         1.59 o                         
  -2   6  13          1.73          4.17         0.31 o                         
  -1   6  13        180.25        173.88         1.69 o                         
   0   6  13        286.57        274.36         2.12 o                         
   1   6  13        327.50        310.44         2.45 o                         
   2   6  13         21.74         21.55         0.64 o                         
   3   6  13        553.63        516.67         5.09 o                         
   4   6  13        136.76        136.37         1.82 o                         
   5   6  13        334.03        314.06         3.29 o                         
   6   6  13         12.99         12.49         0.77 o                         
   7   6  13         28.50         31.61         1.13 o                         
   8   6  13          9.03         14.82         1.11 o                         
  -8   7  13          8.40         11.05         1.02 o                         
  -7   7  13         46.16         47.47         1.80 o                         
  -6   7  13          0.34          1.31         0.55 o                         
  -5   7  13         38.43         43.48         1.02 o                         
  -4   7  13         57.48         52.96         1.04 o                         
  -3   7  13         48.49         43.42         0.88 o                         
  -2   7  13         75.66         66.73         0.92 o                         
  -1   7  13        142.81        134.63         1.48 o                         
   0   7  13         16.22         14.39         0.42 o                         
   1   7  13        128.97        123.03         1.38 o                         
   2   7  13        296.64        286.19         2.78 o                         
   3   7  13        154.75        159.20         1.91 o                         
   4   7  13        233.43        225.77         2.58 o                         
   5   7  13         25.66         24.39         0.92 o                         
   6   7  13          7.50         13.51         0.89 o                         
   7   7  13          1.08          3.23         0.87 o                         
   8   7  13        131.24        127.73         2.55 o                         
  -8   8  13          5.24          4.99         0.82 o                         
  -7   8  13          2.54          3.88         0.73 o                         
  -6   8  13          0.30          2.36         0.56 o                         
  -5   8  13          1.47          5.13         0.55 o                         
  -4   8  13         68.41         67.03         1.14 o                         
  -3   8  13          2.01          9.06         0.79 o                         
  -2   8  13        174.26        166.83         2.23 o                         
  -1   8  13          5.89         10.65         0.64 o                         
   0   8  13         44.86         44.19         0.92 o                         
   1   8  13         48.20         48.07         0.91 o                         
   2   8  13          5.63          6.05         0.52 o                         
   3   8  13         33.91         37.76         0.92 o                         
   4   8  13         42.65         43.82         1.09 o                         
   5   8  13         20.58         23.30         1.02 o                         
   6   8  13         37.88         39.53         1.26 o                         
   7   8  13         15.11         14.72         1.00 o                         
  -7   9  13          4.37          7.73         1.15 o                         
  -6   9  13          0.36          3.06         0.71 o                         
  -5   9  13          0.19          1.40         0.50 o                         
  -4   9  13          0.56          1.33         0.53 o                         
  -3   9  13         10.31         13.72         0.86 o                         
  -2   9  13         13.01         11.90         0.77 o                         
  -1   9  13         21.21         24.45         0.91 o                         
   0   9  13         26.07         23.37         0.97 o                         
   1   9  13         67.08         67.18         1.11 o                         
   2   9  13          8.56         10.29         0.64 o                         
   3   9  13          4.00          4.10         0.53 o                         
   4   9  13         18.08         18.74         0.83 o                         
   5   9  13         23.92         26.42         1.04 o                         
   6   9  13         12.58         13.31         0.90 o                         
  -6  10  13          2.35          2.25         0.75 o                         
  -5  10  13          2.08          2.50         0.70 o                         
  -4  10  13         16.52         17.35         0.98 o                         
  -3  10  13          4.87          3.48         0.84 o                         
  -2  10  13         51.78         52.44         1.86 o                         
  -1  10  13          2.26          2.64         0.62 o                         
   0  10  13          3.40          4.09         0.73 o                         
   1  10  13          0.95          2.02         0.54 o                         
   2  10  13          0.48          1.31         0.49 o                         
   3  10  13          3.23          4.96         0.71 o                         
   4  10  13          1.10          1.84         0.56 o                         
   5  10  13         13.93         12.74         0.82 o                         
  -5  11  13          1.13          2.29         0.67 o                         
  -4  11  13          7.20          8.83         1.00 o                         
  -3  11  13         25.94         23.93         1.14 o                         
  -2  11  13          1.52          1.33         0.74 o                         
  -1  11  13         47.41         38.26         2.01 o                         
   0  11  13          3.79          4.39         0.81 o                         
   1  11  13         51.40         50.97         1.55 o                         
   2  11  13         13.09         14.41         0.96 o                         
   3  11  13         41.33         41.51         1.15 o                         
   4  11  13          9.69         12.82         0.84 o                         
  -4  12  13         61.85         80.98         6.70 o                         
  -3  12  13          5.90          8.82         1.08 o                         
  -2  12  13         75.24         73.77         3.29 o                         
  -1  12  13          0.75          1.80         1.09 o                         
   0  12  13         42.92         41.71         1.65 o                         
   1  12  13          3.65          6.05         0.95 o                         
   2  12  13          6.52         11.51         0.92 o                         
   3  12  13          4.16          7.25         0.76 o                         
 -10   0  14          0.00         -0.79         1.28 o                         
  -9   0  14          0.94          1.06         0.96 o                         
  -8   0  14         17.67         17.32         1.08 o                         
  -7   0  14          0.35          1.43         0.69 o                         
  -6   0  14       1015.66        946.88        11.22 o                         
  -5   0  14        539.51        494.98         5.84 o                         
  -4   0  14       1414.76       1341.35        12.96 o                         
  -3   0  14       1194.40       1096.71        10.76 o                         
  -2   0  14          0.47         12.41         0.45 o                         
  -1   0  14         18.87         18.43         0.48 o                         
   0   0  14        165.37        151.59         1.47 o                         
   1   0  14        655.93        676.41         5.51 o                         
   2   0  14         29.07         16.70         0.54 o                         
   3   0  14        496.48        433.13         4.43 o                         
   4   0  14         16.29         10.60         0.68 o                         
   5   0  14        387.21        348.43         4.40 o                         
   6   0  14         87.93         86.26         1.82 o                         
   7   0  14         63.42         74.78         2.45 o                         
   8   0  14        267.13        243.41         5.97 o                         
   9   0  14          9.11          8.45         1.61 o                         
 -10   1  14         24.12         24.72         1.52 o                         
  -9   1  14         19.41         18.95         1.00 o                         
  -8   1  14         45.63         39.32         1.09 o                         
  -7   1  14         55.02         53.24         1.06 o                         
  -6   1  14         63.92         62.57         1.18 o                         
  -5   1  14         20.16         23.27         0.72 o                         
  -4   1  14        231.94        212.89         1.84 o                         
  -3   1  14          0.51          7.61         0.40 o                         
  -2   1  14        220.17        204.16         1.42 o                         
  -1   1  14         96.97        108.64         0.85 o                         
   0   1  14         51.11         53.72         0.53 o                         
   1   1  14        214.40        215.90         1.45 o                         
   2   1  14          2.58          1.06         0.23 o                         
   3   1  14          5.82          3.17         0.33 o                         
   4   1  14        104.49         96.43         1.20 o                         
   5   1  14         23.06         18.67         0.65 o                         
   6   1  14          8.59         10.19         0.70 o                         
   7   1  14          0.00          1.69         0.61 o                         
   8   1  14        176.19        167.57         2.82 o                         
   9   1  14         34.47         36.69         1.63 o                         
 -10   2  14         88.52         88.69         2.12 o                         
  -9   2  14          0.69          1.37         0.83 o                         
  -8   2  14         42.04         48.88         1.25 o                         
  -7   2  14          5.83          9.23         0.73 o                         
  -6   2  14          4.62          9.67         0.67 o                         
  -5   2  14          0.30          0.35         0.38 o                         
  -4   2  14          0.51          0.15         0.29 o                         
  -3   2  14        143.41        121.25         1.10 o                         
  -2   2  14        113.81        127.23         1.10 o                         
  -1   2  14        115.62        104.19         0.95 o                         
   0   2  14          0.01          4.47         0.31 o                         
   1   2  14         85.81         86.17         0.79 o                         
   2   2  14        353.17        329.90         2.23 o                         
   3   2  14        180.11        173.87         1.60 o                         
   4   2  14        465.53        462.85         3.87 o                         
   5   2  14          2.53          3.40         0.47 o                         
   6   2  14         87.50         95.64         1.66 o                         
   7   2  14         37.58         43.98         1.67 o                         
   8   2  14          3.37          4.79         0.84 o                         
   9   2  14          4.27         10.17         2.01 o                         
 -10   3  14         11.52          7.71         0.95 o                         
  -9   3  14          2.44          5.04         0.77 o                         
  -8   3  14         33.83         33.20         1.18 o                         
  -7   3  14          5.88          6.05         0.66 o                         
  -6   3  14         17.57         18.86         0.70 o                         
  -5   3  14         66.08         49.99         0.96 o                         
  -4   3  14          0.94          1.99         0.28 o                         
  -3   3  14          9.96         22.84         0.47 o                         
  -2   3  14         37.17         38.24         0.52 o                         
  -1   3  14        153.92        147.07         1.17 o                         
   0   3  14         20.51         20.47         0.44 o                         
   1   3  14         14.18         15.50         0.38 o                         
   2   3  14         66.73         61.76         0.77 o                         
   3   3  14          2.60          4.08         0.40 o                         
   4   3  14          0.00          2.44         0.38 o                         
   5   3  14         18.36         18.03         0.67 o                         
   6   3  14         34.87         31.56         0.95 o                         
   7   3  14         16.14         13.69         0.86 o                         
   8   3  14          1.09          2.35         0.87 o                         
   9   3  14         28.28         26.32         1.71 o                         
  -9   4  14          4.03          2.45         0.75 o                         
  -8   4  14         48.91         46.57         1.65 o                         
  -7   4  14         65.36         63.43         1.33 o                         
  -6   4  14        117.45        100.07         1.55 o                         
  -5   4  14         24.40         16.54         0.63 o                         
  -4   4  14        102.98         69.23         0.91 o                         
  -3   4  14        365.02        309.23         2.37 o                         
  -2   4  14        127.82        108.96         1.05 o                         
  -1   4  14         31.93         43.81         0.58 o                         
   0   4  14        301.32        279.32         1.97 o                         
   1   4  14        466.17        462.22         3.29 o                         
   2   4  14         34.31         28.38         0.59 o                         
   3   4  14         53.14         42.44         0.78 o                         
   4   4  14        358.75        333.12         3.12 o                         
   5   4  14          0.01         -0.15         0.39 o                         
   6   4  14          2.11          2.29         0.54 o                         
   7   4  14          5.06          8.21         0.96 o                         
   8   4  14          7.79         10.23         1.21 o                         
   9   4  14          8.75          5.17         1.12 o                         
  -9   5  14         41.77         44.33         1.45 o                         
  -8   5  14          0.30          2.05         0.67 o                         
  -7   5  14         15.79         16.93         0.89 o                         
  -6   5  14         17.77         19.22         0.77 o                         
  -5   5  14         10.44         14.12         0.66 o                         
  -4   5  14        100.31         72.14         1.07 o                         
  -3   5  14        193.59        181.45         1.68 o                         
  -2   5  14        293.64        222.82         1.84 o                         
  -1   5  14         73.37         75.65         0.90 o                         
   0   5  14          2.38          5.02         0.36 o                         
   1   5  14         21.23         22.41         0.53 o                         
   2   5  14          5.17          9.20         0.51 o                         
   3   5  14          1.30          3.97         0.49 o                         
   4   5  14          0.03          2.15         0.48 o                         
   5   5  14         16.72         14.83         0.74 o                         
   6   5  14          0.01          0.35         0.52 o                         
   7   5  14          0.01          1.25         0.82 o                         
   8   5  14          4.06          4.63         0.92 o                         
  -9   6  14          7.12         17.28         1.78 o                         
  -8   6  14          6.33         10.10         0.99 o                         
  -7   6  14         19.89         23.58         1.15 o                         
  -6   6  14          4.69          6.35         0.68 o                         
  -5   6  14          5.01          6.10         0.57 o                         
  -4   6  14          5.51          4.32         0.48 o                         
  -3   6  14        136.92        118.85         1.43 o                         
  -2   6  14          4.97          6.12         0.36 o                         
  -1   6  14          0.83          5.16         0.34 o                         
   0   6  14          6.99          8.45         0.40 o                         
   1   6  14        347.98        323.00         2.87 o                         
   2   6  14          0.11          1.84         0.40 o                         
   3   6  14        208.82        181.23         2.05 o                         
   4   6  14         67.93         69.53         1.26 o                         
   5   6  14          1.30          6.01         0.63 o                         
   6   6  14        124.79        120.21         2.07 o                         
   7   6  14          0.53          2.20         0.71 o                         
   8   6  14         18.21         22.12         1.36 o                         
  -8   7  14          0.05          1.97         0.75 o                         
  -7   7  14          0.00          1.74         0.71 o                         
  -6   7  14          5.31          7.75         0.75 o                         
  -5   7  14        162.41        156.80         1.99 o                         
  -4   7  14         19.73         19.06         0.68 o                         
  -3   7  14        229.93        225.06         2.44 o                         
  -2   7  14         34.53         29.92         0.63 o                         
  -1   7  14          5.34          7.01         0.38 o                         
   0   7  14          0.27          1.87         0.32 o                         
   1   7  14          5.56         10.19         0.52 o                         
   2   7  14          1.19          6.04         0.50 o                         
   3   7  14        252.08        260.19         2.67 o                         
   4   7  14          0.06          1.14         0.52 o                         
   5   7  14         79.58         75.71         1.44 o                         
   6   7  14         40.51         38.33         1.22 o                         
   7   7  14         43.72         50.78         1.55 o                         
  -8   8  14         10.53         15.64         1.24 o                         
  -7   8  14          2.56          4.38         0.80 o                         
  -6   8  14         19.88         19.01         1.81 o                         
  -5   8  14          0.41          1.91         0.53 o                         
  -4   8  14          2.68          4.35         0.49 o                         
  -3   8  14          9.05         10.08         0.59 o                         
  -2   8  14          0.58          3.13         0.65 o                         
  -1   8  14        111.41         98.88         1.57 o                         
   0   8  14         54.74         51.78         0.88 o                         
   1   8  14         74.93         73.22         1.16 o                         
   2   8  14          0.01          5.31         0.51 o                         
   3   8  14         32.09         36.60         0.98 o                         
   4   8  14        127.30        122.12         1.88 o                         
   5   8  14         90.27         89.47         1.63 o                         
   6   8  14         19.42         19.11         0.99 o                         
   7   8  14         21.18         18.94         1.13 o                         
  -7   9  14         11.85         14.17         1.89 o                         
  -6   9  14         20.65         20.19         1.11 o                         
  -5   9  14         14.17         11.71         0.73 o                         
  -4   9  14          3.47          4.34         0.52 o                         
  -3   9  14          1.54          4.12         0.66 o                         
  -2   9  14          2.43          5.47         0.72 o                         
  -1   9  14         48.61         49.11         1.21 o                         
   0   9  14         41.12         43.64         1.24 o                         
   1   9  14         13.03         12.90         0.66 o                         
   2   9  14          0.67          1.38         0.46 o                         
   3   9  14         19.48         20.58         0.86 o                         
   4   9  14         32.62         36.54         1.07 o                         
   5   9  14          0.15          2.58         0.65 o                         
   6   9  14          5.19          7.56         0.83 o                         
  -6  10  14          0.00          1.02         0.64 o                         
  -5  10  14         11.62         12.11         0.93 o                         
  -4  10  14          0.09          1.24         0.60 o                         
  -3  10  14          0.05          0.98         0.76 o                         
  -2  10  14          8.07          9.53         0.91 o                         
  -1  10  14          0.05          1.92         1.02 o                         
   0  10  14         22.31         21.65         1.11 o                         
   1  10  14          3.03          2.74         0.65 o                         
   2  10  14          7.05          9.49         0.74 o                         
   3  10  14          1.23          1.69         0.53 o                         
   4  10  14          0.44          1.70         0.60 o                         
   5  10  14         18.88         19.60         0.94 o                         
  -5  11  14          2.72          3.93         0.86 o                         
  -4  11  14          7.22          9.73         1.15 o                         
  -3  11  14         14.94         17.02         1.10 o                         
  -2  11  14         36.47         34.42         1.61 o                         
  -1  11  14          6.76          5.63         1.04 o                         
   0  11  14          5.06          5.29         1.05 o                         
   1  11  14         10.93         15.16         1.07 o                         
   2  11  14          2.74          6.15         0.79 o                         
   3  11  14          6.24          9.79         0.88 o                         
   4  11  14         26.77         25.64         1.02 o                         
  -3  12  14         68.35         67.70         2.14 o                         
  -2  12  14          0.27          4.70         1.87 o                         
  -1  12  14         11.37         12.05         1.43 o                         
   0  12  14          0.73          2.75         0.85 o                         
   1  12  14         44.34         41.04         2.29 o                         
   2  12  14         13.63         14.72         0.99 o                         
 -10   1  15         23.68         23.62         1.54 o                         
  -9   1  15          3.08          3.53         0.82 o                         
  -8   1  15          2.36          4.41         0.63 o                         
  -7   1  15          3.30          5.70         0.60 o                         
  -6   1  15         38.47         40.87         0.99 o                         
  -5   1  15        123.94        100.60         1.28 o                         
  -4   1  15        255.60        264.16         2.28 o                         
  -3   1  15        112.71         96.26         1.06 o                         
  -2   1  15        149.97        147.02         1.31 o                         
  -1   1  15         87.12         89.43         1.01 o                         
   0   1  15         22.97         29.07         0.50 o                         
   1   1  15         93.80         94.51         1.02 o                         
   2   1  15        299.99        294.26         2.27 o                         
   3   1  15         15.91         12.76         0.47 o                         
   4   1  15        279.23        273.12         2.54 o                         
   5   1  15         28.57         30.95         0.75 o                         
   6   1  15          2.13          2.61         0.58 o                         
   7   1  15         24.30         26.90         1.10 o                         
   8   1  15          0.39          2.99         0.85 o                         
   9   1  15         19.73         21.89         1.43 o                         
 -10   2  15          5.51          9.01         1.44 o                         
  -9   2  15         30.60         32.44         1.21 o                         
  -8   2  15         63.77         66.87         1.60 o                         
  -7   2  15        117.88        123.77         1.82 o                         
  -6   2  15         29.85         34.29         0.91 o                         
  -5   2  15         26.21         28.64         0.72 o                         
  -4   2  15         34.48         27.51         0.59 o                         
  -3   2  15         22.09         19.57         0.50 o                         
  -2   2  15          2.57          2.84         0.30 o                         
  -1   2  15        101.45         89.69         0.86 o                         
   0   2  15          9.96         11.60         0.35 o                         
   1   2  15         53.87         48.17         0.63 o                         
   2   2  15         83.95         76.58         0.86 o                         
   3   2  15        120.63        106.43         1.31 o                         
   4   2  15         38.19         35.54         0.79 o                         
   5   2  15          0.57          0.94         0.44 o                         
   6   2  15          0.20          2.05         0.55 o                         
   7   2  15        110.52        116.09         2.00 o                         
   8   2  15         34.81         37.81         1.42 o                         
   9   2  15         18.51         18.49         1.91 o                         
  -9   3  15          1.55          1.34         0.66 o                         
  -8   3  15          6.76          7.76         0.85 o                         
  -7   3  15         26.73         25.39         0.94 o                         
  -6   3  15         21.12         21.05         0.81 o                         
  -5   3  15          0.11          1.93         0.38 o                         
  -4   3  15         28.52         28.72         0.65 o                         
  -3   3  15          5.71          1.07         0.29 o                         
  -2   3  15         18.25         15.94         0.44 o                         
  -1   3  15         10.71         14.44         0.41 o                         
   0   3  15        222.63        228.44         1.85 o                         
   1   3  15         36.92         29.37         0.52 o                         
   2   3  15         44.92         45.91         0.71 o                         
   3   3  15         47.93         34.73         0.66 o                         
   4   3  15         25.68         22.83         0.72 o                         
   5   3  15         13.62          9.89         0.64 o                         
   6   3  15          0.02          0.66         0.48 o                         
   7   3  15         11.63         14.69         0.98 o                         
   8   3  15          0.39          1.99         0.87 o                         
   9   3  15          0.22         -0.53         0.95 o                         
  -9   4  15          0.64          1.80         0.74 o                         
  -8   4  15         15.58         15.22         0.99 o                         
  -7   4  15         21.22         18.42         0.87 o                         
  -6   4  15         43.10         48.03         1.10 o                         
  -5   4  15          5.40          7.49         0.65 o                         
  -4   4  15        101.98         90.84         1.19 o                         
  -3   4  15         30.62         28.97         0.56 o                         
  -2   4  15        145.67        113.13         1.13 o                         
  -1   4  15          1.73          8.80         0.38 o                         
   0   4  15         64.57         69.87         0.83 o                         
   1   4  15         74.98         68.51         0.87 o                         
   2   4  15          1.97          3.90         0.37 o                         
   3   4  15         43.95         39.26         0.75 o                         
   4   4  15          0.22          1.22         0.40 o                         
   5   4  15          6.48          8.79         0.70 o                         
   6   4  15          1.07          1.15         0.58 o                         
   7   4  15         30.41         30.55         1.57 o                         
   8   4  15          8.37         10.84         1.25 o                         
  -9   5  15          0.34          1.49         0.76 o                         
  -8   5  15         48.12         46.68         1.37 o                         
  -7   5  15          7.34          8.85         0.81 o                         
  -6   5  15          4.82          6.81         0.64 o                         
  -5   5  15         24.95         25.74         0.82 o                         
  -4   5  15         86.66         76.17         1.10 o                         
  -3   5  15         21.01         19.57         0.55 o                         
  -2   5  15         46.13         40.10         0.98 o                         
  -1   5  15        198.98        174.62         1.73 o                         
   0   5  15         66.96         77.02         0.99 o                         
   1   5  15         85.43         79.47         1.06 o                         
   2   5  15          0.14          1.65         0.42 o                         
   3   5  15         25.12         28.59         0.81 o                         
   4   5  15        115.53        115.70         1.65 o                         
   5   5  15         36.40         36.66         1.04 o                         
   6   5  15         30.73         30.29         1.12 o                         
   7   5  15          3.98          3.71         0.78 o                         
   8   5  15          0.88          2.36         0.83 o                         
  -9   6  15         92.16         93.96         2.20 o                         
  -8   6  15          4.90          6.24         0.91 o                         
  -7   6  15        315.68        302.98         3.93 o                         
  -6   6  15         21.15         21.62         0.98 o                         
  -5   6  15        141.49        141.37         2.03 o                         
  -4   6  15          0.44          2.08         0.43 o                         
  -3   6  15          0.08          1.71         0.38 o                         
  -2   6  15         12.10         14.06         0.54 o                         
  -1   6  15         22.99         28.29         0.60 o                         
   0   6  15        182.29        173.29         1.68 o                         
   1   6  15          3.25          8.40         0.49 o                         
   2   6  15        193.13        176.56         2.05 o                         
   3   6  15        501.07        482.67         4.28 o                         
   4   6  15          1.41          1.96         0.49 o                         
   5   6  15        192.96        184.94         2.56 o                         
   6   6  15         18.23         20.00         1.28 o                         
   7   6  15         38.09         37.92         1.47 o                         
   8   6  15          1.54          4.56         0.90 o                         
  -8   7  15         77.93         82.46         1.96 o                         
  -7   7  15         28.22         34.26         1.29 o                         
  -6   7  15          6.31         12.01         0.92 o                         
  -5   7  15          5.52          8.82         0.70 o                         
  -4   7  15        162.38        151.62         1.84 o                         
  -3   7  15         57.19         69.41         1.29 o                         
  -2   7  15        102.40        104.31         1.56 o                         
  -1   7  15        165.29        163.97         1.69 o                         
   0   7  15         32.36         28.98         0.67 o                         
   1   7  15          1.76          2.22         0.39 o                         
   2   7  15          0.52          1.53         0.43 o                         
   3   7  15        131.08        131.22         1.72 o                         
   4   7  15        131.35        125.95         1.90 o                         
   5   7  15        160.35        163.78         3.03 o                         
   6   7  15         42.37         42.12         1.32 o                         
   7   7  15         99.49        100.01         2.28 o                         
  -7   8  15         11.32         11.08         1.21 o                         
  -6   8  15         16.19         19.36         1.03 o                         
  -5   8  15         51.85         53.33         2.61 o                         
  -4   8  15          0.86          2.24         0.52 o                         
  -3   8  15         14.28         15.19         0.70 o                         
  -2   8  15          2.12          4.26         0.63 o                         
  -1   8  15          0.06          1.95         0.46 o                         
   0   8  15          0.02          3.18         0.40 o                         
   1   8  15         21.96         20.07         0.68 o                         
   2   8  15         20.29         21.83         0.75 o                         
   3   8  15         60.78         59.66         1.21 o                         
   4   8  15         36.41         37.11         1.66 o                         
   5   8  15          0.20          2.27         0.67 o                         
   6   8  15         12.73          9.85         0.90 o                         
   7   8  15         46.43         46.21         1.68 o                         
  -7   9  15          1.00          0.10         0.68 o                         
  -6   9  15          8.63         11.52         0.87 o                         
  -5   9  15          1.26          2.75         0.56 o                         
  -4   9  15         22.89         23.08         0.94 o                         
  -3   9  15         15.75         17.84         0.83 o                         
  -2   9  15         25.94         26.97         1.10 o                         
  -1   9  15         22.63         28.01         1.03 o                         
   0   9  15         38.11         39.54         1.22 o                         
   1   9  15          2.82          6.01         0.55 o                         
   2   9  15          1.12          1.09         0.61 o                         
   3   9  15         41.80         41.40         1.11 o                         
   4   9  15          6.51          9.63         0.83 o                         
   5   9  15         82.50         79.40         1.55 o                         
   6   9  15          0.21          0.60         0.69 o                         
  -6  10  15          5.65          9.77         1.60 o                         
  -5  10  15          1.75          2.35         0.79 o                         
  -4  10  15          4.23          4.82         0.76 o                         
  -3  10  15          0.18          1.54         0.87 o                         
  -2  10  15          0.14          0.66         0.69 o                         
  -1  10  15         12.76         13.48         1.08 o                         
   0  10  15          9.04         10.84         1.03 o                         
   1  10  15          0.24          1.46         0.65 o                         
   2  10  15         92.73         90.84         2.76 o                         
   3  10  15         44.74         45.54         1.49 o                         
   4  10  15         40.96         41.70         1.16 o                         
   5  10  15          4.66          5.70         0.73 o                         
  -4  11  15         62.78         60.99         1.75 o                         
  -3  11  15          0.21          0.81         0.71 o                         
  -2  11  15          8.19          9.78         1.14 o                         
  -1  11  15          9.63         12.17         1.25 o                         
   0  11  15          0.05          2.35         0.79 o                         
   1  11  15          2.12          1.41         0.81 o                         
   2  11  15         47.49         48.62         1.30 o                         
   3  11  15         43.35         40.65         1.16 o                         
   4  11  15         69.03         56.92         2.46 o                         
  -2  12  15          1.28          1.78         1.27 o                         
  -1  12  15          0.31          1.57         1.25 o                         
   0  12  15          0.34          5.57         0.93 o                         
   1  12  15          3.96          7.61         1.46 o                         
 -10   0  16          0.07          0.76         1.32 o                         
  -9   0  16          9.89         12.76         1.56 o                         
  -8   0  16          9.47          5.71         0.95 o                         
  -7   0  16          6.76          4.63         0.88 o                         
  -6   0  16         84.21         80.17         1.92 o                         
  -5   0  16         50.72         45.19         1.47 o                         
  -4   0  16          1.80          0.10         0.44 o                         
  -3   0  16        478.45        433.92         4.84 o                         
  -2   0  16       1389.42       1314.61        12.17 o                         
  -1   0  16       1036.67       1017.47        10.69 o                         
   0   0  16       2009.69       1844.68        16.42 o                         
   1   0  16        856.37        843.53         7.91 o                         
   2   0  16         12.77         10.55         0.67 o                         
   3   0  16        132.15        130.12         1.97 o                         
   4   0  16          2.31          2.36         0.53 o                         
   5   0  16          0.00          0.91         0.63 o                         
   6   0  16         97.09         91.81         2.36 o                         
   7   0  16         21.78         23.54         1.63 o                         
   8   0  16          7.58          6.63         1.22 o                         
   9   0  16        154.30        157.24         4.64 o                         
 -10   1  16         35.10         29.73         1.64 o                         
  -9   1  16          0.00         -0.37         0.69 o                         
  -8   1  16         27.04         25.94         1.01 o                         
  -7   1  16         90.44         80.39         1.44 o                         
  -6   1  16          1.75          1.72         0.49 o                         
  -5   1  16        125.70        123.53         1.46 o                         
  -4   1  16         43.85         36.70         0.72 o                         
  -3   1  16         55.67         46.12         0.87 o                         
  -2   1  16        280.28        241.42         2.00 o                         
  -1   1  16        100.60         79.89         0.97 o                         
   0   1  16         65.27         61.44         0.80 o                         
   1   1  16          2.58          4.34         0.34 o                         
   2   1  16        489.86        451.25         3.71 o                         
   3   1  16          4.86          8.96         0.48 o                         
   4   1  16        762.80        723.02         5.59 o                         
   5   1  16         43.52         46.39         0.94 o                         
   6   1  16          0.10          0.88         0.50 o                         
   7   1  16         27.45         30.86         1.16 o                         
   8   1  16         49.47         50.57         1.58 o                         
   9   1  16         22.59         22.34         1.43 o                         
  -9   2  16          7.97         10.86         1.03 o                         
  -8   2  16        100.04         95.41         1.90 o                         
  -7   2  16          5.24         14.09         0.99 o                         
  -6   2  16        106.71        102.69         1.67 o                         
  -5   2  16         10.36          9.42         0.54 o                         
  -4   2  16          2.53          5.01         0.40 o                         
  -3   2  16         91.68         84.18         1.11 o                         
  -2   2  16         38.76         48.79         0.78 o                         
  -1   2  16         28.41         37.13         0.62 o                         
   0   2  16          1.14          1.47         0.26 o                         
   1   2  16          0.11          1.79         0.26 o                         
   2   2  16         14.00         15.65         0.51 o                         
   3   2  16          3.50          7.02         0.45 o                         
   4   2  16          9.83         11.79         0.56 o                         
   5   2  16         45.40         46.74         1.30 o                         
   6   2  16         15.03         16.63         0.86 o                         
   7   2  16         34.20         36.31         1.31 o                         
   8   2  16          0.42          1.44         0.76 o                         
  -9   3  16         53.37         53.95         1.50 o                         
  -8   3  16          1.78          3.47         1.40 o                         
  -7   3  16         76.03         81.29         1.61 o                         
  -6   3  16          7.70          8.25         0.67 o                         
  -5   3  16         16.85         14.02         0.58 o                         
  -4   3  16         28.69         22.39         0.62 o                         
  -3   3  16         92.10         62.23         0.86 o                         
  -2   3  16         22.08         34.70         0.81 o                         
  -1   3  16        427.08        349.78         2.72 o                         
   0   3  16         83.01         86.91         1.05 o                         
   1   3  16          7.31          5.96         0.44 o                         
   2   3  16          4.56          4.78         0.35 o                         
   3   3  16        188.07        191.58         2.02 o                         
   4   3  16          0.73          1.86         0.44 o                         
   5   3  16          4.81          4.68         0.60 o                         
   6   3  16          0.25          1.19         0.54 o                         
   7   3  16         16.42         19.16         1.17 o                         
   8   3  16          3.29          2.66         1.08 o                         
  -9   4  16          0.00         -0.36         0.70 o                         
  -8   4  16          2.19          4.20         0.86 o                         
  -7   4  16          8.58          5.45         0.69 o                         
  -6   4  16         22.78         26.61         0.95 o                         
  -5   4  16         21.69         20.16         0.76 o                         
  -4   4  16          2.66          4.69         0.43 o                         
  -3   4  16          2.50          6.15         0.42 o                         
  -2   4  16         40.74         29.71         0.60 o                         
  -1   4  16        155.32        144.79         1.37 o                         
   0   4  16        447.69        401.17         2.86 o                         
   1   4  16        218.10        193.07         1.75 o                         
   2   4  16        105.76         94.11         1.12 o                         
   3   4  16         20.13         23.24         0.63 o                         
   4   4  16          0.10         -0.21         0.42 o                         
   5   4  16         19.43         15.82         0.85 o                         
   6   4  16          0.04         -0.37         0.53 o                         
   7   4  16         53.32         57.61         1.68 o                         
   8   4  16          4.84          5.60         1.10 o                         
  -9   5  16          8.35          9.04         0.99 o                         
  -8   5  16         20.43         22.78         1.17 o                         
  -7   5  16         18.18         19.81         1.12 o                         
  -6   5  16         25.07         28.17         0.92 o                         
  -5   5  16         27.45         24.59         0.82 o                         
  -4   5  16          4.22          5.55         0.48 o                         
  -3   5  16         41.29         37.99         0.80 o                         
  -2   5  16          1.62          7.39         0.49 o                         
  -1   5  16          3.81          8.23         0.47 o                         
   0   5  16          0.42          0.61         0.31 o                         
   1   5  16        189.99        168.38         1.70 o                         
   2   5  16         88.33         78.60         1.13 o                         
   3   5  16        284.90        264.13         2.66 o                         
   4   5  16        292.77        276.48         3.24 o                         
   5   5  16          1.94          3.40         0.60 o                         
   6   5  16         67.02         66.54         1.65 o                         
   7   5  16          0.81          0.75         0.73 o                         
   8   5  16          0.73          0.40         0.77 o                         
  -8   6  16         34.49         38.37         1.45 o                         
  -7   6  16         23.26         39.07         1.37 o                         
  -6   6  16         31.20         32.61         1.14 o                         
  -5   6  16         10.60         14.90         0.80 o                         
  -4   6  16         25.94         25.49         0.83 o                         
  -3   6  16          2.41          2.43         0.44 o                         
  -2   6  16         13.12         13.26         0.59 o                         
  -1   6  16         96.58         88.84         1.20 o                         
   0   6  16         11.51         12.98         0.52 o                         
   1   6  16          2.06          3.32         0.43 o                         
   2   6  16         15.57         16.39         0.70 o                         
   3   6  16        109.17        117.45         1.59 o                         
   4   6  16         13.62         15.93         0.84 o                         
   5   6  16         26.07         26.66         1.06 o                         
   6   6  16          0.01          4.54         0.82 o                         
   7   6  16         10.72         14.10         1.24 o                         
  -8   7  16         19.00         24.97         1.85 o                         
  -7   7  16        174.40        169.65         2.89 o                         
  -6   7  16         81.96         82.13         1.68 o                         
  -5   7  16         69.22         68.59         1.65 o                         
  -4   7  16          5.81         10.99         0.69 o                         
  -3   7  16         28.03         30.40         0.85 o                         
  -2   7  16         39.30         34.19         0.92 o                         
  -1   7  16         24.12         22.54         0.65 o                         
   0   7  16          0.81          2.23         0.37 o                         
   1   7  16          0.03          0.65         0.37 o                         
   2   7  16          1.32          0.15         0.41 o                         
   3   7  16         58.95         60.57         1.16 o                         
   4   7  16         19.27         25.75         0.92 o                         
   5   7  16        177.82        166.37         2.65 o                         
   6   7  16          6.86          8.97         0.95 o                         
   7   7  16         62.46         57.30         1.77 o                         
  -7   8  16          0.10          0.45         0.66 o                         
  -6   8  16          1.83          2.81         0.71 o                         
  -5   8  16         57.50         54.72         1.37 o                         
  -4   8  16         38.49         40.18         1.07 o                         
  -3   8  16         10.16         13.59         0.99 o                         
  -2   8  16          0.79          1.26         0.50 o                         
  -1   8  16          0.50          4.82         0.56 o                         
   0   8  16         67.85         62.73         1.08 o                         
   1   8  16         15.35         18.67         0.69 o                         
   2   8  16          1.13          3.59         0.51 o                         
   3   8  16          8.29         13.58         0.76 o                         
   4   8  16          0.01          0.66         0.59 o                         
   5   8  16          1.77          3.04         0.62 o                         
   6   8  16         10.70         14.06         1.44 o                         
  -6   9  16          1.40          2.39         0.65 o                         
  -5   9  16          7.47          8.88         0.77 o                         
  -4   9  16          3.14          4.70         0.73 o                         
  -3   9  16         30.37         31.23         1.20 o                         
  -2   9  16          3.30          4.49         0.73 o                         
  -1   9  16         39.29         45.05         1.23 o                         
   0   9  16          6.63          6.34         0.65 o                         
   1   9  16         40.49         38.77         0.97 o                         
   2   9  16         41.03         42.54         1.30 o                         
   3   9  16         22.63         24.83         0.91 o                         
   4   9  16         38.15         42.36         1.30 o                         
   5   9  16         16.71         15.12         0.97 o                         
  -5  10  16          3.71          4.38         0.93 o                         
  -4  10  16         20.24         19.09         1.47 o                         
  -3  10  16         19.95         17.61         1.76 o                         
  -2  10  16          0.41         -0.69         0.69 o                         
  -1  10  16          1.78          2.23         0.80 o                         
   0  10  16          8.18          8.21         1.03 o                         
   1  10  16          3.57          4.13         0.77 o                         
   2  10  16         90.61         88.13         1.61 o                         
   3  10  16          1.10          2.47         0.63 o                         
   4  10  16         60.43         57.59         1.32 o                         
  -4  11  16         94.24         90.60         2.30 o                         
  -3  11  16          0.74          2.15         0.79 o                         
  -2  11  16          4.06          5.07         1.39 o                         
  -1  11  16          1.12          0.74         0.91 o                         
   0  11  16         16.40         16.02         1.32 o                         
   1  11  16          1.45          1.94         0.97 o                         
   2  11  16          4.27          4.86         0.63 o                         
   3  11  16          0.02          0.03         0.66 o                         
  -1  12  16         66.71         70.37         2.50 o                         
   0  12  16         56.19         56.44         1.83 o                         
  -9   1  17         26.06         28.98         1.37 o                         
  -8   1  17        181.40        176.25         2.49 o                         
  -7   1  17         14.77         22.45         0.89 o                         
  -6   1  17        104.06        114.58         1.80 o                         
  -5   1  17         13.27         12.84         0.60 o                         
  -4   1  17          9.48          7.55         0.46 o                         
  -3   1  17        107.39         93.79         1.19 o                         
  -2   1  17          1.06          8.97         0.60 o                         
  -1   1  17        533.52        491.14         4.14 o                         
   0   1  17          7.22         14.44         0.46 o                         
   1   1  17        102.49         94.43         1.09 o                         
   2   1  17         54.46         55.98         0.88 o                         
   3   1  17         65.62         62.48         0.97 o                         
   4   1  17         54.83         55.53         0.96 o                         
   5   1  17         12.54         12.81         0.70 o                         
   6   1  17          7.64          7.42         0.70 o                         
   7   1  17          2.75          5.70         1.22 o                         
   8   1  17          0.36          2.91         0.79 o                         
  -9   2  17          0.16          0.69         0.68 o                         
  -8   2  17          0.40          4.61         0.82 o                         
  -7   2  17          9.68         13.95         0.83 o                         
  -6   2  17          0.04          3.28         0.55 o                         
  -5   2  17         37.77         32.69         0.77 o                         
  -4   2  17          3.04          7.06         0.48 o                         
  -3   2  17         33.11         27.87         0.66 o                         
  -2   2  17         26.94         22.07         0.69 o                         
  -1   2  17         72.18         72.40         1.02 o                         
   0   2  17         54.85         54.71         0.78 o                         
   1   2  17         24.11         22.10         0.60 o                         
   2   2  17         96.05         80.31         1.00 o                         
   3   2  17          1.48          1.92         0.37 o                         
   4   2  17         45.26         32.73         0.81 o                         
   5   2  17          2.04          4.71         0.55 o                         
   6   2  17        160.21        164.92         2.25 o                         
   7   2  17          0.46          1.68         0.68 o                         
   8   2  17         66.50         67.91         1.97 o                         
  -9   3  17          4.29          7.38         0.87 o                         
  -8   3  17          6.53          8.73         0.96 o                         
  -7   3  17          1.23          3.15         0.67 o                         
  -6   3  17          1.58          2.82         0.58 o                         
  -5   3  17          0.01          0.44         0.38 o                         
  -4   3  17          3.43          2.07         0.39 o                         
  -3   3  17          3.77          1.98         0.33 o                         
  -2   3  17          7.22          9.09         0.49 o                         
  -1   3  17        124.79         97.15         1.15 o                         
   0   3  17          3.83          7.04         0.43 o                         
   1   3  17         99.58         88.44         1.07 o                         
   2   3  17          1.28          0.32         0.30 o                         
   3   3  17          1.72          2.12         0.36 o                         
   4   3  17         63.37         56.95         1.15 o                         
   5   3  17         13.98         12.58         0.74 o                         
   6   3  17         37.84         40.82         1.28 o                         
   7   3  17          8.38          7.38         0.90 o                         
   8   3  17          1.86          2.74         1.01 o                         
  -9   4  17          3.81          2.17         0.86 o                         
  -8   4  17          7.35         10.18         0.89 o                         
  -7   4  17         13.34         15.34         1.02 o                         
  -6   4  17          3.75          5.27         0.67 o                         
  -5   4  17          1.08          0.56         0.44 o                         
  -4   4  17          2.25          2.30         0.41 o                         
  -3   4  17         12.63         10.50         0.48 o                         
  -2   4  17         46.70         35.73         0.73 o                         
  -1   4  17         22.02         23.95         0.64 o                         
   0   4  17         97.75         84.90         1.01 o                         
   1   4  17         87.86         89.35         1.07 o                         
   2   4  17         40.57         38.76         0.73 o                         
   3   4  17         12.57         11.83         0.64 o                         
   4   4  17          4.46          3.86         0.59 o                         
   5   4  17          9.27         11.02         0.81 o                         
   6   4  17          1.47          2.51         0.75 o                         
   7   4  17          1.05          1.30         0.71 o                         
   8   4  17          3.88          4.56         1.01 o                         
  -9   5  17          0.91          0.22         0.95 o                         
  -8   5  17         51.36         55.31         1.60 o                         
  -7   5  17          0.59          1.60         0.68 o                         
  -6   5  17         23.64         24.49         1.00 o                         
  -5   5  17          3.14          1.59         0.52 o                         
  -4   5  17          3.29          2.37         0.51 o                         
  -3   5  17          4.36          5.90         0.50 o                         
  -2   5  17          7.99          7.77         0.54 o                         
  -1   5  17         83.92         81.57         1.14 o                         
   0   5  17         37.45         31.56         0.70 o                         
   1   5  17        143.24        135.12         1.47 o                         
   2   5  17        137.34        124.20         1.46 o                         
   3   5  17         17.60         21.83         0.84 o                         
   4   5  17         29.31         24.03         0.90 o                         
   5   5  17          0.67          2.55         0.62 o                         
   6   5  17          3.21          5.90         0.88 o                         
   7   5  17          0.01          1.20         0.71 o                         
  -8   6  17         13.76         17.62         1.14 o                         
  -7   6  17         57.49         61.78         1.74 o                         
  -6   6  17         22.90         28.18         1.20 o                         
  -5   6  17          2.94          5.13         0.65 o                         
  -4   6  17          9.97         10.33         0.69 o                         
  -3   6  17         36.59         30.44         0.88 o                         
  -2   6  17         12.84         13.93         0.61 o                         
  -1   6  17          0.15          3.23         0.58 o                         
   0   6  17          1.46          3.95         0.45 o                         
   1   6  17          0.16          1.58         0.38 o                         
   2   6  17         60.80         53.83         1.05 o                         
   3   6  17          8.98         13.62         0.71 o                         
   4   6  17        218.70        205.26         2.58 o                         
   5   6  17         35.83         41.04         1.51 o                         
   6   6  17        303.91        297.60         3.98 o                         
   7   6  17         91.86         93.55         2.28 o                         
  -8   7  17         39.13         40.74         1.48 o                         
  -7   7  17         67.73         65.32         1.67 o                         
  -6   7  17         57.71         64.61         1.55 o                         
  -5   7  17         67.44         69.26         1.79 o                         
  -4   7  17         11.33         15.94         0.83 o                         
  -3   7  17         19.60         19.21         0.80 o                         
  -2   7  17         11.76         16.29         0.79 o                         
  -1   7  17         14.79         14.51         0.60 o                         
   0   7  17          1.25          2.79         0.41 o                         
   1   7  17         13.31         12.29         0.60 o                         
   2   7  17         20.60         23.77         0.97 o                         
   3   7  17          0.07          2.56         0.50 o                         
   4   7  17         10.04         16.08         1.15 o                         
   5   7  17         15.53         16.79         1.06 o                         
   6   7  17          0.80          1.55         0.75 o                         
   7   7  17         23.09         22.03         1.37 o                         
  -7   8  17         24.65         24.51         1.22 o                         
  -6   8  17         44.20         38.21         1.26 o                         
  -5   8  17         18.59         20.33         1.25 o                         
  -4   8  17         70.60         69.50         1.49 o                         
  -3   8  17        210.60        203.27         2.91 o                         
  -2   8  17         62.32         68.53         1.35 o                         
  -1   8  17         93.47         94.93         1.39 o                         
   0   8  17        110.54        100.83         1.61 o                         
   1   8  17          0.01          2.19         0.49 o                         
   2   8  17         62.21         61.24         1.17 o                         
   3   8  17          0.00          0.24         0.56 o                         
   4   8  17          8.04         10.24         0.87 o                         
   5   8  17         18.56         19.47         1.12 o                         
   6   8  17         77.77         77.12         1.83 o                         
  -6   9  17          0.14          0.84         0.77 o                         
  -5   9  17         10.60         10.70         0.96 o                         
  -4   9  17          0.52          2.34         0.58 o                         
  -3   9  17          0.01         -0.17         0.81 o                         
  -2   9  17         15.58         16.02         1.04 o                         
  -1   9  17          4.47          5.92         0.65 o                         
   0   9  17         19.75         15.98         0.89 o                         
   1   9  17         48.15         45.56         1.18 o                         
   2   9  17          5.51          7.42         0.72 o                         
   3   9  17         28.69         30.59         1.00 o                         
   4   9  17         21.09         22.76         1.37 o                         
   5   9  17          3.88          6.45         0.84 o                         
  -5  10  17          0.87          1.67         0.71 o                         
  -4  10  17          3.20          4.13         1.06 o                         
  -3  10  17          0.55          0.73         1.14 o                         
  -2  10  17          0.18          0.45         0.76 o                         
  -1  10  17         61.82         56.22         1.87 o                         
   0  10  17          6.72          9.01         0.90 o                         
   1  10  17         21.51         21.60         1.10 o                         
   2  10  17          1.45          5.39         0.75 o                         
   3  10  17          2.26          2.93         0.65 o                         
   4  10  17          0.14          2.76         0.73 o                         
  -3  11  17          0.14          2.15         0.95 o                         
  -2  11  17          4.35          7.96         1.17 o                         
  -1  11  17         14.71         16.27         1.58 o                         
   0  11  17         12.58         13.97         1.12 o                         
   1  11  17          2.73          1.80         0.80 o                         
   2  11  17          0.07         -0.01         0.65 o                         
  -9   0  18         14.84         12.13         1.62 o                         
  -8   0  18        101.38         88.00         2.22 o                         
  -7   0  18         35.24         36.28         1.54 o                         
  -6   0  18         51.12         54.89         1.67 o                         
  -5   0  18         95.24         89.47         1.87 o                         
  -4   0  18          3.85          5.73         0.82 o                         
  -3   0  18         28.60         31.98         1.06 o                         
  -2   0  18         44.27         41.89         1.07 o                         
  -1   0  18        535.85        490.94         6.97 o                         
   0   0  18         44.03         45.16         1.71 o                         
   1   0  18         53.54         57.56         1.25 o                         
   2   0  18          1.00          0.84         0.47 o                         
   3   0  18        229.47        209.08         3.04 o                         
   4   0  18          1.61          2.21         0.64 o                         
   5   0  18          1.61          4.04         0.67 o                         
   6   0  18          6.15          3.94         0.90 o                         
   7   0  18        186.19        197.48         5.21 o                         
   8   0  18          0.32          0.16         0.99 o                         
  -9   1  18         11.84         10.72         1.18 o                         
  -8   1  18        126.82        126.76         2.03 o                         
  -7   1  18        105.38        100.20         1.68 o                         
  -6   1  18        105.54        111.53         1.94 o                         
  -5   1  18         99.62         91.52         1.33 o                         
  -4   1  18         20.33         17.04         0.60 o                         
  -3   1  18        101.94        107.10         1.29 o                         
  -2   1  18         37.01         31.66         0.70 o                         
  -1   1  18        510.57        500.92         6.38 o                         
   0   1  18        691.15        644.82         5.10 o                         
   1   1  18        197.59        188.38         1.80 o                         
   2   1  18        266.85        254.87         2.26 o                         
   3   1  18         50.16         38.22         0.81 o                         
   4   1  18          3.19          5.22         0.47 o                         
   5   1  18          0.02          0.56         0.45 o                         
   6   1  18         64.32         63.60         1.47 o                         
   7   1  18         15.63         16.20         1.08 o                         
   8   1  18         33.69         34.18         1.38 o                         
  -9   2  18         10.14         11.21         0.93 o                         
  -8   2  18          0.26          0.53         0.67 o                         
  -7   2  18          8.65         13.07         0.84 o                         
  -6   2  18         31.05         34.04         1.00 o                         
  -5   2  18         19.52         20.08         0.68 o                         
  -4   2  18         35.70         40.08         0.86 o                         
  -3   2  18         75.09         76.04         1.02 o                         
  -2   2  18         16.43         17.44         0.65 o                         
  -1   2  18         15.32         20.75         0.68 o                         
   0   2  18         37.97         40.40         0.86 o                         
   1   2  18         65.55         62.59         0.92 o                         
   2   2  18          0.97          2.09         0.36 o                         
   3   2  18        191.78        187.38         1.98 o                         
   4   2  18          3.39          4.73         0.48 o                         
   5   2  18         54.82         51.54         1.18 o                         
   6   2  18         65.77         65.94         1.40 o                         
   7   2  18          7.98          9.44         0.90 o                         
   8   2  18         26.90         24.77         1.39 o                         
  -9   3  18          1.50          2.60         0.77 o                         
  -8   3  18          1.32          1.63         0.67 o                         
  -7   3  18          9.53         12.41         0.92 o                         
  -6   3  18          4.74          6.35         0.68 o                         
  -5   3  18          4.64          2.17         0.45 o                         
  -4   3  18          2.98          2.59         0.40 o                         
  -3   3  18          6.32          6.47         0.45 o                         
  -2   3  18        171.08        176.88         1.94 o                         
  -1   3  18         15.68         13.16         0.50 o                         
   0   3  18        217.57        202.77         2.05 o                         
   1   3  18         94.49         84.10         1.11 o                         
   2   3  18         16.18         16.48         0.60 o                         
   3   3  18         61.21         52.40         0.95 o                         
   4   3  18          0.06          0.73         0.43 o                         
   5   3  18          1.07          0.69         0.47 o                         
   6   3  18        132.77        133.80         2.42 o                         
   7   3  18         12.94         10.87         1.07 o                         
   8   3  18         26.29         26.34         1.61 o                         
  -9   4  18          3.15          3.07         0.82 o                         
  -8   4  18         18.00         19.99         1.07 o                         
  -7   4  18         29.61         29.96         1.22 o                         
  -6   4  18          1.22          1.19         0.56 o                         
  -5   4  18          7.43          6.89         0.62 o                         
  -4   4  18         27.91         22.02         0.73 o                         
  -3   4  18         83.73         78.41         1.14 o                         
  -2   4  18        138.07        112.19         1.45 o                         
  -1   4  18          0.39          0.58         0.35 o                         
   0   4  18          2.20          2.01         0.39 o                         
   1   4  18          1.57          1.82         0.33 o                         
   2   4  18          9.37         11.04         0.62 o                         
   3   4  18          9.06          8.23         0.63 o                         
   4   4  18         10.80         11.12         0.75 o                         
   5   4  18          0.66          0.92         0.60 o                         
   6   4  18          0.17          0.09         0.66 o                         
   7   4  18          5.99          9.38         1.00 o                         
  -8   5  18         75.25         79.39         1.87 o                         
  -7   5  18          0.34          0.39         0.68 o                         
  -6   5  18         47.15         43.51         1.38 o                         
  -5   5  18         64.81         62.31         1.33 o                         
  -4   5  18         32.05         26.68         0.91 o                         
  -3   5  18         15.97         14.07         0.69 o                         
  -2   5  18        231.37        217.73         2.51 o                         
  -1   5  18        282.18        254.45         2.55 o                         
   0   5  18        234.65        212.74         2.15 o                         
   1   5  18         77.86         69.35         1.17 o                         
   2   5  18          0.22          0.54         0.39 o                         
   3   5  18         12.66         14.41         0.75 o                         
   4   5  18          2.77          2.77         0.59 o                         
   5   5  18         43.68         44.66         1.45 o                         
   6   5  18          1.20          4.01         0.81 o                         
   7   5  18          8.54         11.48         1.07 o                         
  -8   6  18          1.02          0.85         0.75 o                         
  -7   6  18         42.16         46.75         1.47 o                         
  -6   6  18          7.26         13.76         1.17 o                         
  -5   6  18          2.89          4.13         0.71 o                         
  -4   6  18          2.22          5.74         0.65 o                         
  -3   6  18         13.98         15.71         0.74 o                         
  -2   6  18          0.06          1.11         0.48 o                         
  -1   6  18          0.04          1.57         0.42 o                         
   0   6  18         20.77         20.58         0.65 o                         
   1   6  18          3.46          4.71         0.50 o                         
   2   6  18         64.19         58.19         1.11 o                         
   3   6  18         46.48         46.45         1.13 o                         
   4   6  18         31.82         33.82         1.17 o                         
   5   6  18        179.13        170.92         2.91 o                         
   6   6  18          5.94         12.16         1.00 o                         
   7   6  18         58.02         56.23         1.76 o                         
  -7   7  18          0.39          3.44         0.80 o                         
  -6   7  18         51.26         50.26         2.99 o                         
  -5   7  18          5.32          7.76         0.82 o                         
  -4   7  18        240.74        228.22         3.03 o                         
  -3   7  18         33.61         28.27         1.12 o                         
  -2   7  18        225.13        217.73         2.75 o                         
  -1   7  18          0.90          0.76         0.42 o                         
   0   7  18         77.90         83.48         1.24 o                         
   1   7  18         14.70         12.81         0.67 o                         
   2   7  18         21.49         26.77         0.86 o                         
   3   7  18         13.05         13.73         0.79 o                         
   4   7  18         31.51         34.24         1.28 o                         
   5   7  18         12.02         14.82         1.07 o                         
   6   7  18          6.03          6.16         0.88 o                         
  -7   8  18          0.66          1.91         0.97 o                         
  -6   8  18         12.82         14.79         1.55 o                         
  -5   8  18          6.24          5.89         0.86 o                         
  -4   8  18          5.80          8.56         0.80 o                         
  -3   8  18          3.19          6.80         0.87 o                         
  -2   8  18          3.77          8.13         0.69 o                         
  -1   8  18         14.57         17.69         0.74 o                         
   0   8  18          6.02         11.91         0.83 o                         
   1   8  18         37.86         41.85         0.98 o                         
   2   8  18         14.38         17.45         1.08 o                         
   3   8  18         44.97         50.07         1.27 o                         
   4   8  18         20.41         24.68         1.43 o                         
   5   8  18         30.94         32.29         1.26 o                         
  -6   9  18          0.22          1.29         0.62 o                         
  -5   9  18          0.14          1.32         0.64 o                         
  -4   9  18         20.00         24.40         1.24 o                         
  -3   9  18          3.40          3.03         0.67 o                         
  -2   9  18          1.59          3.63         0.97 o                         
  -1   9  18          6.00          6.80         0.80 o                         
   0   9  18          2.12          2.58         0.74 o                         
   1   9  18          1.23          3.61         0.55 o                         
   2   9  18         11.43          9.76         0.84 o                         
   3   9  18         17.74         21.16         1.16 o                         
   4   9  18          8.38          8.48         1.09 o                         
   5   9  18          1.87          1.58         0.83 o                         
  -5  10  18         18.68         21.78         3.89 o                         
  -4  10  18          2.04          2.63         0.81 o                         
  -3  10  18          7.16          6.11         1.10 o                         
  -2  10  18         12.77         11.70         1.39 o                         
  -1  10  18          4.67          5.56         1.20 o                         
   0  10  18          0.40          1.94         0.66 o                         
   1  10  18          1.03          3.32         0.71 o                         
   2  10  18          0.78          0.91         0.59 o                         
   3  10  18         33.27         34.29         1.30 o                         
  -3  11  18          4.45          5.45         1.53 o                         
  -2  11  18         95.91         87.37         4.05 o                         
  -1  11  18          2.32          3.97         1.31 o                         
   0  11  18         58.42         54.58         1.94 o                         
   1  11  18          1.42          1.46         0.72 o                         
  -9   1  19          3.59          2.88         0.84 o                         
  -8   1  19          2.00          4.77         0.86 o                         
  -7   1  19         55.33         61.54         1.45 o                         
  -6   1  19          0.67          1.33         0.51 o                         
  -5   1  19         18.85         24.82         0.79 o                         
  -4   1  19         13.40         16.34         0.58 o                         
  -3   1  19         67.42         61.44         0.98 o                         
  -2   1  19         27.80         23.52         0.64 o                         
  -1   1  19        394.24        368.78         4.24 o                         
   0   1  19        168.88        166.67         1.80 o                         
   1   1  19        259.96        252.52         2.72 o                         
   2   1  19         18.32         23.34         0.68 o                         
   3   1  19        100.83         93.89         1.27 o                         
   4   1  19          5.13          7.54         0.54 o                         
   5   1  19         88.83         89.75         1.49 o                         
   6   1  19         86.49         89.14         1.98 o                         
   7   1  19         53.24         58.38         1.79 o                         
   8   1  19         21.48         22.26         1.60 o                         
  -9   2  19          0.01          1.45         0.75 o                         
  -8   2  19          1.04          2.09         0.72 o                         
  -7   2  19          2.97          3.91         0.72 o                         
  -6   2  19         37.44         33.16         1.04 o                         
  -5   2  19          1.14          1.49         0.45 o                         
  -4   2  19         66.21         64.47         1.12 o                         
  -3   2  19          0.02          0.89         0.37 o                         
  -2   2  19        121.66        109.18         1.35 o                         
  -1   2  19         72.16         70.71         1.27 o                         
   0   2  19        305.75        286.95         2.65 o                         
   1   2  19          3.76          9.01         0.52 o                         
   2   2  19         15.10         11.37         0.52 o                         
   3   2  19         82.52         71.19         1.09 o                         
   4   2  19          2.84          2.28         0.46 o                         
   5   2  19          2.60          3.15         0.58 o                         
   6   2  19          0.92          1.52         0.66 o                         
   7   2  19          5.48          5.08         0.92 o                         
   8   2  19          6.60          6.97         1.01 o                         
  -9   3  19          6.08          8.34         0.95 o                         
  -8   3  19          4.55          5.58         0.80 o                         
  -7   3  19          1.33          2.24         0.75 o                         
  -6   3  19         25.28         25.88         1.00 o                         
  -5   3  19         85.95         84.55         1.31 o                         
  -4   3  19          7.15          9.23         0.59 o                         
  -3   3  19          2.39          3.92         0.45 o                         
  -2   3  19          1.29          3.34         0.45 o                         
  -1   3  19         72.75         62.67         1.00 o                         
   0   3  19         15.07         14.77         0.56 o                         
   1   3  19          2.86          5.36         0.46 o                         
   2   3  19          1.85          1.17         0.36 o                         
   3   3  19         23.43         21.94         0.76 o                         
   4   3  19          0.04          0.49         0.46 o                         
   5   3  19         29.82         31.17         1.15 o                         
   6   3  19          1.28          2.18         0.67 o                         
   7   3  19         65.46         66.46         1.82 o                         
  -8   4  19          0.31          0.47         0.68 o                         
  -7   4  19         10.04         13.38         0.92 o                         
  -6   4  19          2.98          3.11         0.63 o                         
  -5   4  19          2.52          3.76         0.54 o                         
  -4   4  19          1.41          1.65         0.46 o                         
  -3   4  19         22.91         18.66         0.65 o                         
  -2   4  19          6.05          6.42         0.67 o                         
  -1   4  19         99.34         84.86         1.30 o                         
   0   4  19          0.37          1.99         0.41 o                         
   1   4  19         54.91         51.44         1.02 o                         
   2   4  19          6.72          9.76         0.63 o                         
   3   4  19          0.27          1.80         0.46 o                         
   4   4  19          2.38          2.66         0.56 o                         
   5   4  19          7.12          8.50         0.80 o                         
   6   4  19          0.00          0.84         0.67 o                         
   7   4  19          1.87          2.18         0.75 o                         
  -8   5  19         20.95         23.90         1.22 o                         
  -7   5  19          0.64          1.90         0.80 o                         
  -6   5  19          9.23         15.71         1.05 o                         
  -5   5  19          0.01          0.85         0.58 o                         
  -4   5  19          0.40          0.10         0.49 o                         
  -3   5  19          8.81          8.26         0.66 o                         
  -2   5  19         30.86         31.86         1.09 o                         
  -1   5  19          2.84          4.53         0.59 o                         
   0   5  19         56.88         53.02         1.02 o                         
   1   5  19         16.27         19.04         0.73 o                         
   2   5  19          6.66          9.04         0.65 o                         
   3   5  19         23.28         20.57         0.84 o                         
   4   5  19         30.07         32.04         1.03 o                         
   5   5  19        232.88        222.81         3.41 o                         
   6   5  19        142.92        143.06         2.61 o                         
   7   5  19         87.60         86.94         2.05 o                         
  -8   6  19         48.80         43.35         2.10 o                         
  -7   6  19         35.41         41.34         1.49 o                         
  -6   6  19        264.47        255.03         3.73 o                         
  -5   6  19         45.59         48.60         2.23 o                         
  -4   6  19         89.38         90.85         1.64 o                         
  -3   6  19         33.06         34.46         1.02 o                         
  -2   6  19        130.22        117.53         2.37 o                         
  -1   6  19          6.42         10.02         0.64 o                         
   0   6  19        108.77        100.88         1.43 o                         
   1   6  19         32.50         32.44         0.87 o                         
   2   6  19          1.56          2.40         0.54 o                         
   3   6  19          5.77          7.53         0.71 o                         
   4   6  19         18.92         17.37         1.06 o                         
   5   6  19         23.75         23.98         1.14 o                         
   6   6  19         66.41         58.98         1.64 o                         
  -7   7  19         12.99         14.80         1.25 o                         
  -6   7  19          1.07          2.21         0.81 o                         
  -5   7  19         93.66         88.64         1.93 o                         
  -4   7  19         21.68         25.45         1.35 o                         
  -3   7  19         37.74         34.23         1.06 o                         
  -2   7  19         89.60        101.51         2.15 o                         
  -1   7  19          6.54          8.65         0.63 o                         
   0   7  19         42.82         41.60         1.06 o                         
   1   7  19         42.23         40.66         1.01 o                         
   2   7  19         22.75         26.67         0.93 o                         
   3   7  19          0.20          1.32         0.65 o                         
   4   7  19         16.01         23.32         1.13 o                         
   5   7  19        189.71        183.06         2.85 o                         
   6   7  19         17.83         25.68         1.38 o                         
  -6   8  19         10.79         16.53         1.11 o                         
  -5   8  19         58.78         51.98         1.47 o                         
  -4   8  19         25.27         29.77         1.59 o                         
  -3   8  19         18.04         21.56         1.00 o                         
  -2   8  19          1.16          0.81         0.62 o                         
  -1   8  19         33.34         31.72         1.02 o                         
   0   8  19          0.85          1.94         0.64 o                         
   1   8  19         40.36         44.51         1.46 o                         
   2   8  19         16.93         19.49         0.91 o                         
   3   8  19          0.87          3.09         0.73 o                         
   4   8  19         52.11         51.54         1.56 o                         
   5   8  19          0.58          2.10         0.83 o                         
  -5   9  19          0.00          0.82         1.18 o                         
  -4   9  19          0.00          0.28         0.79 o                         
  -3   9  19         10.63         12.44         1.01 o                         
  -2   9  19         15.55         21.42         1.15 o                         
  -1   9  19         24.65         25.80         1.26 o                         
   0   9  19          8.52         12.98         0.79 o                         
   1   9  19          0.32          0.69         0.53 o                         
   2   9  19          0.11          1.09         0.62 o                         
   3   9  19          0.56          1.74         1.20 o                         
   4   9  19          1.79          3.47         0.83 o                         
  -4  10  19         14.56         15.47         1.11 o                         
  -3  10  19          0.98          0.83         0.99 o                         
  -2  10  19          7.22          6.42         1.09 o                         
  -1  10  19          2.61          5.45         1.19 o                         
   0  10  19         23.36         21.17         1.07 o                         
   1  10  19         16.89         15.61         1.02 o                         
   2  10  19          4.35          5.02         0.73 o                         
   3  10  19         60.30         54.96         1.63 o                         
  -1  11  19          3.14          4.58         1.23 o                         
   0  11  19         43.16         47.69         2.28 o                         
  -9   0  20          0.38          1.34         1.18 o                         
  -8   0  20         88.11         78.54         2.49 o                         
  -7   0  20        115.29        109.43         2.66 o                         
  -6   0  20         22.77         21.80         1.30 o                         
  -5   0  20         26.90         30.30         1.20 o                         
  -4   0  20         50.02         46.36         1.22 o                         
  -3   0  20         14.53         15.82         0.90 o                         
  -2   0  20        188.51        182.44         2.77 o                         
  -1   0  20          2.21          4.73         0.97 o                         
   0   0  20        535.11        527.92         6.72 o                         
   1   0  20        125.69        132.40         2.09 o                         
   2   0  20        913.27        874.19         9.41 o                         
   3   0  20        170.87        164.30         2.49 o                         
   4   0  20         35.10         31.16         1.18 o                         
   5   0  20         17.60         18.92         1.12 o                         
   6   0  20        206.53        215.03         4.58 o                         
   7   0  20        132.62        126.42         3.47 o                         
  -9   1  20          5.33          3.35         0.90 o                         
  -8   1  20          1.68          2.64         0.70 o                         
  -7   1  20         11.39         11.05         0.92 o                         
  -6   1  20          4.52          4.78         0.66 o                         
  -5   1  20          0.28          0.79         0.45 o                         
  -4   1  20         24.72         29.83         0.77 o                         
  -3   1  20         20.95         26.04         0.70 o                         
  -2   1  20          7.39         12.50         0.62 o                         
  -1   1  20         25.62         31.68         0.83 o                         
   0   1  20         23.79         32.49         1.02 o                         
   1   1  20          7.14         12.57         0.58 o                         
   2   1  20         15.64         17.79         0.63 o                         
   3   1  20         13.17         16.09         0.62 o                         
   4   1  20         12.83         15.71         0.72 o                         
   5   1  20          1.77          2.60         0.57 o                         
   6   1  20          0.23          2.15         0.80 o                         
   7   1  20          0.04          1.62         0.74 o                         
  -8   2  20          0.45          0.04         0.63 o                         
  -7   2  20         55.63         58.18         1.67 o                         
  -6   2  20          0.53          1.60         0.60 o                         
  -5   2  20          1.53          3.02         0.51 o                         
  -4   2  20         43.44         43.25         0.98 o                         
  -3   2  20         17.14         20.38         0.69 o                         
  -2   2  20         37.26         36.96         0.82 o                         
  -1   2  20          7.23          9.95         0.60 o                         
   0   2  20         27.61         28.82         0.80 o                         
   1   2  20         89.61         90.36         1.38 o                         
   2   2  20         59.68         54.94         0.92 o                         
   3   2  20          6.21          8.40         0.58 o                         
   4   2  20          7.96         11.99         0.70 o                         
   5   2  20         47.95         48.75         1.20 o                         
   6   2  20         35.04         35.09         1.24 o                         
   7   2  20         40.38         37.82         1.55 o                         
  -8   3  20          0.15          0.96         0.69 o                         
  -7   3  20          0.69          1.42         0.65 o                         
  -6   3  20         25.40         24.09         1.01 o                         
  -5   3  20         24.54         24.68         0.88 o                         
  -4   3  20        115.27        109.05         1.60 o                         
  -3   3  20          5.96          5.18         0.49 o                         
  -2   3  20         67.33         57.24         1.03 o                         
  -1   3  20         96.04        104.49         1.43 o                         
   0   3  20          0.52          0.53         0.37 o                         
   1   3  20         31.64         31.40         0.80 o                         
   2   3  20         18.27         18.63         0.67 o                         
   3   3  20          6.19          5.48         0.53 o                         
   4   3  20         15.89         16.45         0.81 o                         
   5   3  20         12.60         17.92         1.01 o                         
   6   3  20          1.15          1.57         0.81 o                         
   7   3  20         23.40         24.66         1.26 o                         
  -8   4  20         18.11         20.84         1.13 o                         
  -7   4  20          0.13          0.63         0.74 o                         
  -6   4  20         17.58         12.51         1.03 o                         
  -5   4  20          6.05          8.96         0.77 o                         
  -4   4  20          4.99          4.03         0.58 o                         
  -3   4  20         13.85         14.76         0.74 o                         
  -2   4  20          0.05          0.42         0.47 o                         
  -1   4  20          7.00          9.79         0.63 o                         
   0   4  20         83.49         69.41         1.21 o                         
   1   4  20         39.77         39.17         0.98 o                         
   2   4  20        187.16        173.49         2.21 o                         
   3   4  20          0.01          0.45         0.48 o                         
   4   4  20          0.20          0.80         0.53 o                         
   5   4  20         28.89         30.65         1.10 o                         
   6   4  20         72.64         68.17         1.60 o                         
   7   4  20          1.07          1.82         0.93 o                         
  -8   5  20         18.90         20.82         1.21 o                         
  -7   5  20         69.10         59.81         1.85 o                         
  -6   5  20          2.85          5.01         0.87 o                         
  -5   5  20         41.54         40.11         1.36 o                         
  -4   5  20         10.76         10.13         0.80 o                         
  -3   5  20         47.78         44.20         1.07 o                         
  -2   5  20          6.95         10.74         0.95 o                         
  -1   5  20        121.11        127.16         1.79 o                         
   0   5  20         58.36         52.53         1.11 o                         
   1   5  20          2.56          4.98         0.56 o                         
   2   5  20         23.75         21.05         0.89 o                         
   3   5  20          1.62          2.60         0.58 o                         
   4   5  20          0.09          3.12         0.67 o                         
   5   5  20        163.90        165.51         2.51 o                         
   6   5  20          3.42          6.48         0.86 o                         
  -7   6  20         35.82         40.19         1.43 o                         
  -6   6  20         16.53         25.20         1.61 o                         
  -5   6  20         55.71         59.71         1.50 o                         
  -4   6  20          0.24          2.57         0.61 o                         
  -3   6  20         14.97         17.64         0.88 o                         
  -2   6  20          9.87         10.97         0.83 o                         
  -1   6  20          0.27          2.19         0.52 o                         
   0   6  20         75.84         64.47         1.41 o                         
   1   6  20          0.84          1.37         0.57 o                         
   2   6  20         20.37         18.82         0.87 o                         
   3   6  20         16.28         15.81         1.00 o                         
   4   6  20         14.49         12.69         0.92 o                         
   5   6  20          0.01          1.30         0.73 o                         
   6   6  20         14.56         16.13         1.14 o                         
  -7   7  20          7.35         11.77         1.34 o                         
  -6   7  20        111.06        103.26         2.29 o                         
  -5   7  20          4.85         12.80         1.27 o                         
  -4   7  20         12.38         16.93         1.20 o                         
  -3   7  20          0.40          2.35         0.79 o                         
  -2   7  20        111.00        104.94         2.04 o                         
  -1   7  20         33.19         36.69         1.10 o                         
   0   7  20         64.07         62.10         1.35 o                         
   1   7  20         51.69         54.61         1.28 o                         
   2   7  20         10.17         10.73         0.82 o                         
   3   7  20         52.22         53.79         1.35 o                         
   4   7  20         99.28         91.45         2.00 o                         
   5   7  20         44.76         48.80         2.37 o                         
  -6   8  20          6.08          7.19         1.25 o                         
  -5   8  20          9.81         13.38         1.31 o                         
  -4   8  20         35.80         38.82         1.28 o                         
  -3   8  20          6.09          7.88         1.13 o                         
  -2   8  20          1.90          3.02         0.64 o                         
  -1   8  20         64.05         61.86         1.44 o                         
   0   8  20          2.87          3.36         0.61 o                         
   1   8  20          2.07          7.43         0.74 o                         
   2   8  20         52.68         57.42         1.37 o                         
   3   8  20         14.12         13.27         1.00 o                         
   4   8  20          3.99          4.31         0.86 o                         
   5   8  20          4.46          5.74         0.90 o                         
  -5   9  20          6.94         10.20         1.45 o                         
  -4   9  20          0.34         -0.09         0.66 o                         
  -3   9  20          1.34          2.20         0.63 o                         
  -2   9  20          0.11          1.70         0.71 o                         
  -1   9  20         14.04         13.47         0.90 o                         
   0   9  20         25.52         29.38         1.11 o                         
   1   9  20          4.48          6.95         0.84 o                         
   2   9  20         37.86         41.72         1.34 o                         
   3   9  20          0.13          0.99         0.77 o                         
   4   9  20          6.29          5.73         1.53 o                         
  -3  10  20          0.68          1.29         0.85 o                         
  -2  10  20          2.68          2.41         1.30 o                         
  -1  10  20          1.02          3.44         1.19 o                         
   0  10  20          0.38          1.84         0.89 o                         
   1  10  20          4.33          4.15         0.81 o                         
   2  10  20         14.35         15.00         1.15 o                         
  -8   1  21         13.95         19.51         1.06 o                         
  -7   1  21         79.40         82.65         1.84 o                         
  -6   1  21         19.95         22.97         0.90 o                         
  -5   1  21         35.05         35.12         0.97 o                         
  -4   1  21         36.92         36.56         0.90 o                         
  -3   1  21          8.87          9.93         0.57 o                         
  -2   1  21          6.41          7.04         0.54 o                         
  -1   1  21         22.36         20.76         0.73 o                         
   0   1  21          0.01          1.30         0.49 o                         
   1   1  21         53.75         50.81         0.99 o                         
   2   1  21          4.07          6.78         0.55 o                         
   3   1  21        100.51         95.02         1.33 o                         
   4   1  21         87.91         87.11         1.40 o                         
   5   1  21          7.88          7.86         0.78 o                         
   6   1  21         85.49         84.11         1.96 o                         
   7   1  21          4.22          6.08         0.94 o                         
  -8   2  21          1.84          1.30         0.69 o                         
  -7   2  21         14.95         15.28         1.11 o                         
  -6   2  21         16.02         16.26         1.12 o                         
  -5   2  21          0.92          1.49         0.52 o                         
  -4   2  21         29.72         27.76         0.82 o                         
  -3   2  21         33.80         31.80         0.82 o                         
  -2   2  21         28.81         27.82         0.82 o                         
  -1   2  21        109.21         98.84         1.52 o                         
   0   2  21         15.49         15.12         0.78 o                         
   1   2  21          6.30          6.23         0.59 o                         
   2   2  21         22.02         23.70         0.79 o                         
   3   2  21          7.09          5.67         0.54 o                         
   4   2  21         43.28         41.14         1.09 o                         
   5   2  21         36.63         36.15         1.21 o                         
   6   2  21          9.36         12.76         1.13 o                         
   7   2  21          0.00          2.44         1.07 o                         
  -8   3  21          4.75          8.28         0.95 o                         
  -7   3  21          0.02          0.68         0.70 o                         
  -6   3  21          2.32          3.80         0.86 o                         
  -5   3  21         16.51         18.51         0.90 o                         
  -4   3  21          0.14          1.78         0.48 o                         
  -3   3  21         16.84         17.62         0.71 o                         
  -2   3  21         33.52         38.37         0.90 o                         
  -1   3  21          2.46          2.01         0.44 o                         
   0   3  21          3.91          2.79         0.55 o                         
   1   3  21         47.05         38.81         0.93 o                         
   2   3  21         97.34         90.47         1.51 o                         
   3   3  21          9.70          8.62         0.69 o                         
   4   3  21          1.24          0.42         0.52 o                         
   5   3  21         43.92         48.18         1.38 o                         
   6   3  21         13.89         17.83         1.01 o                         
   7   3  21         31.32         36.14         1.45 o                         
  -8   4  21          3.48          4.10         0.93 o                         
  -7   4  21          1.54          5.67         0.90 o                         
  -6   4  21          6.13          7.03         0.91 o                         
  -5   4  21          2.47          0.98         0.64 o                         
  -4   4  21          0.27          0.52         0.50 o                         
  -3   4  21          0.35          0.53         0.48 o                         
  -2   4  21          6.69          7.77         0.74 o                         
  -1   4  21          6.71          6.46         0.66 o                         
   0   4  21        111.62        102.03         2.25 o                         
   1   4  21         53.95         54.26         1.16 o                         
   2   4  21         73.60         72.66         1.37 o                         
   3   4  21         55.47         57.30         1.34 o                         
   4   4  21          2.17          2.73         0.74 o                         
   5   4  21         19.73         20.43         1.04 o                         
   6   4  21         12.60         13.87         1.03 o                         
  -7   5  21         70.88         70.91         1.96 o                         
  -6   5  21         21.93         19.62         1.17 o                         
  -5   5  21        101.71         99.85         1.93 o                         
  -4   5  21         46.25         46.32         1.23 o                         
  -3   5  21          0.29          1.17         0.56 o                         
  -2   5  21          3.46          5.37         0.68 o                         
  -1   5  21         68.78         64.53         1.33 o                         
   0   5  21         39.29         40.83         1.26 o                         
   1   5  21         37.04         36.87         1.15 o                         
   2   5  21         12.28         13.05         0.82 o                         
   3   5  21          2.93          4.08         0.67 o                         
   4   5  21         20.05         20.67         1.07 o                         
   5   5  21          0.38          1.83         0.64 o                         
   6   5  21         17.90         17.77         1.08 o                         
  -7   6  21          0.31          2.86         0.82 o                         
  -6   6  21         35.93         34.74         1.71 o                         
  -5   6  21         26.83         35.96         1.34 o                         
  -4   6  21        112.96        106.67         1.93 o                         
  -3   6  21          9.53         16.75         0.94 o                         
  -2   6  21         56.68         59.94         1.52 o                         
  -1   6  21         94.58         95.08         1.66 o                         
   0   6  21          2.62          5.56         0.75 o                         
   1   6  21          3.46          6.00         0.65 o                         
   2   6  21         30.23         27.43         1.13 o                         
   3   6  21         26.96         28.97         1.12 o                         
   4   6  21         87.26         80.29         1.91 o                         
   5   6  21         13.18         15.14         1.07 o                         
   6   6  21        104.98        101.34         2.40 o                         
  -6   7  21          8.10         15.93         1.63 o                         
  -5   7  21        133.14        139.70         2.38 o                         
  -4   7  21         35.47         46.03         1.51 o                         
  -3   7  21         58.40         58.92         1.47 o                         
  -2   7  21          7.23          7.25         0.88 o                         
  -1   7  21          0.00          1.31         0.80 o                         
   0   7  21         56.46         56.33         1.99 o                         
   1   7  21          2.52          2.57         0.60 o                         
   2   7  21         17.05         19.11         0.95 o                         
   3   7  21         14.40         16.14         0.99 o                         
   4   7  21          5.83         11.99         1.13 o                         
   5   7  21         50.86         55.95         1.75 o                         
  -5   8  21         15.58         19.54         1.12 o                         
  -4   8  21          1.99          3.47         0.82 o                         
  -3   8  21         12.47         16.91         0.90 o                         
  -2   8  21          9.72          8.82         0.92 o                         
  -1   8  21         10.43         12.47         0.86 o                         
   0   8  21          5.28          5.66         0.76 o                         
   1   8  21          6.53          6.09         0.74 o                         
   2   8  21          1.14          3.82         0.77 o                         
   3   8  21          0.04          1.69         0.62 o                         
   4   8  21          6.23         10.79         1.12 o                         
  -4   9  21          5.03          5.41         0.87 o                         
  -3   9  21          0.33          1.75         0.82 o                         
  -2   9  21         24.48         25.57         1.00 o                         
  -1   9  21          0.49          0.42         0.65 o                         
   0   9  21          0.87          2.05         0.68 o                         
   1   9  21          0.13          0.44         0.69 o                         
   2   9  21         52.60         55.82         1.52 o                         
   3   9  21          3.30          4.81         0.84 o                         
  -2  10  21          8.38         11.88         1.05 o                         
  -1  10  21         23.03         20.07         3.01 o                         
   0  10  21         15.44         16.62         1.36 o                         
   1  10  21          0.72          1.06         0.68 o                         
  -8   0  22          2.82          4.31         1.18 o                         
  -7   0  22         84.75         89.36         2.93 o                         
  -6   0  22         23.18         24.38         1.52 o                         
  -5   0  22         16.54         15.74         1.18 o                         
  -4   0  22         16.17         19.29         1.19 o                         
  -3   0  22         53.39         56.08         1.49 o                         
  -2   0  22        228.73        232.13         3.38 o                         
  -1   0  22         83.29         76.45         2.11 o                         
   0   0  22         16.98         20.38         1.13 o                         
   1   0  22         86.04         87.16         1.86 o                         
   2   0  22         69.39         76.50         1.75 o                         
   3   0  22          3.27          7.77         0.93 o                         
   4   0  22         70.38         77.75         1.84 o                         
   5   0  22          1.03          1.68         0.90 o                         
   6   0  22         33.59         38.55         1.96 o                         
   7   0  22          0.16          1.66         1.10 o                         
  -8   1  22          2.71          2.34         0.76 o                         
  -7   1  22          1.87          4.39         0.76 o                         
  -6   1  22          7.39         11.28         0.85 o                         
  -5   1  22         47.03         49.88         1.19 o                         
  -4   1  22          9.66          8.98         0.67 o                         
  -3   1  22          0.38          1.15         0.44 o                         
  -2   1  22          5.78          7.30         0.57 o                         
  -1   1  22         60.91         57.27         1.09 o                         
   0   1  22          3.50          5.94         0.60 o                         
   1   1  22        496.05        474.38         4.46 o                         
   2   1  22          7.55         12.26         0.66 o                         
   3   1  22        111.07        107.22         1.51 o                         
   4   1  22          7.54         11.15         0.69 o                         
   5   1  22         49.23         54.85         1.38 o                         
   6   1  22         47.82         49.84         1.58 o                         
   7   1  22         45.72         48.23         1.71 o                         
  -8   2  22          2.23          2.29         0.77 o                         
  -7   2  22          8.69          9.48         0.96 o                         
  -6   2  22          6.12          6.89         0.97 o                         
  -5   2  22        137.27        138.34         2.00 o                         
  -4   2  22         21.63         23.11         0.82 o                         
  -3   2  22         48.80         57.03         1.12 o                         
  -2   2  22          1.28          1.80         0.43 o                         
  -1   2  22         16.39         19.13         0.79 o                         
   0   2  22         24.81         21.85         0.90 o                         
   1   2  22         24.45         26.58         0.84 o                         
   2   2  22          2.16          5.41         0.83 o                         
   3   2  22          0.07          0.03         0.54 o                         
   4   2  22         55.99         51.80         1.46 o                         
   5   2  22          4.37          5.45         0.75 o                         
   6   2  22          6.21          6.64         0.90 o                         
  -8   3  22          5.09          5.48         1.12 o                         
  -7   3  22          1.56          0.58         0.71 o                         
  -6   3  22          7.58         12.13         1.02 o                         
  -5   3  22          6.66          8.30         0.82 o                         
  -4   3  22          0.05          1.87         0.53 o                         
  -3   3  22         10.44         13.44         0.76 o                         
  -2   3  22         29.19         31.97         0.93 o                         
  -1   3  22         24.21         24.20         0.92 o                         
   0   3  22        128.60        116.31         1.89 o                         
   1   3  22         19.81         20.46         0.98 o                         
   2   3  22         29.40         31.09         1.04 o                         
   3   3  22          0.01          0.21         0.53 o                         
   4   3  22          3.86          5.28         0.73 o                         
   5   3  22          0.00          0.27         0.63 o                         
   6   3  22          1.43          3.43         0.83 o                         
  -7   4  22          5.58          7.82         1.29 o                         
  -6   4  22         51.95         51.97         1.67 o                         
  -5   4  22         21.29         15.85         1.01 o                         
  -4   4  22          0.54          1.56         0.59 o                         
  -3   4  22         68.95         68.15         1.43 o                         
  -2   4  22        175.04        169.50         2.22 o                         
  -1   4  22         77.82         74.25         1.46 o                         
   0   4  22         33.18         34.42         1.11 o                         
   1   4  22          2.21          2.33         0.59 o                         
   2   4  22         23.20         26.31         0.94 o                         
   3   4  22         10.40         12.70         0.84 o                         
   4   4  22          0.20          2.10         0.69 o                         
   5   4  22         73.08         74.23         1.73 o                         
   6   4  22         10.75         12.05         1.05 o                         
  -7   5  22         11.90         15.11         1.17 o                         
  -6   5  22         42.45         38.72         1.44 o                         
  -5   5  22        210.42        201.31         3.23 o                         
  -4   5  22         61.98         65.83         1.54 o                         
  -3   5  22        141.54        136.75         2.24 o                         
  -2   5  22         16.09         16.90         0.87 o                         
  -1   5  22         28.66         30.20         1.01 o                         
   0   5  22         24.76         26.19         1.10 o                         
   1   5  22         66.89         60.49         1.36 o                         
   2   5  22         41.47         41.77         1.20 o                         
   3   5  22         52.90         51.46         1.38 o                         
   4   5  22         20.05         18.54         1.01 o                         
   5   5  22          0.87          1.45         0.71 o                         
   6   5  22         12.54         15.52         1.16 o                         
  -6   6  22         37.92         38.61         1.50 o                         
  -5   6  22         43.01         48.76         1.45 o                         
  -4   6  22          5.55          6.71         0.80 o                         
  -3   6  22         44.62         49.24         1.53 o                         
  -2   6  22         15.25         18.10         1.59 o                         
  -1   6  22         23.71         22.59         0.98 o                         
   0   6  22          0.23          0.61         0.58 o                         
   1   6  22          7.21          5.41         1.00 o                         
   2   6  22         22.72         23.03         1.04 o                         
   3   6  22          0.07          0.29         0.59 o                         
   4   6  22          0.63          1.55         0.70 o                         
   5   6  22          0.20          0.69         0.76 o                         
  -6   7  22          7.86         10.19         1.38 o                         
  -5   7  22         76.31         71.66         2.06 o                         
  -4   7  22         47.64         52.11         1.70 o                         
  -3   7  22         79.98         85.37         2.08 o                         
  -2   7  22         19.40         20.70         1.03 o                         
  -1   7  22         35.11         41.18         1.29 o                         
   0   7  22          8.39         10.97         0.93 o                         
   1   7  22         25.47         27.76         1.15 o                         
   2   7  22          5.21          6.95         0.80 o                         
   3   7  22          0.39          1.12         0.66 o                         
   4   7  22         19.01         21.45         1.27 o                         
  -5   8  22          3.39          3.46         0.81 o                         
  -4   8  22          6.18         10.72         1.60 o                         
  -3   8  22         13.41         14.65         1.24 o                         
  -2   8  22          3.44          3.16         0.78 o                         
  -1   8  22         15.26         15.67         1.75 o                         
   0   8  22         18.28         20.22         1.11 o                         
   1   8  22         13.04         14.77         1.05 o                         
   2   8  22         14.24         16.19         0.94 o                         
   3   8  22         23.64         24.11         1.11 o                         
  -3   9  22          0.05          0.61         0.69 o                         
  -2   9  22          1.63          2.85         1.20 o                         
  -1   9  22          0.00          1.31         0.82 o                         
   0   9  22          5.17          6.83         1.04 o                         
   1   9  22         14.63         16.36         1.66 o                         
   2   9  22          0.23          2.22         0.99 o                         
  -8   1  23         14.79         18.77         1.28 o                         
  -7   1  23          0.62          0.90         0.75 o                         
  -6   1  23         92.50         98.46         2.02 o                         
  -5   1  23          7.65          9.93         0.84 o                         
  -4   1  23         29.95         35.36         1.04 o                         
  -3   1  23         32.38         36.52         0.92 o                         
  -2   1  23         12.67         16.21         0.72 o                         
  -1   1  23          0.12          1.56         0.50 o                         
   0   1  23        108.08        105.53         1.64 o                         
   1   1  23         95.49         96.41         1.89 o                         
   2   1  23         83.01         86.19         1.41 o                         
   3   1  23         59.06         59.91         1.32 o                         
   4   1  23         10.88         14.37         1.00 o                         
   5   1  23         12.29         17.22         1.51 o                         
   6   1  23          2.16          1.32         0.90 o                         
  -7   2  23         13.14         15.35         1.16 o                         
  -6   2  23          0.00          0.93         0.80 o                         
  -5   2  23          8.36         12.97         0.96 o                         
  -4   2  23          4.69          4.14         0.61 o                         
  -3   2  23         10.48         11.81         0.72 o                         
  -2   2  23         55.60         52.01         1.05 o                         
  -1   2  23          2.31          1.33         0.47 o                         
   0   2  23          0.37          1.63         0.54 o                         
   1   2  23         41.26         39.59         1.04 o                         
   2   2  23         25.29         23.59         0.90 o                         
   3   2  23          0.89          1.19         0.58 o                         
   4   2  23         40.06         47.12         1.70 o                         
   5   2  23          3.64          5.21         0.81 o                         
   6   2  23         75.14         85.85         2.18 o                         
  -7   3  23          0.46         -0.24         0.71 o                         
  -6   3  23          0.90          2.71         0.85 o                         
  -5   3  23         12.38         14.20         1.17 o                         
  -4   3  23          9.89         11.06         0.85 o                         
  -3   3  23         22.49         25.76         0.98 o                         
  -2   3  23         21.42         20.58         0.83 o                         
  -1   3  23         66.96         71.26         1.39 o                         
   0   3  23          3.81          5.07         0.63 o                         
   1   3  23         19.94         18.26         0.90 o                         
   2   3  23          0.00          0.64         0.57 o                         
   3   3  23         47.65         44.54         1.49 o                         
   4   3  23         12.56         16.09         1.08 o                         
   5   3  23          0.04          2.29         0.73 o                         
   6   3  23         31.89         31.13         1.49 o                         
  -7   4  23          5.35          4.12         0.87 o                         
  -6   4  23          6.55          6.30         0.92 o                         
  -5   4  23          4.92          7.12         0.90 o                         
  -4   4  23          7.19         10.57         0.96 o                         
  -3   4  23          0.85          3.30         0.62 o                         
  -2   4  23         22.91         23.67         1.02 o                         
  -1   4  23          0.10          2.88         0.63 o                         
   0   4  23         21.78         20.68         1.03 o                         
   1   4  23          1.64          1.06         0.56 o                         
   2   4  23         18.92         18.16         0.99 o                         
   3   4  23          7.93          7.49         0.92 o                         
   4   4  23         47.41         48.10         1.34 o                         
   5   4  23          1.68          1.86         0.77 o                         
   6   4  23          0.91          2.70         1.22 o                         
  -6   5  23         23.90         28.05         1.26 o                         
  -5   5  23         30.19         35.11         1.40 o                         
  -4   5  23         11.31         15.33         1.03 o                         
  -3   5  23        135.48        144.09         2.53 o                         
  -2   5  23          3.45          5.64         0.76 o                         
  -1   5  23         98.81        109.72         1.86 o                         
   0   5  23          2.92          5.92         0.83 o                         
   1   5  23          2.81          3.04         0.88 o                         
   2   5  23          0.93          2.93         0.77 o                         
   3   5  23         33.68         32.97         1.22 o                         
   4   5  23          1.90          2.70         0.69 o                         
   5   5  23         17.89         17.61         1.11 o                         
  -6   6  23         39.14         43.57         1.57 o                         
  -5   6  23          6.99          6.42         0.89 o                         
  -4   6  23         67.93         66.06         1.84 o                         
  -3   6  23         17.88         22.27         1.63 o                         
  -2   6  23        110.51        107.19         2.12 o                         
  -1   6  23          4.30          7.76         0.85 o                         
   0   6  23          0.39          0.87         0.60 o                         
   1   6  23         24.15         27.32         1.11 o                         
   2   6  23         21.91         24.19         1.12 o                         
   3   6  23         56.57         57.85         1.56 o                         
   4   6  23         20.57         24.92         1.31 o                         
  -5   7  23          2.68          5.85         0.88 o                         
  -4   7  23         43.70         44.46         2.37 o                         
  -3   7  23         68.36         64.87         1.57 o                         
  -2   7  23         34.25         34.52         1.26 o                         
  -1   7  23         86.79         86.22         2.78 o                         
   0   7  23          3.79          2.98         1.10 o                         
   1   7  23          6.50          8.54         0.86 o                         
   2   7  23          0.85          1.51         0.76 o                         
   3   7  23         37.55         37.89         1.32 o                         
   4   7  23          1.25          3.28         0.79 o                         
  -4   8  23         15.59         21.61         1.60 o                         
  -3   8  23          1.58          3.48         1.14 o                         
  -2   8  23          2.37          5.47         0.79 o                         
  -1   8  23          7.24          8.81         1.15 o                         
   0   8  23         13.25         12.33         1.04 o                         
   1   8  23         28.33         34.50         1.53 o                         
   2   8  23          4.93          7.29         0.86 o                         
   3   8  23         40.37         43.89         1.47 o                         
  -2   9  23          4.17         10.32         1.66 o                         
  -1   9  23         11.32         12.26         1.30 o                         
   0   9  23          0.18          0.54         0.68 o                         
   1   9  23          4.66          5.35         0.89 o                         
  -7   0  24         19.65         19.83         1.78 o                         
  -6   0  24         25.17         27.63         1.54 o                         
  -5   0  24          0.44          1.19         0.85 o                         
  -4   0  24        134.20        136.05         2.85 o                         
  -3   0  24         35.10         37.44         1.37 o                         
  -2   0  24        169.65        178.48         2.93 o                         
  -1   0  24         15.40         15.34         1.04 o                         
   0   0  24        161.67        156.28         3.04 o                         
   1   0  24          6.28          5.60         0.99 o                         
   2   0  24         78.77         71.56         1.93 o                         
   3   0  24         98.00         99.78         2.46 o                         
   4   0  24         34.08         32.18         1.66 o                         
   5   0  24         80.07         81.94         3.23 o                         
   6   0  24          0.00          1.24         1.37 o                         
  -7   1  24          8.29         10.70         1.08 o                         
  -6   1  24         15.18         18.99         1.05 o                         
  -5   1  24         22.81         21.25         1.00 o                         
  -4   1  24         40.03         46.63         1.24 o                         
  -3   1  24          7.42         10.39         0.70 o                         
  -2   1  24          2.71          4.66         0.55 o                         
  -1   1  24         36.10         36.59         1.01 o                         
   0   1  24          0.62          2.44         0.56 o                         
   1   1  24         17.59         22.96         0.94 o                         
   2   1  24          3.44          7.11         0.80 o                         
   3   1  24        139.42        142.13         2.13 o                         
   4   1  24         40.03         43.35         1.46 o                         
   5   1  24        273.41        272.19         6.23 o                         
   6   1  24          7.05         10.09         1.94 o                         
  -7   2  24          4.37          4.16         0.92 o                         
  -6   2  24         11.26         14.31         1.10 o                         
  -5   2  24          0.70         -0.11         0.58 o                         
  -4   2  24          4.59          5.10         0.75 o                         
  -3   2  24         68.63         65.28         1.33 o                         
  -2   2  24         10.78         13.65         0.71 o                         
  -1   2  24         60.22         63.22         1.23 o                         
   0   2  24         26.06         28.11         0.98 o                         
   1   2  24          1.41          2.89         0.59 o                         
   2   2  24          0.84          1.68         0.63 o                         
   3   2  24          0.06          1.05         0.79 o                         
   4   2  24          2.07          3.11         0.91 o                         
   5   2  24          4.17          4.62         0.88 o                         
   6   2  24          0.25          1.47         0.98 o                         
  -7   3  24          1.34          0.53         0.81 o                         
  -6   3  24          0.66          0.41         0.78 o                         
  -5   3  24          1.38          1.39         0.78 o                         
  -4   3  24         40.55         44.28         1.37 o                         
  -3   3  24         11.66         11.97         0.88 o                         
  -2   3  24         40.46         43.43         1.15 o                         
  -1   3  24          0.81          2.30         0.60 o                         
   0   3  24          1.25          4.07         0.64 o                         
   1   3  24          6.83          7.66         0.77 o                         
   2   3  24          0.31          0.29         0.59 o                         
   3   3  24          0.43          0.96         0.71 o                         
   4   3  24         39.81         37.78         1.41 o                         
   5   3  24          6.09          7.74         0.98 o                         
  -6   4  24          7.27          7.24         0.97 o                         
  -5   4  24         49.44         43.76         1.49 o                         
  -4   4  24         82.68         79.15         1.75 o                         
  -3   4  24         11.14         14.83         0.98 o                         
  -2   4  24        108.01        109.37         2.16 o                         
  -1   4  24         75.79         70.62         1.50 o                         
   0   4  24          8.02         11.21         0.85 o                         
   1   4  24          8.09          6.44         0.87 o                         
   2   4  24          0.00          0.60         0.63 o                         
   3   4  24         15.57         16.39         1.07 o                         
   4   4  24         41.29         42.89         1.49 o                         
   5   4  24         33.07         35.71         1.43 o                         
  -6   5  24          3.72          2.96         1.05 o                         
  -5   5  24          1.44          1.71         0.75 o                         
  -4   5  24         13.37         15.52         1.20 o                         
  -3   5  24         15.54         16.36         1.04 o                         
  -2   5  24         37.96         38.84         1.25 o                         
  -1   5  24         28.92         32.00         1.18 o                         
   0   5  24         23.17         23.14         1.02 o                         
   1   5  24          0.34          1.50         0.64 o                         
   2   5  24          0.08          0.17         0.59 o                         
   3   5  24          0.61          1.47         0.67 o                         
   4   5  24          0.01          0.80         0.69 o                         
   5   5  24         33.44         27.30         2.65 o                         
  -5   6  24          0.01          0.29         0.89 o                         
  -4   6  24         52.21         56.38         1.54 o                         
  -3   6  24          0.78          2.83         0.69 o                         
  -2   6  24         15.07         20.16         1.57 o                         
  -1   6  24          0.49          2.29         0.73 o                         
   0   6  24          5.69          6.57         0.80 o                         
   1   6  24          4.23          6.46         1.23 o                         
   2   6  24          0.32          0.77         0.67 o                         
   3   6  24          7.09          6.43         0.88 o                         
   4   6  24         21.99         21.28         1.12 o                         
  -4   7  24          3.79          5.17         0.87 o                         
  -3   7  24          7.25          7.16         0.87 o                         
  -2   7  24         29.46         29.55         1.24 o                         
  -1   7  24         65.76         59.57         1.76 o                         
   0   7  24          2.55          5.01         0.85 o                         
   1   7  24         36.91         34.75         1.44 o                         
   2   7  24         76.00         74.08         1.72 o                         
   3   7  24         16.89         19.35         1.08 o                         
  -3   8  24         18.29         24.29         1.56 o                         
  -2   8  24         53.91         62.00         1.59 o                         
  -1   8  24         14.14         17.25         2.12 o                         
   0   8  24         68.24         75.02         1.87 o                         
   1   8  24          0.26          2.02         0.83 o                         
   2   8  24          0.06          0.66         0.84 o                         
  -7   1  25          5.18          7.63         0.98 o                         
  -6   1  25          0.12          1.76         0.72 o                         
  -5   1  25          0.08         -0.06         0.66 o                         
  -4   1  25         26.32         25.94         1.07 o                         
  -3   1  25         29.92         27.39         1.01 o                         
  -2   1  25         52.09         55.44         1.14 o                         
  -1   1  25          9.08         11.76         0.83 o                         
   0   1  25          6.75          5.40         0.68 o                         
   1   1  25         22.84         25.57         1.03 o                         
   2   1  25         11.24         12.55         1.19 o                         
   3   1  25         30.58         32.35         1.23 o                         
   4   1  25         64.25         63.31         1.88 o                         
   5   1  25         14.66         21.75         1.56 o                         
  -7   2  25          0.01          1.21         0.87 o                         
  -6   2  25         29.31         30.43         1.34 o                         
  -5   2  25          0.25          0.64         0.67 o                         
  -4   2  25          1.02          0.49         0.61 o                         
  -3   2  25          0.58          4.71         0.71 o                         
  -2   2  25         12.51         15.64         1.01 o                         
  -1   2  25          3.62          4.03         0.68 o                         
   0   2  25          6.71          9.10         0.94 o                         
   1   2  25         11.87         11.37         0.96 o                         
   2   2  25         38.70         39.18         1.28 o                         
   3   2  25         57.58         59.57         1.71 o                         
   4   2  25         33.70         34.20         1.66 o                         
   5   2  25        174.37        176.39         3.27 o                         
  -6   3  25          1.25          3.71         0.86 o                         
  -5   3  25          4.40          3.77         0.84 o                         
  -4   3  25          1.74          2.93         0.76 o                         
  -3   3  25          0.42          0.69         0.62 o                         
  -2   3  25          0.85          0.78         0.65 o                         
  -1   3  25          0.56          0.56         0.69 o                         
   0   3  25          0.06          1.10         0.64 o                         
   1   3  25          3.65          5.11         0.84 o                         
   2   3  25          0.03         -0.18         0.58 o                         
   3   3  25          4.28          6.31         0.82 o                         
   4   3  25         10.39         12.20         1.08 o                         
   5   3  25          0.00          1.36         0.77 o                         
  -6   4  25          4.68          4.94         0.91 o                         
  -5   4  25          2.38          5.17         0.86 o                         
  -4   4  25          4.27          4.80         0.79 o                         
  -3   4  25          0.32          1.38         0.63 o                         
  -2   4  25         26.70         32.07         1.13 o                         
  -1   4  25          0.46          1.33         0.60 o                         
   0   4  25          0.25          1.19         0.61 o                         
   1   4  25          2.68          4.09         0.91 o                         
   2   4  25         16.68         15.58         1.11 o                         
   3   4  25          8.92          9.33         0.90 o                         
   4   4  25          4.81          7.27         1.05 o                         
  -5   5  25          5.86          5.10         0.84 o                         
  -4   5  25          7.00         10.59         1.46 o                         
  -3   5  25         23.66         27.23         1.18 o                         
  -2   5  25         60.23         64.60         1.59 o                         
  -1   5  25          1.29          2.62         0.77 o                         
   0   5  25         28.79         28.57         1.13 o                         
   1   5  25          2.40          3.09         0.83 o                         
   2   5  25          0.24          1.09         0.65 o                         
   3   5  25          3.27          4.54         0.92 o                         
   4   5  25          0.73          1.38         0.80 o                         
  -5   6  25         13.16         15.06         1.13 o                         
  -4   6  25         26.37         27.06         1.32 o                         
  -3   6  25         13.18         16.56         1.05 o                         
  -2   6  25         86.64         84.86         1.92 o                         
  -1   6  25          3.89          7.80         1.14 o                         
   0   6  25         11.94         14.42         1.08 o                         
   1   6  25          8.26         11.79         1.12 o                         
   2   6  25          6.51          7.71         0.85 o                         
   3   6  25         21.55         23.92         1.15 o                         
  -4   7  25          3.77          4.96         0.85 o                         
  -3   7  25         17.58         18.55         1.12 o                         
  -2   7  25          6.12          9.68         1.26 o                         
  -1   7  25          3.82          6.24         1.21 o
[truncated: 17,335 more chars]
